# Supplementary material for: Crosstalk between chromatin structure, cohesin activity and transcription
Source: Epigenetics Chromatin. 2019 Jul 22;12:47. doi: 10.1186/s13072-019-0293-6 (PMC6647288; doi:10.1186/s13072-019-0293-6)
Supplement: Supplementary file 3 — Additional file 3: Table S3. Misregulated genes in ssc1-73. Lists of up- and downregulated genes are shown. [file 13072_2019_293_MOESM3_ESM.xlsx]

## Sheet: up-regulated
#gene_id	log2(fold_change)	fold change	q_value	GeneSymbol	description
YCR024C-A	3.89104	14.8361	0.00250211	PMP1,	Small single-membrane span proteolipid that functions as a regulatory subunit of the plasma membrane H(+)-ATPase Pma1p, forms unique helix and positively charged cytoplasmic domain that is able to specifically segregate phosphatidylserines
YLR042C	3.19544	9.16059	0.00056584	YLR042C,	Protein of unknown function localizes to the cytoplasm YLL042C is not an essential gene
YER011W	2.75005	6.7274	0.00056584	TIR1,	Cell wall mannoprotein of the Srp1p/Tip1p family of serine-alanine-rich proteins expression is downregulated at acidic pH and induced by cold shock and anaerobiosis abundance is increased in cells cultured without shaking
YEL017C-A	2.72836	6.62702	0.00056584	PMP2,	Proteolipid associated with plasma membrane H(+)-ATPase (Pma1p) regulates plasma membrane H(+)-ATPase activity nearly identical to PMP1
YGL226C-A	2.67819	6.40052	0.00056584	OST5,	Zeta subunit of the oligosaccharyltransferase complex of the ER lumen, which catalyzes asparagine-linked glycosylation of newly synthesized proteins
YNL162W-A	2.58813	6.01319	0.00102418	YNL162W-A,	Putative protein of unknown function identified by homology
YBR040W	2.16694	4.4907	0.00056584	FIG1,	Integral membrane protein required for efficient mating may participate in or regulate the low affinity Ca2+ influx system, which affects intracellular signaling and cell-cell fusion during mating
YCR089W	2.14914	4.43563	0.00056584	FIG2,	Cell wall adhesin, expressed specifically during mating may be involved in maintenance of cell wall integrity during mating
YPL271W	2.10241	4.29426	0.00056584	ATP15,	Epsilon subunit of the F1 sector of mitochondrial F1F0 ATP synthase, which is a large, evolutionarily conserved enzyme complex required for ATP synthesis phosphorylated
YNL070W	2.03941	4.11077	0.00056584	TOM7,	Component of the TOM (translocase of outer membrane) complex responsible for recognition and initial import steps for all mitochondrially directed proteins promotes assembly and stability of the TOM complex
YML047C	2.02814	4.07879	0.00102418	PRM6,	Pheromone-regulated protein, predicted to have 2 transmembrane segments regulated by Ste12p during mating
YNL211C	2.01908	4.05325	0.00056584	MRX7,	Putative protein of unknown function green fluorescent protein (GFP)-fusion protein localizes to mitochondria YNL211C is not an essential gene
YDR043C	2.01778	4.0496	0.00056584	NRG1,	Transcriptional repressor that recruits the Cyc8p-Tup1p complex to promoters mediates glucose repression and negatively regulates a variety of processes including filamentous growth and alkaline pH response
YBL026W	1.95339	3.87283	0.00056584	LSM2,	Lsm (Like Sm) protein part of heteroheptameric complexes (Lsm2p-7p and either Lsm1p or 8p): cytoplasmic Lsm1p complex involved in mRNA decay nuclear Lsm8p complex part of U6 snRNP and possibly involved in processing tRNA, snoRNA, and rRNA
YNR044W	1.94986	3.86337	0.00056584	AGA1,	Anchorage subunit of a-agglutinin of a-cells, highly O-glycosylated protein with N-terminal secretion signal and C-terminal signal for addition of GPI anchor to cell wall, linked to adhesion subunit Aga2p via two disulfide bonds
YGR039W	1.9175	3.77768	0.00056584	n/a	Dubious open reading frame unlikely to encode a protein, based on available experimental and comparative sequence data partially overlaps the Autonomously Replicating Sequence ARS722
YJR153W	1.90837	3.75385	0.00056584	PGU1,	Endo-polygalacturonase, pectolytic enzyme that hydrolyzes the alpha-1,4-glycosidic bonds in the rhamnogalacturonan chains in pectins
YGR109W-B	1.8941	3.7169	0.00056584	TY3B-G,	Retrotransposon TYA Gag and TYB Pol genes transcribed/translated as one unit polyprotein is processed to make a nucleocapsid-like protein (Gag), reverse transcriptase (RT), protease (PR), and integrase (IN) similar to retroviral genes
YOR103C	1.86129	3.63332	0.00056584	OST2,	Epsilon subunit of the oligosaccharyltransferase complex of the ER lumen, which catalyzes asparagine-linked glycosylation of newly synthesized proteins
YNL147W	1.84764	3.59911	0.00056584	LSM7,	Lsm (Like Sm) protein part of heteroheptameric complexes (Lsm2p-7p and either Lsm1p or 8p): cytoplasmic Lsm1p complex involved in mRNA decay nuclear Lsm8p complex part of U6 snRNP and possibly involved in processing tRNA, snoRNA, and rRNA
YHR092C	1.8245	3.54184	0.00056584	HXT4,	High-affinity glucose transporter of the major facilitator superfamily, expression is induced by low levels of glucose and repressed by high levels of glucose
YML108W	1.81659	3.52248	0.00056584	YML108W,	Putative protein of unknown function whose structure defines a new subfamily of the split beta-alpha-beta sandwiches green fluorescent protein (GFP)-fusion protein localizes to the cytoplasm and nucleus YML108W is not an essential gene
YNL279W	1.8065	3.49793	0.00056584	PRM1,	Pheromone-regulated multispanning membrane protein involved in membrane fusion during mating predicted to have 5 transmembrane segments and a coiled coil domain localizes to the shmoo tip regulated by Ste12p
YBR067C	1.80619	3.49718	0.00056584	TIP1,	Major cell wall mannoprotein with possible lipase activity transcription is induced by heat- and cold-shock member of the Srp1p/Tip1p family of serine-alanine-rich proteins
YCL002C	1.79567	3.47177	0.00056584	YCL002C,	Putative protein of unknown function YCL002C is not an essential gene
YOR319W	1.74479	3.35146	0.00056584	HSH49,	U2-snRNP associated splicing factor with similarity to the mammalian splicing factor SAP49 proposed to function as a U2-snRNP assembly factor along with Hsh155p and binding partner Cus1p contains two RNA recognition motifs (RRM)
YGL204C	1.74008	3.34054	0.00056584	n/a	Dubious open reading frame unlikely to encode a functional protein, based on available experimental and comparative sequence data
YOL159C-A	1.73543	3.32979	0.00676059	YOL159C-A,	Protein of unknown function overexpression affects endocytic protein trafficking identified by sequence comparison with hemiascomycetous yeast species
YCR020W-B	1.7331	3.32441	0.00056584	HTL1,	Component of the RSC chromatin remodeling complex RSC functions in transcriptional regulation and elongation, chromosome stability, and establishing sister chromatid cohesion involved in telomere maintenance
YGL080W	1.72387	3.30321	0.00056584	MPC1,	Putative protein of unknown function highly conserved across species and orthologous to human gene BRP44L the authentic, non-tagged protein is detected in highly purified mitochondria in high-throughput studies
YOL002C	1.67902	3.2021	0.00056584	IZH2,	Plasma membrane protein involved in zinc homeostasis and osmotin-induced apoptosis transcription regulated by Zap1p, zinc and fatty acid levels similar to mammalian adiponectins deletion increases sensitivity to elevated zinc
YGR105W	1.67632	3.19612	0.00056584	VMA21,	Integral membrane protein that is required for vacuolar H+-ATPase (V-ATPase) function, although not an actual component of the V-ATPase complex functions in the assembly of the V-ATPase localized to the yeast endoplasmic reticulum (ER)
YGL192W	1.66643	3.17428	0.00250211	IME4,	Probable mRNA N6-adenosine methyltransferase required for entry into meiosis transcribed in diploid cells haploids repress IME4 transcription via production of antisense IME4 transcripts antisense transcription is repressed in diploids
YER096W	1.62192	3.07784	0.00056584	SHC1,	Sporulation-specific activator of Chs3p (chitin synthase III), required for the synthesis of the chitosan layer of ascospores has similarity to Skt5p, which activates Chs3p during vegetative growth transcriptionally induced at alkaline pH
YLR413W	1.62039	3.07458	0.00056584	YLR413W,	Putative protein of unknown function YLR413W is not an essential gene
YGR090W	1.61992	3.07358	0.00056584	UTP22,	Possible U3 snoRNP protein involved in maturation of pre-18S rRNA, based on computational analysis of large-scale protein-protein interaction data
YIL011W	1.60987	3.05224	0.00056584	TIR3,	Cell wall mannoprotein of the Srp1p/Tip1p family of serine-alanine-rich proteins expressed under anaerobic conditions and required for anaerobic growth
YPL189W	1.58611	3.00239	0.00056584	GUP2,	Probable membrane protein with a possible role in proton symport of glycerol member of the MBOAT family of putative membrane-bound O-acyltransferases Gup1p homolog
YOL101C	1.54037	2.90869	0.00056584	IZH4,	Membrane protein involved in zinc ion homeostasis, member of the four-protein IZH family, expression induced by fatty acids and altered zinc levels deletion reduces sensitivity to excess zinc possible role in sterol metabolism
YIL027C	1.52957	2.887	0.00056584	EMC5,	Member of a transmembrane complex required for efficient folding of proteins in the ER null mutant displays induction of the unfolded protein response, and also shows K1 killer toxin resistance
YGR120C	1.49588	2.82036	0.00056584	COG2,	Essential component of the conserved oligomeric Golgi complex (Cog1p through Cog8p), a cytosolic tethering complex that functions in protein trafficking to mediate fusion of transport vesicles to Golgi compartments
YDR249C	1.48622	2.80154	0.00056584	YDR249C,	Putative protein of unknown function
YPR010C-A	1.47776	2.78516	0.00056584	YPR010C-A,	Putative protein of unknown function conserved among Saccharomyces sensu stricto species
YOR049C	1.47327	2.77651	0.00056584	RSB1,	Suppressor of sphingoid long chain base (LCB) sensitivity of an LCB-lyase mutation putative integral membrane transporter or flippase that may transport LCBs from the cytoplasmic side toward the extracytoplasmic side of the membrane
YGR106C	1.46437	2.75943	0.00056584	VOA1,	Endoplasmic reticulum protein that functions, together with other assembly factors, in assembly of the V0 sector of the vacuolar ATPase (V-ATPase) null mutation enhances the V-ATPase deficiency of a vma21 mutant impaired in ER retrieval
YJR097W	1.45896	2.7491	0.00056584	JJJ3,	Protein of unknown function, contains a J-domain, which is a region with homology to the E. coli DnaJ protein
YDR357C	1.45441	2.74044	0.00056584	CNL1,	Protein of unknown function likely member of BLOC complex involved in endosomal cargo sorting null mutant is sensitive to drug inducing secretion of vacuolar cargo green fluorescent protein (GFP)-fusion protein localizes to the cytoplasm
YLR242C	1.44267	2.71823	0.00056584	ARV1,	Protein functioning in transport of glycosylphosphatidylinositol intermediates into ER lumen required for normal intracellular sterol distribution human ARV1 required for normal cholesterol and bile acid homeostasis similar to Nup120p
YJR041C	1.43363	2.70126	0.00056584	URB2,	Nucleolar protein required for normal metabolism of the rRNA primary transcript, proposed to be involved in ribosome biogenesis
YLR456W	1.43334	2.70071	0.00056584	YLR456W,	Putative protein of unknown function null mutant displays increased resistance to antifungal agents gliotoxin, cycloheximide and H2O2
YIL082W-A	1.42495	2.68505	0.00056584	TY3B-I,	Retrotransposon TYA Gag and TYB Pol genes transcribed/translated as one unit polyprotein is processed to make a nucleocapsid-like protein (Gag), reverse transcriptase (RT), protease (PR), and integrase (IN) similar to retroviral genes
YGR030C	1.41974	2.67537	0.00056584	POP6,	Subunit of both RNase MRP and nuclear RNase P RNase MRP cleaves pre-rRNA, while nuclear RNase P cleaves tRNA precursors to generate mature 5' ends and facilitates turnover of nuclear RNAs
YGL156W	1.41547	2.66747	0.00056584	AMS1,	Vacuolar alpha mannosidase, involved in free oligosaccharide (fOS) degradation delivered to the vacuole in a novel pathway separate from the secretory pathway
YMR232W	1.41471	2.66606	0.00056584	FUS2,	Cytoplasmic protein localized to the shmoo tip required for the alignment of parental nuclei before nuclear fusion during mating
YDR367W	1.41301	2.66292	0.00056584	KEI1,	Component of inositol phosphorylceramide (IPC) synthase forms a complex with Aur1p and regulates its activity required for IPC synthase complex localization to the Golgi post-translationally processed by Kex2p KEI1 is an essential gene
YPR020W	1.39275	2.62579	0.00056584	ATP20,	Subunit g of the mitochondrial F1F0 ATP synthase reversibly phosphorylated on two residues unphosphorylated form is required for dimerization of the ATP synthase complex
YOR342C	1.38418	2.61024	0.00056584	YOR342C,	Putative protein of unknown function green fluorescent protein (GFP)-fusion protein localizes to the cytoplasm and the nucleus
YGR071C	1.37574	2.59501	0.00056584	ENV11,	Putative protein of unknown function deletion mutant has increased glycogen accumulation and displays elongated buds green fluorescent protein (GFP)-fusion protein localizes to the nucleus
YOR360C	1.36639	2.57825	0.00056584	PDE2,	High-affinity cyclic AMP phosphodiesterase, component of the cAMP-dependent protein kinase signaling system, protects the cell from extracellular cAMP, contains readthrough motif surrounding termination codon
YGR172C	1.35698	2.56148	0.00056584	YIP1,	Integral membrane protein required for the biogenesis of ER-derived COPII transport vesicles interacts with Yif1p and Yos1p localizes to the Golgi, the ER, and COPII vesicles homolog of human YIPF4
YMR230W	1.35559	2.55902	0.00056584	RPS10B,	Protein component of the small (40S) ribosomal subunit nearly identical to Rps10Ap and has similarity to rat ribosomal protein S10
YDR235W	1.3207	2.49787	0.00056584	PRP42,	U1 snRNP protein involved in splicing, required for U1 snRNP biogenesis contains multiple tetriatricopeptide repeats
YOL136C	1.31636	2.49037	0.00056584	PFK27,	6-phosphofructo-2-kinase, catalyzes synthesis of fructose-2,6-bisphosphate inhibited by phosphoenolpyruvate and sn-glycerol 3-phosphate, expression induced by glucose and sucrose, transcriptional regulation involves protein kinase A
YGR076C	1.3158	2.4894	0.00056584	MRPL25,	Mitochondrial ribosomal protein of the large subunit
YLR412W	1.31306	2.48468	0.00056584	BER1,	Protein involved in microtubule-related processes, N-acetylation GFP-fusion protein localizes to the cytoplasm and is induced in response to the DNA-damaging agent MMS YLR412W is not an essential gene similar to Arabidopsis SRR1 gene
YOR242C	1.31162	2.4822	0.00571485	SSP2,	Sporulation specific protein that localizes to the spore wall required for sporulation at a point after meiosis II and during spore wall formation SSP2 expression is induced midway in meiosis
YOL162W	1.31089	2.48095	0.00871175	YOL162W,	Putative protein of unknown function member of the Dal5p subfamily of the major facilitator family
YIL040W	1.30649	2.47339	0.00056584	APQ12,	Protein required for nuclear envelope morphology, nuclear pore complex localization, mRNA export from the nucleus exhibits synthetic lethal genetic interactions with genes involved in lipid metabolism
YDL241W	1.30354	2.46834	0.00056584	YDL241W,	Putative protein of unknown function YDL241W is not an essential gene
YPL192C	1.29925	2.46101	0.00492993	PRM3,	Pheromone-regulated protein required for nuclear envelope fusion during karyogamy localizes to the outer face of the nuclear membrane interacts with Kar5p at the spindle pole body
YCR024C-B	1.2948	2.45343	0.00056584	YCR024C-B,	Putative protein of unknown function identified by expression profiling and mass spectrometry
YDR492W	1.28122	2.43044	0.00056584	IZH1,	Membrane protein involved in zinc ion homeostasis, member of the four-protein IZH family transcription is regulated directly by Zap1p, expression induced by zinc deficiency and fatty acids deletion increases sensitivity to elevated zinc
YBL004W	1.2799	2.42822	0.00056584	UTP20,	Component of the small-subunit (SSU) processome, which is involved in the biogenesis of the 18S rRNA
YGL054C	1.27835	2.42561	0.00056584	ERV14,	Protein localized to COPII-coated vesicles, involved in vesicle formation and incorporation of specific secretory cargo required for the delivery of bud-site selection protein Axl2p to cell surface related to Drosophila cornichon
YER048W-A	1.27088	2.41309	0.00056584	ISD11,	Protein required for mitochondrial iron-sulfur cluster biosynthesis
YDR345C	1.26078	2.39625	0.00056584	HXT3,	Low affinity glucose transporter of the major facilitator superfamily, expression is induced in low or high glucose conditions
YGL159W	1.2581	2.39181	0.00056584	YGL159W,	Putative protein of unknown function deletion mutant has no detectable phenotype
YDL063C	1.25713	2.3902	0.00056584	SYO1,	Protein required for biogenesis of the large ribosomal subunit green fluorescent protein (GFP)-fusion protein localizes to the cytoplasm and nucleus
YLR066W	1.25702	2.39002	0.00056584	SPC3,	Subunit of signal peptidase complex (Spc1p, Spc2p, Spc3p, Sec11p), which catalyzes cleavage of N-terminal signal sequences of proteins targeted to the secretory pathway homologous to mammalian SPC22/23
YOR253W	1.22702	2.34083	0.00056584	NAT5,	Subunit of the N-terminal acetyltransferase NatA (Nat1p, Ard1p, Nat5p) N-terminally acetylates many proteins, which influences multiple processes such as the cell cycle, heat-shock resistance, mating, sporulation, and telomeric silencing
YPL054W	1.22398	2.3359	0.00179697	LEE1,	Zinc-finger protein of unknown function
YGR197C	1.22293	2.3342	0.00056584	SNG1,	Protein involved in resistance to nitrosoguanidine (MNNG) and 6-azauracil (6-AU) expression is regulated by transcription factors involved in multidrug resistance
YMR309C	1.22048	2.33024	0.00056584	NIP1,	eIF3c subunit of the eukaryotic translation initiation factor 3 (eIF3), involved in the assembly of preinitiation complex and start codon selection
YFL026W	1.21649	2.32381	0.00056584	STE2,	Receptor for alpha-factor pheromone seven transmembrane-domain GPCR that interacts with both pheromone and a heterotrimeric G protein to initiate the signaling response that leads to mating between haploid a and alpha cells
YGR024C	1.21512	2.3216	0.00056584	THG1,	tRNAHis guanylyltransferase, adds a guanosine residue to the 5' end of tRNAHis after transcription and RNase P cleavage couples nuclear division and migration to cell budding and cytokinesis essential enzyme conserved among eukaryotes
YGR067C	1.21205	2.31667	0.00056584	YGR067C,	Putative protein of unknown function contains a zinc finger motif similar to that of Adr1p
YBR004C	1.21194	2.31649	0.00056584	GPI18,	Functional ortholog of human PIG-V, which is a mannosyltransferase that transfers the second mannose in glycosylphosphatidylinositol biosynthesis the authentic, non-tagged protein was localized to mitochondria
YOL001W	1.20851	2.31099	0.00056584	PHO80,	Cyclin, interacts with cyclin-dependent kinase Pho85p regulates the response to nutrient levels and environmental conditions, including the response to phosphate limitation and stress-dependent calcium signaling
YKL004W	1.20154	2.29985	0.00056584	AUR1,	Phosphatidylinositol:ceramide phosphoinositol transferase (IPC synthase), required for sphingolipid synthesis can mutate to confer aureobasidin A resistance
YOR002W	1.2003	2.29787	0.00056584	ALG6,	Alpha 1,3 glucosyltransferase, involved in transfer of oligosaccharides from dolichyl pyrophosphate to asparagine residues of proteins during N-linked protein glycosylation mutations in human ortholog are associated with disease
YCR054C	1.19867	2.29528	0.00056584	CTR86,	Essential protein of unknown function
YKL100C	1.19157	2.28401	0.00056584	YKL100C,	Putative protein of unknown function with similarity to a human minor histocompatibility antigen and signal peptide peptidases YKL100C is not an essential gene
YBL040C	1.18932	2.28045	0.00056584	ERD2,	HDEL receptor, an integral membrane protein that binds to the HDEL motif in proteins destined for retention in the endoplasmic reticulum has a role in maintenance of normal levels of ER-resident proteins
YLL014W	1.18903	2.27999	0.00056584	EMC6,	Member of a transmembrane complex required for efficient folding of proteins in the ER null mutant displays induction of the unfolded protein response
YJL181W	1.18442	2.27272	0.00056584	YJL181W,	Putative protein of unknown function expression is cell-cycle regulated as shown by microarray analysis potential regulatory target of Mbp1p, which binds to the YJL181W promoter region
YPL225W	1.18389	2.27189	0.00056584	YPL225W,	Protein of unknown function that may interact with ribosomes, based on co-purification experiments green fluorescent protein (GFP)-fusion protein localizes to the cytoplasm
YBL018C	1.18345	2.27119	0.00056584	POP8,	Subunit of both RNase MRP and nuclear RNase P RNase MRP cleaves pre-rRNA, while nuclear RNase P cleaves tRNA precursors to generate mature 5' ends and facilitates turnover of nuclear RNAs
YNL119W	1.18194	2.26882	0.00056584	NCS2,	Protein required for thiolation of the uridine at the wobble position of Lys(UUU) and Glu(UUC) tRNAs has a role in urmylation and in invasive and pseudohyphal growth inhibits replication of Brome mosaic virus in S. cerevisiae
YNL192W	1.17804	2.26269	0.00056584	CHS1,	Chitin synthase I, requires activation from zymogenic form in order to catalyze the transfer of N-acetylglucosamine (GlcNAc) to chitin required for repairing the chitin septum during cytokinesis transcription activated by mating factor
YJL170C	1.17199	2.25322	0.00056584	ASG7,	Protein that regulates signaling from a G protein beta subunit Ste4p and its relocalization within the cell specific to a-cells and induced by alpha-factor
YGR216C	1.1711	2.25183	0.00056584	GPI1,	Membrane protein involved in the synthesis of N-acetylglucosaminyl phosphatidylinositol (GlcNAc-PI), the first intermediate in the synthesis of glycosylphosphatidylinositol (GPI) anchors human and mouse GPI1p are functional homologs
YHR052W	1.16639	2.24449	0.00056584	CIC1,	Essential protein that interacts with proteasome components and has a potential role in proteasome substrate specificity also copurifies with 66S pre-ribosomal particles
YBR111W-A	1.16617	2.24415	0.00056584	SUS1,	Component of both the SAGA histone acetylase and TREX-2 complexes interacts with RNA polymerase II involved in mRNA export coupled transcription activation and elongation involved in post-transcriptional tethering of active genes to the nuclear periphery and to non-nascent mRNP
YHR184W	1.1624	2.23829	0.00056584	SSP1,	Protein involved in the control of meiotic nuclear division and coordination of meiosis with spore formation transcription is induced midway through meiosis
YGR284C	1.16015	2.23481	0.00056584	ERV29,	Protein localized to COPII-coated vesicles, involved in vesicle formation and incorporation of specific secretory cargo
YJL148W	1.15437	2.22587	0.00056584	RPA34,	RNA polymerase I subunit A34.5
YNL002C	1.15428	2.22573	0.00056584	RLP7,	Nucleolar protein with similarity to large ribosomal subunit L7 proteins constituent of 66S pre-ribosomal particles plays an essential role in processing of precursors to the large ribosomal subunit RNAs
YDR261W-B	1.15334	2.22428	0.00056584	TY2B-DR3,	Retrotransposon TYA Gag and TYB Pol genes transcribed/translated as one unit polyprotein is processed to make a nucleocapsid-like protein (Gag), reverse transcriptase (RT), protease (PR), and integrase (IN) similar to retroviral genes
YDR496C	1.1533	2.22422	0.00056584	PUF6,	Pumilio-homology domain protein that binds the 3' UTR of ASH1 mRNA and represses its translation, resulting in proper asymmetric localization of ASH1 mRNA also co-sediments with the 60S ribosomal subunit and is required for its biogenesis
YML003W	1.14953	2.21842	0.00961149	YML002W,	Putative protein of unknown function
YPL146C	1.14735	2.21507	0.00056584	NOP53,	Nucleolar protein involved in biogenesis of the 60S subunit of the ribosome interacts with rRNA processing factors Cbf5p and Nop2p null mutant is viable but growth is severely impaired
YGR089W	1.14459	2.21083	0.00056584	NNF2,	Protein that exhibits physical and genetic interactions with Rpb8p, which is a subunit of RNA polymerases I, II, and III computational analysis of large-scale protein-protein interaction data suggests a role in chromosome segregation
YDR233C	1.13836	2.20131	0.00056584	RTN1,	ER membrane protein that interacts with Sey1p to maintain ER morphology interacts with exocyst subunit Sec6p, with Yip3p, and with Sbh1p null mutant has an altered ER morphology member of the RTNLA (reticulon-like A) subfamily
YPL279C	1.13617	2.19797	0.00216108	FEX2,	Putative protein of unknown function
YDR179C	1.13602	2.19774	0.00280852	CSN9,	Subunit of the Cop9 signalosome, which is required for deneddylation, or removal of the ubiquitin-like protein Rub1p from Cdc53p (cullin) involved in adaptation to pheromone signaling
YFR026C	1.13382	2.19439	0.00056584	ULI1,	Putative protein of unknown function involved in and induced by the endoplasmic reticulum unfolded protein response
YGR149W	1.13066	2.18959	0.00056584	YGR149W,	Putative protein of unknown function predicted to be an integal membrane protein
YGL016W	1.12661	2.18345	0.00056584	KAP122,	Karyopherin beta, responsible for import of the Toa1p-Toa2p complex into the nucleus binds to nucleoporins Nup1p and Nup2p may play a role in regulation of pleiotropic drug resistance
YOL077C	1.11389	2.16428	0.00056584	BRX1,	Nucleolar protein, constituent of 66S pre-ribosomal particles depletion leads to defects in rRNA processing and a block in the assembly of large ribosomal subunits possesses a sigma(70)-like RNA-binding motif
YKL057C	1.11271	2.16251	0.00056584	NUP120,	Subunit of the Nup84p subcomplex of the nuclear pore complex (NPC) required for even distribution of NPCs around the nuclear envelope, involved in establishment of a normal nucleocytoplasmic concentration gradient of the GTPase Gsp1p the Nup84 subcomplex has a role in transcription elongation
YKL219W	1.11128	2.16037	0.00056584	COS9,	Protein of unknown function, member of the DUP380 subfamily of conserved, often subtelomerically-encoded proteins
YOR010C	1.107	2.15397	0.00280852	TIR2,	Putative cell wall mannoprotein of the Srp1p/Tip1p family of serine-alanine-rich proteins transcription is induced by cold shock and anaerobiosis
YPL026C	1.10268	2.14753	0.00056584	SKS1,	Putative serine/threonine protein kinase involved in the adaptation to low concentrations of glucose independent of the SNF3 regulated pathway
YER044C	1.10206	2.14661	0.00056584	ERG28,	Endoplasmic reticulum membrane protein, may facilitate protein-protein interactions between the Erg26p dehydrogenase and the Erg27p 3-ketoreductase and/or tether these enzymes to the ER, also interacts with Erg6p
YMR259C	1.09622	2.13794	0.00056584	TRM732,	Putative protein of unknown function green fluorescent protein (GFP)-fusion protein localizes to the cytoplasm YMR259C is not an essential gene
YJR007W	1.09568	2.13714	0.00056584	SUI2,	Alpha subunit of the translation initiation factor eIF2, involved in the identification of the start codon phosphorylation of Ser51 is required for regulation of translation by inhibiting the exchange of GDP for GTP
YCR090C	1.09324	2.13353	0.00056584	YCR090C,	Putative protein of unknown function green fluorescent protein (GFP)-fusion protein localizes to the cytoplasm and nucleus YCR090C is not an essential gene
YMR292W	1.0913	2.13066	0.00056584	GOT1,	Homodimeric protein that is packaged into COPII vesicles and cycles between the ER and Golgi involved in secretory transport but not directly required for aspects of transport assayed in vitro may influence membrane composition
YGR093W	1.09029	2.12917	0.00056584	DRN1,	Putative protein of unconfirmed function green fluorescent protein (GFP)-fusion protein localizes to the nucleus
YLR262C	1.0861	2.12299	0.00056584	YPT6,	Rab family GTPase, Ras-like GTP binding protein involved in the secretory pathway, required for fusion of endosome-derived vesicles with the late Golgi, maturation of the vacuolar carboxypeptidase Y has similarity to the human GTPase, Rab6
YGR183C	1.08407	2.12001	0.00056584	QCR9,	Subunit 9 of the ubiquinol cytochrome-c reductase complex, which is a component of the mitochondrial inner membrane electron transport chain required for electron transfer at the ubiquinol oxidase site of the complex
YKL167C	1.07864	2.11204	0.00056584	MRP49,	Mitochondrial ribosomal protein of the large subunit, not essential for mitochondrial translation
YGR103W	1.07018	2.0997	0.00056584	NOP7,	Component of several different pre-ribosomal particles forms a complex with Ytm1p and Erb1p that is required for maturation of the large ribosomal subunit required for exit from G0 and the initiation of cell proliferation
YDL127W	1.06877	2.09764	0.00056584	PCL2,	Cyclin, interacts with cyclin-dependent kinase Pho85p member of the Pcl1,2-like subfamily, involved in the regulation of polarized growth and morphogenesis and progression through the cell cycle localizes to sites of polarized cell growth
YLR227W-B	1.06814	2.09673	0.0014232	TY1B-LR3,	Retrotransposon TYA Gag and TYB Pol genes transcribed/translated as one unit polyprotein is processed to make a nucleocapsid-like protein (Gag), reverse transcriptase (RT), protease (PR), and integrase (IN) similar to retroviral genes
YKL014C	1.0679	2.09638	0.00056584	URB1,	Nucleolar protein required for the normal accumulation of 25S and 5.8S rRNAs, associated with the 27SA2 pre-ribosomal particle proposed to be involved in the biogenesis of the 60S ribosomal subunit
YOL154W	1.06531	2.09262	0.0014232	ZPS1,	Putative GPI-anchored protein transcription is induced under low-zinc conditions, as mediated by the Zap1p transcription factor, and at alkaline pH
YMR011W	1.06456	2.09153	0.00056584	HXT2,	High-affinity glucose transporter of the major facilitator superfamily, expression is induced by low levels of glucose and repressed by high levels of glucose
YNL182C	1.06453	2.09149	0.00056584	IPI3,	Essential component of the Rix1 complex (Rix1p, Ipi1p, Ipi3p) that is required for processing of ITS2 sequences from 35S pre-rRNA highly conserved and contains WD40 motifs Rix1 complex associates with Mdn1p in pre-60S ribosomal particles
YDR184C	1.05408	2.07639	0.00056584	ATC1,	Nuclear protein, possibly involved in regulation of cation stress responses and/or in the establishment of bipolar budding pattern
YDR286C	1.05293	2.07474	0.0014232	YDR286C,	Putative protein of unknown function predicted to have thiol-disulfide oxidoreductase active site
YDR165W	1.04936	2.06961	0.00056584	TRM82,	Subunit of a tRNA methyltransferase complex composed of Trm8p and Trm82p that catalyzes 7-methylguanosine modification of tRNA
YJL088W	1.04896	2.06904	0.00056584	ARG3,	Ornithine carbamoyltransferase (carbamoylphosphate:L-ornithine carbamoyltransferase), catalyzes the sixth step in the biosynthesis of the arginine precursor ornithine
YDR257C	1.04871	2.06868	0.00056584	RKM4,	Ribosomal lysine methyltransferase specific for monomethylation of Rpl42ap and Rpl42bp (lysine 55) nuclear SET-domain containing protein
YJL109C	1.04717	2.06647	0.00056584	UTP10,	Nucleolar protein, component of the small subunit (SSU) processome containing the U3 snoRNA that is involved in processing of pre-18S rRNA mutant has increased aneuploidy tolerance
YDR240C	1.04684	2.066	0.00056584	SNU56,	Component of U1 snRNP required for mRNA splicing via spliceosome yeast specific, no metazoan counterpart interacts with mRNA in commitment complex
YDR228C	1.03852	2.05412	0.00056584	PCF11,	mRNA 3' end processing factor, essential component of cleavage and polyadenylation factor IA (CF IA), involved in pre-mRNA 3' end processing and in transcription termination binds C-terminal domain of largest subunit of RNA pol II (Rpo21p)
YOR079C	1.03223	2.04518	0.00056584	ATX2,	Golgi membrane protein involved in manganese homeostasis overproduction suppresses the sod1 (copper, zinc superoxide dismutase) null mutation
YGR057C	1.03145	2.04408	0.00056584	LST7,	Protein possibly involved in a post-Golgi secretory pathway required for the transport of nitrogen-regulated amino acid permease Gap1p from the Golgi to the cell surface
YCR043C	1.02981	2.04176	0.00056584	YCR043C,	Putative protein of unknown function green fluorescent protein (GFP)-fusion protein localizes to the Golgi apparatus YCR043C is not an essential gene
YNL112W	1.02847	2.03986	0.00056584	DBP2,	Essential ATP-dependent RNA helicase of the DEAD-box protein family, involved in nonsense-mediated mRNA decay and rRNA processing
YGR001C	1.02817	2.03944	0.00056584	EFM5,	Putative protein of unknown function with similarity to methyltransferase family members green fluorescent protein (GFP)-fusion protein localizes to the cytoplasm required for replication of Brome mosaic virus in S. cerevisiae
YLR459W	1.02714	2.03798	0.00056584	GAB1,	GPI transamidase subunit, involved in attachment of glycosylphosphatidylinositol (GPI) anchors to proteins may have a role in recognition of the attachment signal or of the lipid portion of GPI
YGR050C	1.01966	2.02744	0.00702909	n/a	Dubious open reading frame unlikely to encode a protein, based on available experimental and comparative sequence data
YOR258W	1.01868	2.02606	0.00179697	HNT3,	DNA 5' AMP hydrolase involved in DNA repair member of the histidine triad (HIT) superfamily of nucleotide-binding proteins homolog of Aprataxin, a Hint related protein that is mutated in individuals with ataxia with oculomotor apraxia
YGR077C	1.01547	2.02156	0.00056584	PEX8,	Intraperoxisomal organizer of the peroxisomal import machinery, tightly associated with the lumenal face of the peroxisomal membrane, essential for peroxisome biogenesis, binds PTS1-signal receptor Pex5p
YMR212C	1.0114	2.01587	0.00056584	EFR3,	Protein required for Stt4-containing phosphoinositide kinase patch assembly at the plasma membrane exhibits synthetic lethal genetic interactions with PHO85 has sequence similarity to the Drosophila rolling blackout (RBO) gene
YLR265C	1.01121	2.0156	0.00056584	NEJ1,	Protein involved in regulation of nonhomologous end joining interacts with DNA ligase IV components Dnl4p and Lif1p repressed by MAT heterozygosity regulates cellular distribution of Lif1p
YDR091C	1.00904	2.01257	0.00056584	RLI1,	Essential iron-sulfur protein required for ribosome biogenesis and translation initiation and termination facilitates binding of a multifactor complex (MFC) of initiation factors to the small ribosomal subunit predicted ABC family ATPase
YBL084C	1.00469	2.00651	0.00056584	CDC27,	Subunit of the Anaphase-Promoting Complex/Cyclosome (APC/C), which is a ubiquitin-protein ligase required for degradation of anaphase inhibitors, including mitotic cyclins, during the metaphase/anaphase transition
YGR060W	1.00431	2.00598	0.00056584	ERG25,	C-4 methyl sterol oxidase, catalyzes the first of three steps required to remove two C-4 methyl groups from an intermediate in ergosterol biosynthesis mutants accumulate the sterol intermediate 4,4-dimethylzymosterol
YIL128W	1.00123	2.00171	0.00056584	MET18,	DNA repair and TFIIH regulator, required for both nucleotide excision repair (NER) and RNA polymerase II (RNAP II) transcription involved in telomere maintenance
YGL238W	1.0005	2.00069	0.00056584	CSE1,	Nuclear envelope protein that mediates the nuclear export of importin alpha (Srp1p), homolog of metazoan CAS protein, required for accurate chromosome segregation
YMR125W	1.00012	2.00017	0.00056584	STO1,	Large subunit of the nuclear mRNA cap-binding protein complex, interacts with Npl3p to carry nuclear poly(A)+ mRNA to cytoplasm also involved in nuclear mRNA degradation and telomere maintenance orthologous to mammalian CBP80
YBR096W	0.998276	1.99761	0.00056584	YBR096W,	Putative protein of unknown function green fluorescent protein (GFP)-fusion protein localizes to the ER
YLR233C	0.997148	1.99605	0.00102418	EST1,	TLC1 RNA-associated factor involved in telomere length regulation as recruitment subunit of telomerase has G-quadruplex promoting activity that is required for telomere elongation possible role in activating telomere-bound Est2p-TLC1-RNA
YMR257C	0.994583	1.9925	0.00056584	PET111,	Mitochondrial translational activator specific for the COX2 mRNA located in the mitochondrial inner membrane
YIL162W	0.991923	1.98883	0.00056584	SUC2,	Invertase, sucrose hydrolyzing enzyme a secreted, glycosylated form is regulated by glucose repression, and an intracellular, nonglycosylated enzyme is produced constitutively
YMR187C	0.991033	1.98761	0.00056584	YMR187C,	Putative protein of unknown function YMR187C is not an essential gene
YDR007W	0.986775	1.98175	0.00056584	TRP1,	Phosphoribosylanthranilate isomerase that catalyzes the third step in tryptophan biosynthesis in 2004, the sequence of TRP1 from strain S228C was updated by changing the previously annotated internal STOP (TAA) to serine (TCA)
YOR355W	0.985027	1.97935	0.00056584	GDS1,	Protein of unknown function, required for growth on glycerol as a carbon source the authentic, non-tagged protein is detected in highly purified mitochondria in high-throughput studies
YGL231C	0.983075	1.97667	0.00056584	EMC4,	Member of a transmembrane complex required for efficient folding of proteins in the ER null mutant displays induction of the unfolded protein response human ortholog TMEM85 may function in apoptosis
YBR142W	0.978614	1.97057	0.00056584	MAK5,	Essential nucleolar protein, putative DEAD-box RNA helicase required for maintenance of M1 dsRNA virus involved in biogenesis of large (60S) ribosomal subunits
YOR390W	0.976098	1.96714	0.00547174	FEX1,	Putative protein of unknown function
YOR354C	0.975544	1.96638	0.00056584	MSC6,	Protein of unknown function mutant is defective in directing meiotic recombination events to homologous chromatids the authentic, non-tagged protein is detected in highly purified mitochondria in high-throughput studies
YGL209W	0.970606	1.95966	0.00056584	MIG2,	Protein containing zinc fingers, involved in repression, along with Mig1p, of SUC2 (invertase) expression by high levels of glucose binds to Mig1p-binding sites in SUC2 promoter
YIL035C	0.969753	1.95851	0.00056584	CKA1,	Alpha catalytic subunit of casein kinase 2 (CK2), a Ser/Thr protein kinase with roles in cell growth and proliferation CK2, comprised of CKA1, CKA2, CKB1 and CKB2, has many substrates including transcription factors and all RNA polymerases
YJR010C-A	0.96632	1.95385	0.00600337	SPC1,	Subunit of the signal peptidase complex (SPC), which cleaves the signal sequence from proteins targeted to the endoplasmic reticulum (ER), homolog of the SPC12 subunit of mammalian signal peptidase complex
YBR140C	0.96486	1.95187	0.00056584	IRA1,	GTPase-activating protein that negatively regulates RAS by converting it from the GTP- to the GDP-bound inactive form, required for reducing cAMP levels under nutrient limiting conditions, mediates membrane association of adenylate cyclase
YLL049W	0.964452	1.95132	0.00056584	LDB18,	Component of the dynactin complex, which is required for dynein activity null mutant exhibits defects in nuclear migration and spindle orientation and has reduced affinity for alcian blue dye has homology to mammalian dynactin subunit p24
YLR067C	0.964282	1.95109	0.00056584	PET309,	Specific translational activator for the COX1 mRNA, also influences stability of intron-containing COX1 primary transcripts localizes to the mitochondrial inner membrane contains seven pentatricopeptide repeats (PPRs)
YMR256C	0.963734	1.95035	0.00056584	COX7,	Subunit VII of cytochrome c oxidase, which is the terminal member of the mitochondrial inner membrane electron transport chain
YOR206W	0.960785	1.94637	0.00056584	NOC2,	Protein that forms a nucleolar complex with Mak21p that binds to 90S and 66S pre-ribosomes, as well as a nuclear complex with Noc3p that binds to 66S pre-ribosomes both complexes mediate intranuclear transport of ribosomal precursors
YKL084W	0.960144	1.9455	0.00056584	HOT13,	Zinc-binding mitochondrial intermembrane space (IMS) protein involved in a disulfide relay system for IMS import of cysteine-containing proteins binds Mia40p and stimulates its Erv1p-dependent oxidation, probably by sequestering zinc
YFR005C	0.958097	1.94275	0.00056584	SAD1,	Conserved zinc-finger domain protein involved in pre-mRNA splicing, required for assembly of U4 snRNA into the U4/U6 particle
YER044C-A	0.957964	1.94257	0.00404653	MEI4,	Meiosis-specific protein involved in double-strand break formation during meiotic recombination required for chromosome synapsis and production of viable spores
YHR196W	0.957217	1.94156	0.00056584	UTP9,	Nucleolar protein, component of the small subunit (SSU) processome containing the U3 snoRNA that is involved in processing of pre-18S rRNA
YFR042W	0.956833	1.94104	0.00056584	KEG1,	Integral membrane protein of the ER physically interacts with Kre6p has a role in the synthesis of beta-1,6-glucan in the cell wall required for cell viability
YDL015C	0.956408	1.94047	0.00056584	TSC13,	Enoyl reductase that catalyzes the last step in each cycle of very long chain fatty acid elongation, localizes to the ER, highly enriched in a structure marking nuclear-vacuolar junctions, coimmunoprecipitates with elongases Fen1p and Sur4p
YCR093W	0.951784	1.93426	0.00056584	CDC39,	Component of the CCR4-NOT complex, which has multiple roles in regulating mRNA levels including regulation of transcription and destabilizing mRNAs by deadenylation basal transcription factor
YGR046W	0.950153	1.93208	0.00056584	TAM41,	Mitochondrial protein involved in protein import into the mitochondrial matrix maintains the functional integrity of the TIM23 protein translocator complex viability of null mutant is strain-dependent mRNA is targeted to the bud
YDR370C	0.94965	1.9314	0.00056584	DXO1,	Putative protein of unknown function
YBR255C-A	0.948066	1.92928	0.00547174	YBR255C-A,	Putative protein of unknown function may interact with respiratory chain complexes III (ubiquinol-cytochrome c reductase) or IV (cytochrome c oxidase) identified by sequence comparison with hemiascomycetous yeast species
YPL183C	0.946408	1.92707	0.00056584	RTT10,	Cytoplasmic protein with a role in regulation of Ty1 transposition
YJL108C	0.943881	1.9237	0.00250211	PRM10,	Pheromone-regulated protein, proposed to be involved in mating predicted to have 5 transmembrane segments induced by treatment with 8-methoxypsoralen and UVA irradiation
YOL011W	0.943422	1.92308	0.00056584	PLB3,	Phospholipase B (lysophospholipase) involved in phospholipid metabolism hydrolyzes phosphatidylinositol and phosphatidylserine and displays transacylase activity in vitro
YBR238C	0.941815	1.92094	0.00056584	YBR238C,	Mitochondrial membrane protein with similarity to Rmd9p not required for respiratory growth but causes a synthetic respiratory defect in combination with rmd9 mutations transcriptionally up-regulated by TOR deletion increases life span
YEL048C	0.939533	1.91791	0.0014232	TCA17,	Subunit of TRAPPII, a multimeric GEF involved in intra-Golgi and endosome-to-Golgi transport promotes association of TRAPPII-specific subunits with the core complex sedlin related human Sedlin mutations cause SEDT, a skeletal disorder
YJR004C	0.939509	1.91788	0.00056584	SAG1,	Alpha-agglutinin of alpha-cells, binds to Aga1p during agglutination, N-terminal half is homologous to the immunoglobulin superfamily and contains binding site for a-agglutinin, C-terminal half is highly glycosylated and contains GPI anchor
YCR067C	0.936633	1.91406	0.00056584	SED4,	Integral endoplasmic reticulum membrane protein that stimulates Sar1p GTPase activity involved in COPII vesicle budding through disassociation of coat proteins from membranes onto liposomes binds Sec16p similar to Sec12p
YNR021W	0.934884	1.91174	0.00056584	YNR021W,	Putative protein of unknown function green fluorescent protein (GFP)-fusion protein localizes to the endoplasmic reticulum YNR021W is not an essential gene
YBL059C-A	0.934788	1.91161	0.0014232	CMC2,	Protein of the mitochondrial intermembrane space with a role in respiratory chain complex assembly or maintenance contains twin Cx9C motifs that can form coiled coil-helix-coiled-coil helix fold
YEL020W-A	0.930528	1.90597	0.00056584	TIM9,	Essential protein of the mitochondrial intermembrane space, forms a complex with Tim10p (TIM10 complex) that delivers hydrophobic proteins to the TIM22 complex for insertion into the inner membrane
YJR139C	0.930285	1.90565	0.00056584	HOM6,	Homoserine dehydrogenase (L-homoserine:NADP oxidoreductase), dimeric enzyme that catalyzes the third step in the common pathway for methionine and threonine biosynthesis enzyme has nucleotide-binding, dimerization and catalytic regions
YLR023C	0.925888	1.89985	0.00056584	IZH3,	Membrane protein involved in zinc ion homeostasis, member of the four-protein IZH family, expression induced by zinc deficiency deletion reduces sensitivity to elevated zinc and shortens lag phase, overexpression reduces Zap1p activity
YPR114W	0.92399	1.89736	0.00056584	YPR114W,	Putative protein of unknown function
YDR180W	0.923916	1.89726	0.00056584	SCC2,	Subunit of cohesin loading factor (Scc2p-Scc4p), a complex required for loading of cohesin complexes onto chromosomes involved in establishing sister chromatid cohesion during DSB repair via histone H2AX evolutionarily-conserved adherin
YJL097W	0.923219	1.89634	0.00056584	PHS1,	Essential 3-hydroxyacyl-CoA dehydratase of the ER membrane, involved in elongation of very long-chain fatty acids evolutionarily conserved, similar to mammalian PTPLA and PTPLB involved in sphingolipid biosynthesis and protein trafficking
YOL152W	0.922958	1.896	0.00056584	FRE7,	Putative ferric reductase with similarity to Fre2p expression induced by low copper levels
YGR271C-A	0.921278	1.89379	0.00056584	EFG1,	Essential protein required for maturation of 18S rRNA null mutant is sensitive to hydroxyurea and is delayed in recovering from alpha-factor arrest green fluorescent protein (GFP)-fusion protein localizes to the nucleolus
YGR023W	0.92127	1.89378	0.00056584	MTL1,	Putative plasma membrane sensor, involved in cell integrity signaling and stress response during glucose starvation and oxidative stress has structural and functional similarity to Mid2p
YIL120W	0.920048	1.89218	0.00102418	QDR1,	Multidrug transporter of the major facilitator superfamily, required for resistance to quinidine, ketoconazole, fluconazole, and barban
YBR087W	0.919544	1.89152	0.00056584	RFC5,	Subunit of heteropentameric Replication factor C (RF-C), which is a DNA binding protein and ATPase that acts as a clamp loader of the proliferating cell nuclear antigen (PCNA) processivity factor for DNA polymerases delta and epsilon
YHR123W	0.919474	1.89143	0.00056584	EPT1,	sn-1,2-diacylglycerol ethanolamine- and cholinephosphotranferase not essential for viability
YJL061W	0.917033	1.88823	0.00056584	NUP82,	Nucleoporin, subunit of the nuclear pore complex (NPC) forms a subcomplex with Gle2p, Nup159p, Nsp1p, and Nup116p and is required for proper localization of Nup116p in the NPC
YLR320W	0.914224	1.88456	0.00056584	MMS22,	Protein that acts with Mms1p in a repair pathway that may be involved in resolving replication intermediates or preventing the damage caused by blocked replication forks required for accurate meiotic chromosome segregation
YDR252W	0.914117	1.88442	0.00961149	BTT1,	Beta3 subunit of the heterotrimeric nascent polypeptide-associated complex which binds ribosomes via its beta-subunits in close proximity to nascent polypeptides interacts with Caf130p of the CCR4-NOT complex similar to human BTF3
YBR070C	0.913447	1.88354	0.00056584	ALG14,	Component of UDP-GlcNAc transferase required for the second step of dolichyl-linked oligosaccharide synthesis anchors the catalytic subunit Alg13p to the ER membrane similar to bacterial and human glycosyltransferases
YDR414C	0.91108	1.88045	0.00056584	ERD1,	Predicted membrane protein required for the retention of lumenal endoplasmic reticulum proteins mutants secrete the endogenous ER protein, BiP (Kar2p)
YBL020W	0.908132	1.87661	0.00056584	RFT1,	Essential integral membrane protein that is required for translocation of Man5GlcNac2-PP-Dol from the cytoplasmic side to the lumenal side of the ER membrane but is not the flippase mutation is suppressed by expression of human p53 protein
YMR010W	0.903151	1.87015	0.00056584	YMR010W,	Putative protein of unknown function green fluorescent protein (GFP)-fusion protein localizes to the cytoplasm YMR010W is not an essential gene YMR010W mRNA is transcribed with ADI1
YAL040C	0.902419	1.8692	0.00056584	CLN3,	G1 cyclin involved in cell cycle progression activates Cdc28p kinase to promote the G1 to S phase transition plays a role in regulating transcription of the other G1 cyclins, CLN1 and CLN2 regulated by phosphorylation and proteolysis
YEL065W	0.90117	1.86758	0.00102418	SIT1,	Ferrioxamine B transporter, member of the ARN family of transporters that specifically recognize siderophore-iron chelates transcription is induced during iron deprivation and diauxic shift potentially phosphorylated by Cdc28p
YDR031W	0.897832	1.86326	0.00807225	MIX14,	Mitochondrial intermembrane space protein, required for normal oxygen consumption contains twin cysteine-x9-cysteine motifs
YKR079C	0.897457	1.86278	0.00056584	TRZ1,	tRNA 3'-end processing endonuclease tRNase Z also localized to mitochondria and interacts genetically with Rex2 exonuclease homolog of the human candidate prostate cancer susceptibility gene ELAC2
YMR247C	0.897089	1.8623	0.00056584	RKR1,	RING domain E3 ubiquitin ligase involved in the ubiquitin-mediated degradation of non-stop proteins functional connections to chromatin modification nuclear protein that also co-localizes with ribosomes homolog of mouse Listerin, whose mutation has been reported to cause neurodegeneration in mice
YJR003C	0.892239	1.85605	0.00056584	MRX12,	Putative protein of unknown function detected in highly purified mitochondria in high-throughput studies predicted to be involved in ribosome biogenesis
YGL005C	0.892138	1.85592	0.00056584	COG7,	Component of the conserved oligomeric Golgi complex (Cog1p through Cog8p), a cytosolic tethering complex that functions in protein trafficking to mediate fusion of transport vesicles to Golgi compartments
YNL225C	0.890538	1.85387	0.00102418	CNM67,	Component of the spindle pole body outer plaque required for spindle orientation and mitotic nuclear migration
YIR005W	0.889875	1.85302	0.00571485	IST3,	Component of the U2 snRNP, required for the first catalytic step of splicing and for spliceosomal assembly interacts with Rds3p and is required for Mer1p-activated splicing
YJL090C	0.889312	1.85229	0.00056584	DPB11,	Replication initiation protein that loads DNA pol epsilon onto pre-replication complexes at origins checkpoint sensor recruited to stalled replication forks by the checkpoint clamp complex where it activates Mec1p ortholog of human TopBP1
YML077W	0.888576	1.85135	0.00056584	BET5,	Component of the TRAPP (transport protein particle) complex, which plays an essential role in the vesicular transport from endoplasmic reticulum to Golgi
YGR117C	0.888214	1.85088	0.00056584	YGR117C,	Putative protein of unknown function green fluorescent protein (GFP)-fusion protein localizes to the cytoplasm
YBR063C	0.888198	1.85086	0.00056584	YBR063C,	Putative protein of unknown function YBR063C is not an essential gene
YER050C	0.888125	1.85077	0.00056584	RSM18,	Mitochondrial ribosomal protein of the small subunit, has similarity to E. coli S18 ribosomal protein
YDR217C	0.886044	1.8481	0.00056584	RAD9,	DNA damage-dependent checkpoint protein, required for cell-cycle arrest in G1/S, intra-S, and G2/M transmits checkpoint signal by activating Rad53p and Chk1p hyperphosphorylated by Mec1p and Tel1p potential Cdc28p substrate
YPR175W	0.885591	1.84752	0.00102418	DPB2,	Second largest subunit of DNA polymerase II (DNA polymerase epsilon), required for normal yeast chromosomal replication expression peaks at the G1/S phase boundary potential Cdc28p substrate
YDR449C	0.883945	1.84541	0.00056584	UTP6,	Nucleolar protein, component of the small subunit (SSU) processome containing the U3 snoRNA that is involved in processing of pre-18S rRNA
YPL174C	0.883903	1.84536	0.00056584	NIP100,	Large subunit of the dynactin complex, which is involved in partitioning the mitotic spindle between mother and daughter cells putative ortholog of mammalian p150(glued)
YNL297C	0.880778	1.84137	0.00056584	MON2,	Peripheral membrane protein with a role in endocytosis and vacuole integrity, interacts with Arl1p and localizes to the endosome member of the Sec7p family of proteins
YDL219W	0.87875	1.83878	0.00102418	DTD1,	D-Tyr-tRNA(Tyr) deacylase, functions in protein translation, may affect nonsense suppression via alteration of the protein synthesis machinery ubiquitous among eukaryotes
YLR003C	0.874842	1.83381	0.00056584	CMS1,	Subunit of U3-containing 90S preribosome processome complex involved in production of 18S rRNA and assembly of small ribosomal subunit overexpression rescues supressor mutant of mcm10 null mutant is viable
YLR372W	0.873868	1.83257	0.00056584	ELO3,	Elongase, involved in fatty acid and sphingolipid biosynthesis synthesizes very long chain 20-26-carbon fatty acids from C18-CoA primers involved in regulation of sphingolipid biosynthesis
YKL133C	0.873184	1.8317	0.00754613	YKL133C,	Putative protein of unknown function has similarity to Mgr3p, but unlike MGR3, is not required for growth of cells lacking the mitochondrial genome (null mutation does not confer a petite-negative phenotype)
YJL207C	0.871966	1.83016	0.00056584	LAA1,	AP-1 accessory protein colocalizes with clathrin to the late-Golgi apparatus involved in TGN-endosome transport physically interacts with AP-1 similar to the mammalian p200 may interact with ribosomes YJL207C is a non-essential gene
YGL014W	0.870664	1.8285	0.00056584	PUF4,	Member of the PUF protein family, which is defined by the presence of Pumilio homology domains that confer RNA binding activity preferentially binds mRNAs encoding nucleolar ribosomal RNA-processing factors
YDR072C	0.870418	1.82819	0.00056584	IPT1,	Inositolphosphotransferase, involved in synthesis of mannose-(inositol-P)2-ceramide (M(IP)2C), the most abundant sphingolipid , can mutate to resistance to the antifungals syringomycin E and DmAMP1 and to K. lactis zymocin
YOR001W	0.869952	1.8276	0.00056584	RRP6,	Nuclear exosome exonuclease component has 3'-5' exonuclease activity involved in RNA processing, maturation, surveillance, degradation, tethering, and export has similarity to E. coli RNase D and to human PM-Sc1 100 (EXOSC10) mutant displays reduced transcription elongation in the G-less-based run-on (GLRO) assay
YFL025C	0.869669	1.82724	0.00056584	BST1,	GPI inositol deacylase of the ER that negatively regulates COPII vesicle formation, prevents production of vesicles with defective subunits, required for proper discrimination between resident ER proteins and Golgi-bound cargo molecules
YCL018W	0.868932	1.82631	0.00056584	LEU2,	Beta-isopropylmalate dehydrogenase (IMDH), catalyzes the third step in the leucine biosynthesis pathway
YMR303C	0.867989	1.82512	0.00374842	ADH2,	Glucose-repressible alcohol dehydrogenase II, catalyzes the conversion of ethanol to acetaldehyde involved in the production of certain carboxylate esters regulated by ADR1
YGL178W	0.867971	1.82509	0.00056584	MPT5,	Member of the Puf family of RNA-binding proteins binds to mRNAs encoding chromatin modifiers and spindle pole body components involved in longevity, maintenance of cell wall integrity, and sensitivity to and recovery from pheromone arrest
YJL010C	0.86782	1.8249	0.00056584	NOP9,	Essential subunit of U3-containing 90S preribosome involved in production of 18S rRNA and assembly of small ribosomal subunit also part of pre-40S ribosome and required for its export into cytoplasm binds RNA and contains pumilio domain
YDR211W	0.863496	1.81944	0.00056584	GCD6,	Catalytic epsilon subunit of the translation initiation factor eIF2B, the guanine-nucleotide exchange factor for eIF2 activity subsequently regulated by phosphorylated eIF2 first identified as a negative regulator of GCN4 expression
YOR134W	0.862596	1.81831	0.00056584	BAG7,	Rho GTPase activating protein (RhoGAP), stimulates the intrinsic GTPase activity of Rho1p, which plays a role in actin cytoskeleton organization and control of cell wall synthesis structurally and functionally related to Sac7p
YDR131C	0.86251	1.8182	0.00056584	YDR131C,	F-box protein, substrate-specific adaptor subunit that recruits substrates to a core ubiquitination complex
YDR247W	0.862485	1.81817	0.00056584	VHS1,	Cytoplasmic serine/threonine protein kinase identified as a high-copy suppressor of the synthetic lethality of a sis2 sit4 double mutant, suggesting a role in G1/S phase progression homolog of Sks1p
YDR279W	0.862163	1.81776	0.00056584	RNH202,	Ribonuclease H2 subunit, required for RNase H2 activity related to human AGS2 that causes Aicardi-Goutieres syndrome
YLR043C	0.857672	1.81211	0.00056584	TRX1,	Cytoplasmic thioredoxin isoenzyme of the thioredoxin system which protects cells against oxidative and reductive stress, forms LMA1 complex with Pbi2p, acts as a cofactor for Tsa1p, required for ER-Golgi transport and vacuole inheritance
YGR116W	0.856947	1.8112	0.00056584	SPT6,	Transcription elongation factor required for the maintenance of chromatin structure during transcription in order to inhibit transcription from promoters within the coding region
YGR026W	0.852401	1.8055	0.00056584	YGR026W,	Putative protein of unknown function green fluorescent protein (GFP)-fusion protein localizes to the cell periphery
YDR132C	0.851768	1.80471	0.00056584	YDR132C,	Putative protein of unknown function
YCR095C	0.851554	1.80444	0.00056584	OCA4,	Cytoplasmic protein required for replication of Brome mosaic virus in S. cerevisiae, which is a model system for studying replication of positive-strand RNA viruses in their natural hosts
YGL055W	0.850124	1.80266	0.00056584	OLE1,	Delta(9) fatty acid desaturase, required for monounsaturated fatty acid synthesis and for normal distribution of mitochondria
YML055W	0.85009	1.80261	0.00056584	SPC2,	Subunit of signal peptidase complex (Spc1p, Spc2p, Spc3p, Sec11p), which catalyzes cleavage of N-terminal signal sequences of proteins targeted to the secretory pathway homologous to mammalian SPC25
YCR082W	0.847526	1.79941	0.00056584	AHC2,	Component of the ADA histone acetyltransferase complex Ach2p and Ach1p are unique to the ADA complex and not shared with the related SAGA and SLIK complexes may tether Ach1p to the complex
YBR293W	0.847336	1.79918	0.00056584	VBA2,	Permease of basic amino acids in the vacuolar membrane
YML023C	0.846099	1.79763	0.00056584	NSE5,	Essential subunit of the Mms21-Smc5-Smc6 complex required for cell viability and DNA repair
YOR149C	0.845949	1.79745	0.00056584	SMP3,	Alpha 1,2-mannosyltransferase involved in glycosyl phosphatidyl inositol (GPI) biosynthesis required for addition of the fourth, side branching mannose to the GPI core structure
YIL090W	0.843971	1.79498	0.00056584	ICE2,	Integral ER membrane protein with type-III transmembrane domains mutations cause defects in cortical ER morphology in both the mother and daughter cells
YNL110C	0.843755	1.79472	0.00056584	NOP15,	Constituent of 66S pre-ribosomal particles, involved in 60S ribosomal subunit biogenesis localizes to both nucleolus and cytoplasm
YLR367W	0.84351	1.79441	0.00056584	RPS22B,	Protein component of the small (40S) ribosomal subunit nearly identical to Rps22Ap and has similarity to E. coli S8 and rat S15a ribosomal proteins
YPL014W	0.8434	1.79427	0.00056584	YPL014W,	Putative protein of unknown function green fluorescent protein (GFP)-fusion protein localizes to the cytoplasm and to the nucleus
YOR349W	0.841986	1.79252	0.00056584	CIN1,	Tubulin folding factor D involved in beta-tubulin (Tub2p) folding isolated as mutant with increased chromosome loss and sensitivity to benomyl
YLR243W	0.841141	1.79147	0.00056584	GPN3,	Putative protein of unknown function YLR243W is an essential gene
YBR297W	0.839837	1.78985	0.00056584	MAL33,	MAL-activator protein, part of complex locus MAL3 nonfunctional in genomic reference strain S288C
YDR524C	0.838357	1.78801	0.00056584	AGE1,	ADP-ribosylation factor (ARF) GTPase activating protein (GAP) effector, involved in the secretory and endocytic pathways contains C2C2H2 cysteine/histidine motif
YPL012W	0.837783	1.7873	0.00056584	RRP12,	Protein required for export of the ribosomal subunits associates with the RNA components of the pre-ribosomes has a role in nuclear import in association with Pse1p contains HEAT-repeats
YDR021W	0.837079	1.78643	0.00056584	FAL1,	Nucleolar protein required for maturation of 18S rRNA, member of the eIF4A subfamily of DEAD-box ATP-dependent RNA helicases
YMR132C	0.83693	1.78625	0.00179697	JLP2,	Protein of unknown function, contains sequence that closely resembles a J domain (typified by the E. coli DnaJ protein)
YGR264C	0.835967	1.78505	0.00056584	MES1,	Methionyl-tRNA synthetase, forms a complex with glutamyl-tRNA synthetase (Gus1p) and Arc1p, which increases the catalytic efficiency of both tRNA synthetases also has a role in nuclear export of tRNAs
YPL172C	0.835695	1.78472	0.00056584	COX10,	Heme A:farnesyltransferase, catalyzes the first step in the conversion of protoheme to the heme A prosthetic group required for cytochrome c oxidase activity human ortholog is associated with mitochondrial disorders
YDR071C	0.835486	1.78446	0.00056584	PAA1,	Polyamine acetyltransferase acetylates polyamines (e.g. putrescine, spermidine, spermine) and also aralkylamines (e.g. tryptamine, phenylethylamine) may be involved in transcription and/or DNA replication
YDL092W	0.835103	1.78398	0.00056584	SRP14,	Signal recognition particle (SRP) subunit, interacts with the RNA component of SRP to form the Alu domain, which is the region of SRP responsible for arrest of nascent chain elongation during membrane targeting homolog of mammalian SRP14
YJL087C	0.830607	1.77843	0.00433902	TRL1,	tRNA ligase, required for tRNA splicing and for both splicing and translation of HAC1 mRNA in the UPR has phosphodiesterase, polynucleotide kinase, and ligase activities localized at the inner nuclear envelope and partially to polysomes
YMR229C	0.830462	1.77825	0.00056584	RRP5,	RNA binding protein with preference for single stranded tracts of U's involved in synthesis of both 18S and 5.8S rRNAs component of both the ribosomal small subunit (SSU) processosome and the 90S preribosome
YDR456W	0.828419	1.77574	0.00056584	NHX1,	Na+/H+ and K+/H+ exchanger, required for intracellular sequestration of Na+ and K+ located in the vacuole and late endosome compartments required for osmotolerance to acute hypertonic shock and for vacuolar fusion
YLR107W	0.827761	1.77493	0.00056584	REX3,	RNA exonuclease required for maturation of the RNA component of RNase MRP functions redundantly with Rnh70p and Rex2p in processing of U5 snRNA and RNase P RNA member of RNase D family of exonucleases
YOR359W	0.822558	1.76854	0.00056584	VTS1,	Post-transcriptional gene regulator, flap-structured DNA-binding and RNA-binding protein shows genetic interactions with Vti1p, a v-SNARE involved in cis-Golgi membrane traffic stimulates Dna2p endonuclease activity contains a SAM domain
YGR081C	0.820897	1.7665	0.00056584	SLX9,	Protein required for pre-rRNA processing associated with the 90S pre-ribosome and 43S small ribosomal subunit precursor interacts with U3 snoRNA deletion mutant has synthetic fitness defect with an sgs1 deletion mutant
YDR212W	0.818762	1.76389	0.00056584	TCP1,	Alpha subunit of chaperonin-containing T-complex, which mediates protein folding in the cytosol involved in actin cytoskeleton maintenance overexpression in neurons suppresses formation of pathogenic conformations of huntingtin protein
YDR082W	0.81673	1.76141	0.00056584	STN1,	Telomere end-binding and capping protein, plays a key role with Pol12p in linking telomerase action with completion of lagging strand synthesis, and in a regulatory step required for telomere capping
YER172C	0.815452	1.75985	0.00056584	BRR2,	RNA-dependent ATPase RNA helicase (DEIH box) required for disruption of U4/U6 base-pairing in native snRNPs to activate the spliceosome for catalysis homologous to human U5-200kD
YJL196C	0.814897	1.75917	0.00056584	ELO1,	Elongase I, medium-chain acyl elongase, catalyzes carboxy-terminal elongation of unsaturated C12-C16 fatty acyl-CoAs to C16-C18 fatty acids
YGR150C	0.814034	1.75812	0.00056584	CCM1,	Mitochondrial 15s rRNA-binding protein required for intron removal of COB and COX1 pre-mRNAs contains pentatricopeptide repeat (PPR) motifs mutant is respiratory deficient and has defective plasma membrane electron transport
YBR021W	0.813112	1.757	0.00056584	FUR4,	Uracil permease, localized to the plasma membrane expression is tightly regulated by uracil levels and environmental cues
YLR222C	0.810216	1.75347	0.00056584	UTP13,	Nucleolar protein, component of the small subunit (SSU) processome containing the U3 snoRNA that is involved in processing of pre-18S rRNA
YBR143C	0.810127	1.75337	0.00056584	SUP45,	Polypeptide release factor (eRF1) in translation termination mutant form acts as a recessive omnipotent suppressor methylated by Mtq2p-Trm112p in ternary complex eRF1-eRF3-GTP mutation of methylation site confers resistance to zymocin
YJL122W	0.810096	1.75333	0.00056584	ALB1,	Shuttling pre-60S factor involved in the biogenesis of ribosomal large subunit interacts directly with Arx1p responsible for Tif6p recycling defects in absence of Rei1p
YKL182W	0.809831	1.75301	0.00056584	FAS1,	Beta subunit of fatty acid synthetase, which catalyzes the synthesis of long-chain saturated fatty acids contains acetyltransacylase, dehydratase, enoyl reductase, malonyl transacylase, and palmitoyl transacylase activities
YLR286C	0.809816	1.75299	0.00056584	CTS1,	Endochitinase, required for cell separation after mitosis transcriptional activation during the G1 phase of the cell cycle is mediated by transcription factor Ace2p
YDL206W	0.807725	1.75045	0.00102418	YDL206W,	Putative protein of unknown function YDL206W is not an essential protein
YDR324C	0.805003	1.74715	0.00056584	UTP4,	Subunit of U3-containing 90S preribosome and Small Subunit (SSU) processome complexes involved in production of 18S rRNA and assembly of small ribosomal subunit member of t-Utp subcomplex involved with transcription of 35S rRNA transcript
YER075C	0.80484	1.74695	0.00056584	PTP3,	Phosphotyrosine-specific protein phosphatase involved in the inactivation of mitogen-activated protein kinase (MAPK) during osmolarity sensing dephosporylates Hog1p MAPK and regulates its localization localized to the cytoplasm
YOL122C	0.804015	1.74595	0.00056584	SMF1,	Divalent metal ion transporter with a broad specificity for di-valent and tri-valent metals post-translationally regulated by levels of metal ions member of the Nramp family of metal transport proteins
YOR334W	0.802043	1.74357	0.00056584	MRS2,	Mitochondrial inner membrane Mg(2+) channel, required for maintenance of intramitochondrial Mg(2+) concentrations at the correct level to support splicing of group II introns
YLL054C	0.801184	1.74253	0.00056584	YLL054C,	Putative protein of unknown function with similarity to Pip2p, an oleate-specific transcriptional activator of peroxisome proliferation YLL054C is not an essential gene
YOR341W	0.800374	1.74155	0.00102418	RPA190,	RNA polymerase I largest subunit A190
YLR394W	0.799873	1.74095	0.00056584	CST9,	SUMO E3 ligase required for synaptonemal complex formation localizes to synapsis initiation sites on meiotic chromosomes potential Cdc28p substrate
YDR518W	0.798778	1.73963	0.00056584	EUG1,	Protein disulfide isomerase of the endoplasmic reticulum lumen, function overlaps with that of Pdi1p may interact with nascent polypeptides in the ER
YDR013W	0.798501	1.73929	0.00102418	PSF1,	Subunit of the GINS complex (Sld5p, Psf1p, Psf2p, Psf3p), which is localized to DNA replication origins and implicated in assembly of the DNA replication machinery
YDL116W	0.796636	1.73705	0.00056584	NUP84,	Subunit of the nuclear pore complex (NPC) forms a subcomplex with Nup85p, Nup120p, Nup145p-C, Sec13p, and Seh1p that plays a role in nuclear mRNA export, and NPC biogenesis required also for transcription elongation as demonstrated by the G-less-based run-on (GLRO) assay
YPR105C	0.793031	1.73271	0.00056584	COG4,	Essential component of the conserved oligomeric Golgi complex (Cog1p through Cog8p), a cytosolic tethering complex that functions in protein trafficking to mediate fusion of transport vesicles to Golgi compartments
YLR342W	0.79129	1.73062	0.00056584	FKS1,	Catalytic subunit of 1,3-beta-D-glucan synthase, functionally redundant with alternate catalytic subunit Gsc2p binds to regulatory subunit Rho1p involved in cell wall synthesis and maintenance localizes to sites of cell wall remodeling
YNR039C	0.788634	1.72744	0.00056584	ZRG17,	Endoplasmic reticulum protein of unknown function, transcription is induced under conditions of zinc deficiency mutant phenotype suggests a role in uptake of zinc
YJR118C	0.787966	1.72664	0.00056584	ILM1,	Protein of unknown function may be involved in mitochondrial DNA maintenance required for slowed DNA synthesis-induced filamentous growth
YGR128C	0.787608	1.72621	0.00056584	UTP8,	Nucleolar protein required for export of tRNAs from the nucleus also copurifies with the small subunit (SSU) processome containing the U3 snoRNA that is involved in processing of pre-18S rRNA
YKL165C	0.78475	1.72279	0.00056584	MCD4,	Protein involved in glycosylphosphatidylinositol (GPI) anchor synthesis multimembrane-spanning protein that localizes to the endoplasmic reticulum highly conserved among eukaryotes
YML103C	0.784093	1.72201	0.00056584	NUP188,	Subunit of the nuclear pore complex (NPC), involved in the structural organization of the complex and of the nuclear envelope, also involved in nuclear envelope permeability, interacts with Pom152p and Nic96p
YNL219C	0.783792	1.72165	0.00056584	ALG9,	Mannosyltransferase, involved in N-linked glycosylation catalyzes the transfer of mannose from Dol-P-Man to lipid-linked oligosaccharides mutation of the human ortholog causes type 1 congenital disorders of glycosylation
YKL078W	0.782037	1.71956	0.00056584	DHR2,	Predominantly nucleolar DEAH-box ATP-dependent RNA helicase, required for 18S rRNA synthesis
YLR146C	0.779725	1.7168	0.00056584	SPE4,	Spermine synthase, required for the biosynthesis of spermine and also involved in biosynthesis of pantothenic acid
YPR170W-B	0.779172	1.71615	0.00056584	YPR170W-B,	Putative protein of unknown function, conserved in fungi partially overlaps the dubious genes YPR169W-A, YPR170W-A and YRP170C
YPL125W	0.778742	1.71563	0.00056584	KAP120,	Karyopherin responsible for the nuclear import of ribosome maturation factor Rfp1p
YOR076C	0.774966	1.71115	0.0014232	SKI7,	Coupling protein that mediates interactions between the Ski complex and the cytoplasmic exosome during 3'-5' RNA degradation eRF3-like domain targets nonstop mRNA for degradation null mutants have superkiller phenotype
YPL010W	0.774657	1.71078	0.00056584	RET3,	Zeta subunit of the coatomer complex (COPI), which coats Golgi-derived transport vesicles involved in retrograde transport between Golgi and ER
YLR087C	0.774306	1.71037	0.00056584	CSF1,	Protein required for fermentation at low temperature the authentic, non-tagged protein is detected in highly purified mitochondria in high-throughput studies
YEL055C	0.773813	1.70978	0.00056584	POL5,	DNA Polymerase phi has sequence similarity to the human MybBP1A and weak sequence similarity to B-type DNA polymerases, not required for chromosomal DNA replication required for the synthesis of rRNA
YNR012W	0.773792	1.70976	0.00056584	URK1,	Uridine/cytidine kinase, component of the pyrimidine ribonucleotide salvage pathway that converts uridine into UMP and cytidine into CMP involved in the pyrimidine deoxyribonucleotide salvage pathway, converting deoxycytidine into dCMP
YEL004W	0.770483	1.70584	0.00523852	YEA4,	Uridine diphosphate-N-acetylglucosamine (UDP-GlcNAc) transporter required for cell wall chitin synthesis localized to the ER
YMR185W	0.769595	1.70479	0.00056584	RTP1,	Putative protein of unknown function conflicting evidence on whether null mutant is viable with elongated buds, or inviable
YER130C	0.769242	1.70437	0.00056584	YER130C,	Protein of unknown function transcription is regulated by Haa1p, Sok2p and Zap1p transcriptional activators the C. Albicans homolog (MNL1) plays a role in adaptation to stress
YNL250W	0.762822	1.69681	0.00216108	RAD50,	Subunit of MRX complex, with Mre11p and Xrs2p, involved in processing double-strand DNA breaks in vegetative cells, initiation of meiotic DSBs, telomere maintenance, and nonhomologous end joining
YPL058C	0.761568	1.69533	0.00056584	PDR12,	Plasma membrane ATP-binding cassette (ABC) transporter, weak-acid-inducible multidrug transporter required for weak organic acid resistance induced by sorbate and benzoate and regulated by War1p mutants exhibit sorbate hypersensitivity
YGR097W	0.759707	1.69315	0.00102418	ASK10,	Component of RNA polymerase II holoenzyme, phosphorylated in response to oxidative stress has a role in destruction of Ssn8p proposed to function in activation of the glycerol channel Fps1p paralogous to Rgc1p
YGR095C	0.758848	1.69214	0.00102418	RRP46,	Exosome non-catalytic core component involved in 3'-5' RNA processing and degradation in both the nucleus and the cytoplasm has similarity to E. coli RNase PH and to human hRrp46p (EXOSC5)
YDR126W	0.756374	1.68924	0.00179697	SWF1,	Palmitoyltransferase that acts on transmembrane proteins, including the SNAREs Snc1p, Syn8p, Tlg1p and likely all SNAREs contains an Asp-His-His-Cys-cysteine rich (DHHC-CRD) domain may have a role in vacuole fusion
YMR312W	0.75556	1.68829	0.0014232	ELP6,	Subunit of Elongator complex, which is required for modification of wobble nucleosides in tRNA required for Elongator structural integrity
YPL076W	0.755386	1.68808	0.00404653	GPI2,	Protein involved in the synthesis of N-acetylglucosaminyl phosphatidylinositol (GlcNAc-PI), the first intermediate in the synthesis of glycosylphosphatidylinositol (GPI) anchors homologous to the human PIG-C protein
YNL065W	0.754979	1.68761	0.00102418	AQR1,	Plasma membrane multidrug transporter of the major facilitator superfamily, confers resistance to short-chain monocarboxylic acids and quinidine involved in the excretion of excess amino acids
YDR403W	0.754417	1.68695	0.00571485	DIT1,	Sporulation-specific enzyme required for spore wall maturation, involved in the production of a soluble LL-dityrosine-containing precursor of the spore wall transcripts accumulate at the time of prospore enclosure
YGR083C	0.753728	1.68614	0.00056584	GCD2,	Delta subunit of the translation initiation factor eIF2B, the guanine-nucleotide exchange factor for eIF2 activity subsequently regulated by phosphorylated eIF2 first identified as a negative regulator of GCN4 expression
YBR023C	0.751692	1.68377	0.00102418	CHS3,	Chitin synthase III, catalyzes the transfer of N-acetylglucosamine (GlcNAc) to chitin required for synthesis of the majority of cell wall chitin, the chitin ring during bud emergence, and spore wall chitosan
YGR033C	0.750099	1.68191	0.00056584	TIM21,	Nonessential subunit of the Translocase of the Inner Mitochondrial membrane (TIM23 complex) interacts with the Translocase of the Outer Mitochondrial membrane (TOM complex) and with respiratory enzymes may regulate TIM23 complex activity
YPL229W	0.749454	1.68116	0.0014232	YPL229W,	Putative protein of unknown function green fluorescent protein (GFP)-fusion protein localizes to the cytoplasm YPL229W is not an essential gene
YBR167C	0.747937	1.67939	0.00780263	POP7,	Subunit of both RNase MRP and nuclear RNase P RNase MRP cleaves pre-rRNA, while nuclear RNase P cleaves tRNA precursors to generate mature 5' ends and facilitates turnover of nuclear RNAs
YCR081W	0.746967	1.67826	0.00102418	SRB8,	Subunit of the RNA polymerase II mediator complex associates with core polymerase subunits to form the RNA polymerase II holoenzyme essential for transcriptional regulation involved in glucose repression
YPL001W	0.746582	1.67781	0.0014232	HAT1,	Catalytic subunit of the Hat1p-Hat2p histone acetyltransferase complex that uses the cofactor acetyl coenzyme A, to acetylate free nuclear and cytoplasmic histone H4 involved in telomeric silencing and DNA double-strand break repair
YOR095C	0.743725	1.67449	0.00056584	RKI1,	Ribose-5-phosphate ketol-isomerase, catalyzes the interconversion of ribose 5-phosphate and ribulose 5-phosphate in the pentose phosphate pathway participates in pyridoxine biosynthesis
YDR101C	0.743137	1.67381	0.00056584	ARX1,	Shuttling pre-60S factor involved in the biogenesis of ribosomal large subunit biogenesis interacts directly with Alb1 responsible for Tif6 recycling defects in absence of Rei1 associated with the ribosomal export complex
YJL193W	0.742984	1.67363	0.0014232	YJL193W,	Putative protein of unknown function, predicted to encode a triose phosphate transporter subfamily member based on phylogenetic analysis similar to YOR307C/SLY41 deletion mutant has a respiratory growth defect
YCR092C	0.742979	1.67363	0.00179697	MSH3,	Mismatch repair protein, forms dimers with Msh2p that mediate repair of insertion or deletion mutations and removal of nonhomologous DNA ends, contains a PCNA (Pol30p) binding motif required for genome stability
YLR274W	0.73988	1.67004	0.00056584	MCM5,	Component of the hexameric MCM complex, which is important for priming origins of DNA replication in G1 and becomes an active ATP-dependent helicase that promotes DNA melting and elongation when activated by Cdc7p-Dbf4p in S-phase
YMR088C	0.739453	1.66954	0.00056584	VBA1,	Permease of basic amino acids in the vacuolar membrane
YMR284W	0.739075	1.66911	0.00343436	YKU70,	Subunit of the telomeric Ku complex (Yku70p-Yku80p), involved in telomere length maintenance, structure and telomere position effect relocates to sites of double-strand cleavage to promote nonhomologous end joining during DSB repair
YML046W	0.738287	1.66819	0.00250211	PRP39,	U1 snRNP protein involved in splicing, contains multiple tetriatricopeptide repeats
YKL062W	0.738001	1.66786	0.00102418	MSN4,	Transcriptional activator related to Msn2p activated in stress conditions, which results in translocation from the cytoplasm to the nucleus binds DNA at stress response elements of responsive genes, inducing gene expression
YOR011W	0.737877	1.66772	0.00102418	AUS1,	Plasma membrane sterol transporter of the ATP-binding cassette family required, along with Pdr11p, for uptake of exogenous sterols and their incorporation into the plasma membrane activity is stimulated by phosphatidylserine sterol uptake is required for anaerobic growth because sterol biosynthesis requires oxygen
YGR003W	0.737871	1.66771	0.00102418	CUL3,	Ubiquitin-protein ligase, forms a complex with Elc1p that polyubiquitylates monoubiquitylated RNA polymerase II to trigger its proteolysis cullin family member with similarity to Cdc53p and human CUL3
YLR197W	0.736939	1.66664	0.00056584	NOP56,	Essential evolutionarily-conserved nucleolar protein component of the box C/D snoRNP complexes that direct 2'-O-methylation of pre-rRNA during its maturation overexpression causes spindle orientation defects
YOR147W	0.736068	1.66563	0.00102418	MDM32,	Mitochondrial inner membrane protein with similarity to Mdm31p, required for normal mitochondrial morphology and inheritance interacts genetically with MMM1, MDM10, MDM12, and MDM34
YLR166C	0.73602	1.66557	0.00102418	SEC10,	Essential 100kDa subunit of the exocyst complex (Sec3p, Sec5p, Sec6p, Sec8p, Sec10p, Sec15p, Exo70p, and Exo84p), which has the essential function of mediating polarized targeting of secretory vesicles to active sites of exocytosis
YKR102W	0.735807	1.66533	0.00523852	FLO10,	Lectin-like protein with similarity to Flo1p, thought to be involved in flocculation
YGR295C	0.735275	1.66471	0.00056584	COS6,	Protein of unknown function, member of the DUP380 subfamily of conserved, often subtelomerically-encoded proteins
YNR038W	0.735046	1.66445	0.00056584	DBP6,	Essential protein involved in ribosome biogenesis putative ATP-dependent RNA helicase of the DEAD-box protein family
YDL039C	0.734453	1.66377	0.00179697	PRM7,	Pheromone-regulated protein, predicted to have one transmembrane segment promoter contains Gcn4p binding elements
YBR029C	0.733818	1.66303	0.00056584	CDS1,	Phosphatidate cytidylyltransferase (CDP-diglyceride synthetase) an enzyme that catalyzes that conversion of CTP + phosphate into diphosphate + CDP-diaclglyerol, a critical step in the synthesis of all major yeast phospholipids
YOL042W	0.732716	1.66176	0.0014232	NGL1,	Putative endonuclease, has a domain similar to a magnesium-dependent endonuclease motif in mRNA deadenylase Ccr4p the authentic, non-tagged protein is detected in highly purified mitochondria in high-throughput studies
YOR009W	0.731342	1.66018	0.00374842	TIR4,	Cell wall mannoprotein of the Srp1p/Tip1p family of serine-alanine-rich proteins expressed under anaerobic conditions and required for anaerobic growth transcription is also induced by cold shock
YMR272C	0.731233	1.66006	0.00056584	SCS7,	Sphingolipid alpha-hydroxylase, functions in the alpha-hydroxylation of sphingolipid-associated very long chain fatty acids, has both cytochrome b5-like and hydroxylase/desaturase domains, not essential for growth
YDR447C	0.730752	1.6595	0.00056584	RPS17B,	Ribosomal protein 51 (rp51) of the small (40s) subunit nearly identical to Rps17Ap and has similarity to rat S17 ribosomal protein
YKL189W	0.73054	1.65926	0.00250211	HYM1,	Component of the RAM signaling network that is involved in regulation of Ace2p activity and cellular morphogenesis, interacts with Kic1p and Sog2p, localizes to sites of polarized growth during budding and during the mating response
YPL179W	0.730145	1.65881	0.00102418	PPQ1,	Putative protein serine/threonine phosphatase null mutation enhances efficiency of translational suppressors
YOR154W	0.729864	1.65848	0.00102418	SLP1,	Integral membrane protein of unknown function member of the SUN-like family of proteins genetic interactions suggest a role in folding of ER membrane proteins
YPL126W	0.728172	1.65654	0.00056584	NAN1,	U3 snoRNP protein, component of the small (ribosomal) subunit (SSU) processosome containing U3 snoRNA required for the biogenesis of18S rRNA
YKR088C	0.727266	1.6555	0.00056584	TVP38,	Integral membrane protein localized to late Golgi vesicles along with the v-SNARE Tlg2p required for asymmetric localization of Kar9p during mitosis GFP-fusion protein localizes to the cytoplasm in a punctate pattern
YOL098C	0.727221	1.65545	0.00056584	YOL098C,	Putative metalloprotease
YOR297C	0.725655	1.65365	0.00179697	TIM18,	Component of the mitochondrial TIM22 complex involved in insertion of polytopic proteins into the inner membrane may mediate assembly or stability of the complex
YOR175C	0.725567	1.65355	0.0014232	n/a	Broad-specificity lysophospholipid acyltransferase, part of MBOAT family of membrane-bound O-acyltransferases key component of Lands cycle may have role in fatty acid exchange at sn-2 position of mature glycerophospholipids
YOR116C	0.725514	1.65349	0.0014232	RPO31,	RNA polymerase III largest subunit C160, part of core enzyme similar to bacterial beta-prime subunit and to RPA190 and RPO21
YJL044C	0.723733	1.65145	0.00216108	GYP6,	GTPase-activating protein (GAP) for the yeast Rab family member, Ypt6p involved in vesicle mediated protein transport
YLR395C	0.723219	1.65086	0.00179697	COX8,	Subunit VIII of cytochrome c oxidase, which is the terminal member of the mitochondrial inner membrane electron transport chain
YDR067C	0.723145	1.65078	0.00179697	OCA6,	Cytoplasmic protein required for replication of Brome mosaic virus in S. cerevisiae, which is a model system for studying positive-strand RNA virus replication null mutation confers sensitivity to tunicamycin and DTT
YJL192C	0.722784	1.65036	0.00102418	SOP4,	ER-membrane protein suppressor of pma1-7, deletion of SOP4 slows down the export of wild-type Pma1p and Pma1-7 from the ER
YNL132W	0.72082	1.64812	0.00179697	KRE33,	Essential protein, required for biogenesis of the small ribosomal subunit heterozygous mutant shows haploinsufficiency in K1 killer toxin resistance
YER123W	0.720806	1.6481	0.0014232	YCK3,	Palmitoylated, vacuolar membrane-localized casein kinase I isoform negatively regulates vacuole fusion during hypertonic stress via phosphorylation of Vps41p shares essential functions with Hrr25p regulates vesicle fusion in AP-3 pathway
YNL102W	0.720674	1.64795	0.00216108	POL1,	Catalytic subunit of the DNA polymerase I alpha-primase complex, required for the initiation of DNA replication during mitotic DNA synthesis and premeiotic DNA synthesis
YGR065C	0.720441	1.64769	0.0014232	VHT1,	High-affinity plasma membrane H+-biotin (vitamin H) symporter mutation results in fatty acid auxotrophy 12 transmembrane domain containing major facilitator subfamily member mRNA levels negatively regulated by iron deprivation and biotin
YIL030C	0.718563	1.64554	0.00056584	SSM4,	Ubiquitin-protein ligase involved in ER-associated protein degradation located in the ER/nuclear envelope ssm4 mutation suppresses mRNA instability caused by an rna14 mutation
YJR100C	0.718044	1.64495	0.00216108	AIM25,	Putative protein of unknown function non-tagged protein is detected in purified mitochondria in high-throughput studies similar to murine NOR1 null mutant is viable and displays elevated frequency of mitochondrial genome loss
YLR381W	0.717643	1.64449	0.0014232	CTF3,	Outer kinetochore protein that forms a complex with Mcm16p and Mcm22p may bind the kinetochore to spindle microtubules
YDR297W	0.716123	1.64276	0.00056584	SUR2,	Sphinganine C4-hydroxylase, catalyses the conversion of sphinganine to phytosphingosine in sphingolipid biosyntheis
YCR014C	0.715944	1.64256	0.00492993	POL4,	DNA polymerase IV, undergoes pair-wise interactions with Dnl4p-Lif1p and Rad27p to mediate repair of DNA double-strand breaks by non-homologous end joining (NHEJ) homologous to mammalian DNA polymerase beta
YFR001W	0.713302	1.63955	0.00056584	LOC1,	Nuclear protein involved in asymmetric localization of ASH1 mRNA binds double-stranded RNA in vitro constituent of 66S pre-ribosomal particles
YDR434W	0.711259	1.63723	0.00102418	GPI17,	Transmembrane protein subunit of the glycosylphosphatidylinositol transamidase complex that adds GPIs to newly synthesized proteins human PIG-Sp homolog
YLR336C	0.710204	1.63604	0.0014232	SGD1,	Essential nuclear protein, required for biogenesis of the small ribosomal subunit has a possible role in the osmoregulatory glycerol response putative homolog of human NOM1 which is implicated in acute myeloid leukemia
YOR158W	0.709264	1.63497	0.00179697	PET123,	Mitochondrial ribosomal protein of the small subunit PET123 exhibits genetic interactions with PET122, which encodes a COX3 mRNA-specific translational activator
YDL037C	0.707593	1.63308	0.00280852	BSC1,	Protein of unconfirmed function, similar to cell surface flocculin Muc1p ORF exhibits genomic organization compatible with a translational readthrough-dependent mode of expression
YDR011W	0.707576	1.63306	0.0014232	SNQ2,	Plasma membrane ATP-binding cassette (ABC) transporter, multidrug transporter involved in multidrug resistance and resistance to singlet oxygen species
YDL112W	0.70728	1.63272	0.00056584	TRM3,	2'-O-ribose methyltransferase, catalyzes the ribose methylation of the guanosine nucleotide at position 18 of tRNAs
YBL079W	0.706352	1.63167	0.00056584	NUP170,	Subunit of the nuclear pore complex (NPC), required for NPC localization of specific nucleoporins involved in nuclear envelope permeability and chromosome segregation has similar to Nup157p essential role, with Nup157p, in NPC assembly
YCR057C	0.706097	1.63138	0.00343436	PWP2,	Conserved 90S pre-ribosomal component essential for proper endonucleolytic cleavage of the 35 S rRNA precursor at A0, A1, and A2 sites contains eight WD-repeats PWP2 deletion leads to defects in cell cycle and bud morphogenesis
YBR072W	0.705642	1.63087	0.00056584	HSP26,	Small heat shock protein (sHSP) with chaperone activity forms hollow, sphere-shaped oligomers that suppress unfolded proteins aggregation oligomer activation requires heat-induced conformational change also has mRNA binding activity
YDR251W	0.704897	1.63003	0.00179697	PAM1,	Essential protein of unknown function exhibits variable expression during colony morphogenesis overexpression permits survival without protein phosphatase 2A, inhibits growth, and induces a filamentous phenotype
YML036W	0.704844	1.62997	0.00343436	CGI121,	Component of the EKC/KEOPS complex with Bud32p, Kae1p, Pcc1p, and Gon7p EKC/KEOPS complex is required for t6A tRNA modification and may have roles in telomere maintenance and transcription Cgi121p is dispensable for tRNA modification
YJL002C	0.704508	1.62959	0.00179697	OST1,	Alpha subunit of the oligosaccharyltransferase complex of the ER lumen, which catalyzes asparagine-linked glycosylation of newly synthesized proteins
YER057C	0.702257	1.62705	0.00216108	HMF1,	Member of the p14.5 protein family with similarity to Mmf1p, functionally complements Mmf1p function when targeted to mitochondria heat shock inducible high-dosage growth inhibitor forms a homotrimer in vitro
YJL209W	0.7016	1.62631	0.0014232	CBP1,	Mitochondrial protein that interacts with the 5'-untranslated region of the COB mRNA and has a role in its stability and translation found in a complex at the inner membrane along with Pet309p
YDR055W	0.701253	1.62592	0.00056584	PST1,	Cell wall protein that contains a putative GPI-attachment site secreted by regenerating protoplasts up-regulated by activation of the cell integrity pathway, as mediated by Rlm1p upregulated by cell wall damage via disruption of FKS1
YPR117W	0.701071	1.62571	0.0014232	YPR117W,	Putative protein of unknown function
YGR122W	0.700545	1.62512	0.00571485	YGR122W,	Probable ortholog of A. nidulans PalC, which is involved in pH regulation and binds to the ESCRT-III complex null mutant does not properly process Rim101p and has decreased resistance to rapamycin GFP-fusion protein is cytoplasmic
YIR038C	0.699965	1.62447	0.00250211	GTT1,	ER associated glutathione S-transferase capable of homodimerization expression induced during the diauxic shift and throughout stationary phase functional overlap with Gtt2p, Grx1p, and Grx2p
YPR189W	0.699669	1.62413	0.0014232	SKI3,	Ski complex component and TPR protein, mediates 3'-5' RNA degradation by the cytoplasmic exosome null mutants have superkiller phenotype of increased viral dsRNAs and are synthetic lethal with mutations in 5'-3' mRNA decay
YIL048W	0.699664	1.62413	0.00102418	NEO1,	Putative aminophospholipid translocase (flippase) involved in endocytosis and vacuolar biogenesis localizes to endosomes and the Golgi aparatus
YMR013C	0.699519	1.62396	0.00056584	SEC59,	Dolichol kinase, catalyzes the terminal step in dolichyl monophosphate (Dol-P) biosynthesis required for viability and for normal rates of lipid intermediate synthesis and protein N-glycosylation
YDR141C	0.698027	1.62228	0.00179697	DOP1,	Golgi-localized, leucine-zipper domain containing protein involved in endosome to Golgi transport, organization of the ER, establishing cell polarity, and morphogenesis detected in highly purified mitochondria in high-throughput studies
YPR056W	0.697643	1.62185	0.00492993	TFB4,	Subunit of TFIIH complex, involved in transcription initiation, similar to 34 kDa subunit of human TFIIH interacts with Ssl1p
YEL026W	0.69726	1.62142	0.00250211	SNU13,	RNA binding protein, part of U3 snoRNP involved in rRNA processing, part of U4/U6-U5 tri-snRNP involved in mRNA splicing, similar to human 15.5K protein
YOR047C	0.696591	1.62067	0.00102418	STD1,	Protein involved in control of glucose-regulated gene expression interacts with kinase Snf1p, glucose sensors Snf3p and Rgt2p, TATA-binding Spt15p regulator of transcription factor Rgt1p interactions with Pma1p appear to propagate [GAR+]
YER180C	0.696002	1.62001	0.00280852	ISC10,	Protein required for sporulation, transcript is induced 7.5 hours after induction of meiosis, expected to play significant role in the formation of reproductive cells
YMR033W	0.695168	1.61907	0.0014232	ARP9,	Component of both the SWI/SNF and RSC chromatin remodeling complexes actin-related protein involved in transcriptional regulation
YPL216W	0.693997	1.61776	0.00937549	YPL216W,	Putative protein of unknown function YPL216W is not an essential gene
YLR310C	0.693055	1.6167	0.00102418	CDC25,	Membrane bound guanine nucleotide exchange factor (GEF or GDP-release factor) indirectly regulates adenylate cyclase through activation of Ras1p and Ras2p by stimulating the exchange of GDP for GTP required for progression through G1
YLR389C	0.692937	1.61657	0.00102418	STE23,	Metalloprotease involved, with homolog Axl1p, in N-terminal processing of pro-a-factor to the mature form expressed in both haploids and diploids member of the insulin-degrading enzyme family
YDL093W	0.692358	1.61592	0.0014232	PMT5,	Protein O-mannosyltransferase, transfers mannose residues from dolichyl phosphate-D-mannose to protein serine/threonine residues acts in a complex with Pmt3p, can instead interact with Pmt2p in some conditions target for new antifungals
YKR074W	0.691305	1.61474	0.00374842	AIM29,	Putative protein of unknown function epitope-tagged protein localizes to the cytoplasm YKR074W is not an essential gene null mutant displays elevated frequency of mitochondrial genome loss
YOL105C	0.691061	1.61447	0.00216108	WSC3,	Partially redundant sensor-transducer of the stress-activated PKC1-MPK1 signaling pathway involved in maintenance of cell wall integrity involved in the response to heat shock and other stressors regulates 1,3-beta-glucan synthesis
YBL005W	0.690509	1.61385	0.00179697	PDR3,	Transcriptional activator of the pleiotropic drug resistance network, regulates expression of ATP-binding cassette (ABC) transporters through binding to cis-acting sites known as PDREs (PDR responsive elements)
YDR494W	0.689963	1.61324	0.00313342	RSM28,	Mitochondrial ribosomal protein of the small subunit genetic interactions suggest a possible role in promoting translation initiation
YOR144C	0.689416	1.61263	0.00280852	ELG1,	Subunit of an alternative replication factor C complex important for DNA replication and genome integrity suppresses spontaneous DNA damage involved in homologous recombination-mediated repair and telomere homeostasis
YJL016W	0.688956	1.61212	0.00056584	YJL016W,	Putative protein of unknown function GFP-fusion protein localizes to the cytoplasm conserved in closely related Saccharomyces species
YKR075C	0.68783	1.61086	0.00250211	YKR075C,	Protein of unknown function similar to YOR062Cp and Reg1p expression regulated by glucose and Rgt1p GFP-fusion protein is induced in response to the DNA-damaging agent MMS
YKR024C	0.686496	1.60937	0.00179697	DBP7,	Putative ATP-dependent RNA helicase of the DEAD-box family involved in ribosomal biogenesis essential for growth under anaerobic conditions
YPR028W	0.686481	1.60935	0.00216108	YOP1,	Membrane protein that interacts with Yip1p to mediate membrane traffic interacts with Sey1p to maintain ER morphology overexpression leads to cell death and accumulation of internal cell membranes
YPL211W	0.684681	1.60735	0.0014232	NIP7,	Nucleolar protein required for 60S ribosome subunit biogenesis, constituent of 66S pre-ribosomal particles physically interacts with Nop8p and the exosome subunit Rrp43p
YLR332W	0.684284	1.6069	0.0014232	MID2,	O-glycosylated plasma membrane protein that acts as a sensor for cell wall integrity signaling and activates the pathway interacts with Rom2p, a guanine nucleotide exchange factor for Rho1p, and with cell integrity pathway protein Zeo1p
YLR452C	0.683819	1.60639	0.00374842	SST2,	GTPase-activating protein for Gpa1p, regulates desensitization to alpha factor pheromone also required to prevent receptor-independent signaling of the mating pathway member of the RGS (regulator of G-protein signaling) family
YJL039C	0.68342	1.60594	0.00216108	NUP192,	Essential structural subunit of the nuclear pore complex (NPC), localizes to the nuclear periphery of nuclear pores, homologous to human p205
YPR157W	0.68276	1.60521	0.00179697	TDA6,	Putative protein of unknown function induced by treatment with 8-methoxypsoralen and UVA irradiation null mutant is sensitive to expression of the top1-T722A allele
YNL248C	0.681641	1.60396	0.00313342	RPA49,	RNA polymerase I subunit A49
YOR067C	0.680775	1.603	0.00179697	ALG8,	Glucosyl transferase, involved in N-linked glycosylation adds glucose to the dolichol-linked oligosaccharide precursor prior to transfer to protein during lipid-linked oligosaccharide biosynthesis similar to Alg6p
YMR246W	0.680491	1.60269	0.00102418	FAA4,	Long chain fatty acyl-CoA synthetase, activates imported fatty acids with a preference for C12:0-C16:0 chain lengths functions in long chain fatty acid import important for survival during stationary phase localized to lipid particles
YMR143W	0.680449	1.60264	0.00313342	n/a	Protein component of the small (40S) ribosomal subunit identical to Rps16Bp and has similarity to E. coli S9 and rat S16 ribosomal proteins
YGR261C	0.680436	1.60262	0.0014232	APL6,	Beta3-like subunit of the yeast AP-3 complex functions in transport of alkaline phosphatase to the vacuole via the alternate pathway exists in both cytosolic and peripherally associated membrane-bound pools
YLR214W	0.680323	1.6025	0.00250211	FRE1,	Ferric reductase and cupric reductase, reduces siderophore-bound iron and oxidized copper prior to uptake by transporters expression induced by low copper and iron levels
YER110C	0.679139	1.60118	0.00313342	KAP123,	Karyopherin beta, mediates nuclear import of ribosomal proteins prior to assembly into ribosomes and import of histones H3 and H4 localizes to the nuclear pore, nucleus, and cytoplasm exhibits genetic interactions with RAI1
YGR094W	0.677437	1.5993	0.00433902	VAS1,	Mitochondrial and cytoplasmic valyl-tRNA synthetase
YGR143W	0.677182	1.59901	0.00102418	SKN1,	Protein involved in sphingolipid biosynthesis type II membrane protein with similarity to Kre6p
YLL004W	0.677121	1.59895	0.00374842	ORC3,	Subunit of the origin recognition complex, which directs DNA replication by binding to replication origins and is also involved in transcriptional silencing
YKL009W	0.676146	1.59787	0.00179697	MRT4,	Protein involved in mRNA turnover and ribosome assembly, localizes to the nucleolus
YGL225W	0.675724	1.5974	0.00216108	VRG4,	Golgi GDP-mannose transporter regulates Golgi function and glycosylation in Golgi
YDR097C	0.675419	1.59706	0.00280852	MSH6,	Protein required for mismatch repair in mitosis and meiosis, forms a complex with Msh2p to repair both single-base & insertion-deletion mispairs potentially phosphorylated by Cdc28p
YDL084W	0.673591	1.59504	0.00466082	SUB2,	Component of the TREX complex required for nuclear mRNA export member of the DEAD-box RNA helicase superfamily and is involved in early and late steps of spliceosome assembly homolog of the human splicing factor hUAP56
YOL129W	0.67334	1.59476	0.0014232	VPS68,	Vacuolar membrane protein of unknown function involved in vacuolar protein sorting also detected in the mitochondria
YBR041W	0.673163	1.59457	0.00056584	FAT1,	Very long chain fatty acyl-CoA synthetase and long chain fatty acid transporter activates imported fatty acids with a preference for very long lengths (C20-C26) has a separate function in the transport of long chain fatty acids
YBR259W	0.67229	1.5936	0.00404653	YBR259W,	Putative protein of unknown function YBR259W is not an essential gene
YGL129C	0.670019	1.59109	0.00280852	RSM23,	Mitochondrial ribosomal protein of the small subunit, has similarity to mammalian apoptosis mediator proteins null mutation prevents induction of apoptosis by overproduction of metacaspase Mca1p
YPL016W	0.669284	1.59028	0.00492993	SWI1,	Subunit of the SWI/SNF chromatin remodeling complex, which regulates transcription by remodeling chromosomes required for transcription of many genes, including ADH1, ADH2, GAL1, HO, INO1 and SUC2 can form the prion [SWI+]
YPR010C	0.667838	1.58869	0.00280852	RPA135,	RNA polymerase I second largest subunit A135
YDR205W	0.667535	1.58836	0.00374842	MSC2,	Member of the cation diffusion facilitator family, localizes to the endoplasmic reticulum and nucleus mutations affect the cellular distribution of zinc and also confer defects in meiotic recombination between homologous chromatids
YBR283C	0.666153	1.58684	0.00343436	SSH1,	Subunit of the Ssh1 translocon complex Sec61p homolog involved in co-translational pathway of protein translocation not essential
YGR084C	0.666039	1.58671	0.00250211	MRP13,	Mitochondrial ribosomal protein of the small subunit
YOR377W	0.665994	1.58666	0.00216108	ATF1,	Alcohol acetyltransferase with potential roles in lipid and sterol metabolism responsible for the major part of volatile acetate ester production during fermentation
YGR146C	0.665738	1.58638	0.00216108	ECL1,	Protein of unknown function, affects chronological lifespan induced by iron homeostasis transcription factor Aft2p multicopy suppressor of temperature sensitive hsf1 mutant induced by treatment with 8-methoxypsoralen and UVA irradiation
YDR179W-A	0.665614	1.58624	0.00754613	YDR179W-A,	Putative protein of unknown function
YDR033W	0.665143	1.58573	0.00280852	MRH1,	Protein that localizes primarily to the plasma membrane, also found at the nuclear envelope the authentic, non-tagged protein is detected in mitochondria in a phosphorylated state has similarity to Hsp30p and Yro2p
YBR042C	0.663448	1.58386	0.00280852	CST26,	Protein required for incorporation of stearic acid into phosphatidylinositol affects chromosome stability when overexpressed
YNL121C	0.662977	1.58335	0.00216108	TOM70,	Component of the TOM (translocase of outer membrane) complex responsible for recognition and initial import steps for all mitochondrially directed proteins acts as a receptor for incoming precursor proteins
YGR040W	0.6624	1.58271	0.00986399	KSS1,	Mitogen-activated protein kinase (MAPK) involved in signal transduction pathways that control filamentous growth and pheromone response the KSS1 gene is nonfunctional in S288C strains and functional in W303 strains
YDL102W	0.661935	1.5822	0.00280852	POL3,	Catalytic subunit of DNA polymerase delta required for chromosomal DNA replication during mitosis and meiosis, intragenic recombination, repair of double strand DNA breaks, and DNA replication during nucleotide excision repair (NER)
YOR350C	0.660589	1.58073	0.00280852	MNE1,	Mitochondrial matrix protein involved in splicing Group I aI5-beta intron from COX1 mRNA
YKL135C	0.659895	1.57997	0.00102418	APL2,	Beta-adaptin, large subunit of the clathrin-associated protein (AP-1) complex binds clathrin involved in clathrin-dependent Golgi protein sorting
YGL255W	0.658826	1.5788	0.00179697	ZRT1,	High-affinity zinc transporter of the plasma membrane, responsible for the majority of zinc uptake transcription is induced under low-zinc conditions by the Zap1p transcription factor
YDR103W	0.658175	1.57809	0.00280852	STE5,	Pheromone-response scaffold protein that controls the mating decision binds Ste11p, Ste7p, and Fus3p kinases, forming a MAPK cascade complex that interacts with the plasma membrane and Ste4p-Ste18p allosteric activator of Fus3p
YER038C	0.656722	1.5765	0.00914577	KRE29,	Essential subunit of the Mms21-Smc5-Smc6 complex, required for growth and DNA repair heterozygous mutant shows haploinsufficiency in K1 killer toxin resistance
YNL256W	0.655741	1.57542	0.00179697	FOL1,	Multifunctional enzyme of the folic acid biosynthesis pathway, has dihydropteroate synthetase, dihydro-6-hydroxymethylpterin pyrophosphokinase, and dihydroneopterin aldolase activities
YHR005C-A	0.654943	1.57455	0.00343436	TIM10,	Essential protein of the mitochondrial intermembrane space, forms a complex with Tim9p (TIM10 complex) that delivers hydrophobic proteins to the TIM22 complex for insertion into the inner membrane
YPR128C	0.654757	1.57435	0.00250211	ANT1,	Peroxisomal adenine nucleotide transporter involved in beta-oxidation of medium-chain fatty acid required for peroxisome proliferation
YCR065W	0.654696	1.57428	0.00433902	HCM1,	Forkhead transcription factor that drives S-phase specific expression of genes involved in chromosome segregation, spindle dynamics, and budding suppressor of calmodulin mutants with specific SPB assembly defects telomere maintenance role
YCR053W	0.654517	1.57409	0.00547174	THR4,	Threonine synthase, conserved protein that catalyzes formation of threonine from O-phosphohomoserine expression is regulated by the GCN4-mediated general amino acid control pathway
YMR307W	0.653226	1.57268	0.00179697	GAS1,	Beta-1,3-glucanosyltransferase, required for cell wall assembly and also has a role in transcriptional silencing localizes to the cell surface via a glycosylphosphatidylinositol (GPI) anchor also found at the nuclear periphery
YMR136W	0.652653	1.57206	0.00216108	GAT2,	Protein containing GATA family zinc finger motifs similar to Gln3p and Dal80p expression repressed by leucine
YNL249C	0.652279	1.57165	0.00845418	MPA43,	Putative protein of unknown function the authentic, non-tagged protein is detected in highly purified mitochondria in high-throughput studies
YBR088C	0.65215	1.57151	0.00374842	POL30,	Proliferating cell nuclear antigen (PCNA), functions as the sliding clamp for DNA polymerase delta may function as a docking site for other proteins required for mitotic and meiotic chromosomal DNA replication and for DNA repair
YJR117W	0.651959	1.5713	0.00313342	STE24,	Highly conserved zinc metalloprotease that functions in two steps of a-factor maturation, C-terminal CAAX proteolysis and the first step of N-terminal proteolytic processing contains multiple transmembrane spans
YHR078W	0.65186	1.57119	0.00547174	YHR078W,	High osmolarity-regulated gene of unknown function
YLR183C	0.649576	1.56871	0.00807225	TOS4,	Forkhead Associated domain containing protein and putative transcription factor found associated with chromatin target of SBF transcription factor expression is periodic and peaks in G1 similar to PLM2
YPL226W	0.649533	1.56866	0.00466082	NEW1,	ATP binding cassette protein that cosediments with polysomes and is required for biogenesis of the small ribosomal subunit Asn/Gln-rich rich region supports [NU+] prion formation and susceptibility to [PSI+] prion induction
YLR409C	0.64927	1.56837	0.00250211	UTP21,	Subunit of U3-containing 90S preribosome and Small Subunit (SSU) processome complexes involved in production of 18S rRNA and assembly of small ribosomal subunit synthetic defect with STI1 Hsp90 cochaperone human homolog linked to glaucoma
YLR139C	0.647609	1.56657	0.00547174	SLS1,	Mitochondrial membrane protein that coordinates expression of mitochondrially-encoded genes may facilitate delivery of mRNA to membrane-bound translation machinery
YHL039W	0.645125	1.56387	0.00250211	EFM1,	Probable lysine methyltransferase involved in the monomethylation of eEF1A (Tef1p/Tef2p) SET-domain family member predicted involvement in ribosome biogenesis green fluorescent protein (GFP)-fusion protein localizes to the cytoplasm
YBR066C	0.643427	1.56204	0.00937549	NRG2,	Transcriptional repressor that mediates glucose repression and negatively regulates filamentous growth has similarity to Nrg1p
YLR020C	0.641207	1.55963	0.00250211	YEH2,	Steryl ester hydrolase, catalyzes steryl ester hydrolysis at the plasma membrane involved in sterol metabolism
YGR111W	0.636842	1.55492	0.00433902	YGR111W	Putative protein of unknown function green fluorescent protein (GFP)-fusion protein localizes to both the cytoplasm and the nucleus
YNL041C	0.636171	1.5542	0.00523852	COG6,	Component of the conserved oligomeric Golgi complex (Cog1p through Cog8p), a cytosolic tethering complex that functions in protein trafficking to mediate fusion of transport vesicles to Golgi compartments
YDR194C	0.635447	1.55342	0.00343436	MSS116,	DEAD-box protein required for efficient splicing of mitochondrial Group I and II introns non-polar RNA helicase that also facilities strand annealing
YDR465C	0.634817	1.55274	0.00343436	RMT2,	Arginine N5 methyltransferase methylates ribosomal protein Rpl12 (L12) on Arg67
YLR318W	0.634294	1.55218	0.00986399	EST2,	Reverse transcriptase subunit of the telomerase holoenzyme, essential for telomerase core catalytic activity, involved in other aspects of telomerase assembly and function mutations in human homolog are associated with aplastic anemia
YFL024C	0.634232	1.55211	0.00600337	EPL1,	Component of NuA4, which is an essential histone H4/H2A acetyltransferase complex homologous to Drosophila Enhancer of Polycomb
YPL243W	0.63411	1.55198	0.00492993	SRP68,	Core component of the signal recognition particle (SRP) ribonucleoprotein (RNP) complex that functions in targeting nascent secretory proteins to the endoplasmic reticulum (ER) membrane
YFL001W	0.633857	1.55171	0.00547174	DEG1,	tRNA:pseudouridine synthase, introduces pseudouridines at position 38 or 39 in tRNA, important for maintenance of translation efficiency and normal cell growth, localizes to both the nucleus and cytoplasm non-essential for viability
YER113C	0.633759	1.5516	0.00179697	TMN3,	Protein with a role in cellular adhesion and filamentous growth similar to Emp70p and Tmn2p member of Transmembrane Nine family with 9 transmembrane segments localizes to Golgi induced by 8-methoxypsoralen plus UVA irradiation
YGR098C	0.633601	1.55143	0.00433902	ESP1,	Separase, a caspase-like cysteine protease that promotes sister chromatid separation by mediating dissociation of the cohesin Scc1p from chromatin inhibits protein phosphatase 2A-Cdc55p to promote mitotic exit inhibited by Pds1p
YOR129C	0.630425	1.54802	0.00547174	AFI1,	Arf3p polarization-specific docking factor, required for the polarized distribution of the ADP-ribosylation factor, Arf3p participates in polarity development and maintenance of a normal haploid budding pattern interacts with Cnm7p
YOL081W	0.630404	1.548	0.00343436	IRA2,	GTPase-activating protein that negatively regulates RAS by converting it from the GTP- to the GDP-bound inactive form, required for reducing cAMP levels under nutrient limiting conditions, has similarity to Ira1p and human neurofibromin
YGR177C	0.62865	1.54612	0.00280853	ATF2,	Alcohol acetyltransferase, may play a role in steroid detoxification forms volatile esters during fermentation, which is important for brewing and winemaking
YBL028C	0.628138	1.54557	0.00466082	YBL028C,	Protein of unknown function that may interact with ribosomes green fluorescent protein (GFP)-fusion protein localizes to the nucleolus predicted to be involved in ribosome biogenesis
YNL038W	0.627809	1.54522	0.00826161	GPI15,	Protein involved in the synthesis of N-acetylglucosaminyl phosphatidylinositol (GlcNAc-PI), the first intermediate in the synthesis of glycosylphosphatidylinositol (GPI) anchors homologous to the human PIG-H protein
YER112W	0.627216	1.54458	0.00845417	LSM4,	Lsm (Like Sm) protein part of heteroheptameric complexes (Lsm2p-7p and either Lsm1p or 8p): cytoplasmic Lsm1p complex involved in mRNA decay nuclear Lsm8p complex part of U6 snRNP and possibly involved in processing tRNA, snoRNA, and rRNA
YMR239C	0.627123	1.54448	0.00623865	RNT1,	RNAase III involved in rDNA transcription and rRNA processing also cleaves a stem-loop structure at the 3' end of U2 snRNA to ensure formation of the correct U2 3' end involved in polyadenylation-independent transcription termination
YDR331W	0.626668	1.54399	0.00404653	GPI8,	ER membrane glycoprotein subunit of the glycosylphosphatidylinositol transamidase complex that adds glycosylphosphatidylinositol (GPI) anchors to newly synthesized proteins human PIG-K protein is a functional homolog
YIL151C	0.625767	1.54303	0.00492993	ESL1,	Putative protein of unknown function, predicted to contain a PINc domain
YMR061W	0.624322	1.54149	0.00676059	RNA14,	Cleavage and polyadenylation factor I (CF I) component involved in cleavage and polyadenylation of mRNA 3' ends bridges interaction between Rna15p and Hrp1p in the CF I complex mutant displays reduced transcription elongation in the G-less-based run-on (GLRO) assay
YML019W	0.624287	1.54145	0.00547174	OST6,	Subunit of the oligosaccharyltransferase complex of the ER lumen, which catalyzes asparagine-linked glycosylation of newly synthesized proteins similar to and partially functionally redundant with Ost3p
YHR197W	0.622709	1.53976	0.00343436	RIX1,	Essential component of the Rix1 complex (Rix1p, Ipi1p, Ipi3p) that is required for processing of ITS2 sequences from 35S pre-rRNA Rix1 complex associates with Mdn1p in pre-60S ribosomal particles
YMR223W	0.621982	1.53899	0.00466082	UBP8,	Ubiquitin-specific protease that is a component of the SAGA (Spt-Ada-Gcn5-Acetyltransferase) acetylation complex required for SAGA-mediated deubiquitination of histone H2B
YIR033W	0.621683	1.53867	0.00571485	MGA2,	ER membrane protein involved in regulation of OLE1 transcription, acts with homolog Spt23p inactive ER form dimerizes and one subunit is then activated by ubiquitin/proteasome-dependent processing followed by nuclear targeting
YOL041C	0.619144	1.53596	0.00730139	NOP12,	Nucleolar protein involved in pre-25S rRNA processing and biogenesis of large 60S ribosomal subunit contains an RNA recognition motif (RRM) binds to Ebp2 similar to Nop13p and Nsr1p
YDR096W	0.618066	1.53482	0.00845417	GIS1,	JmjC domain-containing histone demethylase and transcription factor involved in expression of genes during nutrient limitation negatively regulates DPP1 and PHR1 activity is modulated by limited proteasome-mediated proteolysis has a JmjC and a JmjN domain in the N-terminal region that interact, promoting Gis1p stability and proper transcriptional activity contains transactivating domains TAD1 and…
YMR266W	0.617775	1.53451	0.00571485	RSN1,	Membrane protein of unknown function overexpression suppresses NaCl sensitivity of sro7 mutant cells by restoring sodium pump (Ena1p) localization to the plasma membrane
YBR006W	0.616783	1.53345	0.00547174	UGA2,	Succinate semialdehyde dehydrogenase involved in the utilization of gamma-aminobutyrate (GABA) as a nitrogen source part of the 4-aminobutyrate and glutamate degradation pathways localized to the cytoplasm
YGL167C	0.616426	1.53307	0.00433902	PMR1,	High affinity Ca2+/Mn2+ P-type ATPase required for Ca2+ and Mn2+ transport into Golgi involved in Ca2+ dependent protein sorting and processing mutations in human homolog ATP2C1 cause acantholytic skin condition Hailey-Hailey disease
YBR055C	0.614537	1.53107	0.00404653	PRP6,	Splicing factor, component of the U4/U6-U5 snRNP complex
YMR064W	0.613568	1.53004	0.00702909	AEP1,	Protein required for expression of the mitochondrial OLI1 gene encoding subunit 9 of F1-F0 ATP synthase
YIR021W	0.613232	1.52968	0.00492993	MRS1,	Protein required for the splicing of two mitochondrial group I introns (BI3 in COB and AI5beta in COX1) forms a splicing complex, containing four subunits of Mrs1p and two subunits of the BI3-encoded maturase, that binds to the BI3 RNA
YKL051W	0.613227	1.52968	0.00547174	SFK1,	Plasma membrane protein that may act together with or upstream of Stt4p to generate normal levels of the essential phospholipid PI4P, at least partially mediates proper localization of Stt4p to the plasma membrane
YDR242W	0.613103	1.52955	0.00961149	AMD2,	Putative amidase
YHR079C	0.610807	1.52711	0.00523852	IRE1,	Serine-threonine kinase and endoribonuclease transmembrane protein that mediates the unfolded protein response (UPR) by regulating Hac1p synthesis through HAC1 mRNA splicing Kar2p binds inactive Ire1p and releases from it upon ER stress
YJL091C	0.610378	1.52666	0.00623865	GWT1,	Protein involved in the inositol acylation of glucosaminyl phosphatidylinositol (GlcN-PI) to form glucosaminyl(acyl)phosphatidylinositol (GlcN(acyl)PI), an intermediate in the biosynthesis of glycosylphosphatidylinositol (GPI) anchors
YOR232W	0.607573	1.52369	0.00600337	MGE1,	Mitochondrial matrix cochaperone, acts as a nucleotide release factor for Ssc1p in protein translocation and folding also acts as cochaperone for Ssq1p in folding of Fe-S cluster proteins homolog of E. coli GrpE
YKR059W	0.607171	1.52327	0.00826161	TIF1,	Translation initiation factor eIF4A, identical to Tif2p DEA(D/H)-box RNA helicase that couples ATPase activity to RNA binding and unwinding forms a dumbbell structure of two compact domains connected by a linker interacts with eIF4G
YGL246C	0.606732	1.52281	0.00466082	RAI1,	Nuclear protein with decapping endonuclease activity targeted toward mRNAs with unmethylated 7-methylguanosine cap structures binds to and stabilizes the exoribonuclease Rat1p required for pre-rRNA processing homologous to human DOM3Z
YDR395W	0.606131	1.52217	0.00623865	SXM1,	Nuclear transport factor (karyopherin) involved in protein transport between the cytoplasm and nucleoplasm similar to Nmd5p, Cse1p, Lph2p, and the human cellular apoptosis susceptibility protein, CAS1
YDL212W	0.605664	1.52168	0.00571485	SHR3,	Endoplasmic reticulum packaging chaperone, required for incorporation of amino acid permeases into COPII coated vesicles for transport to the cell surface
YKL109W	0.605613	1.52163	0.00807225	HAP4,	Subunit of the heme-activated, glucose-repressed Hap2p/3p/4p/5p CCAAT-binding complex, a transcriptional activator and global regulator of respiratory gene expression provides the principal activation function of the complex
YGL169W	0.604677	1.52064	0.00571485	SUA5,	Single-stranded telomeric DNA-binding protein, required for normal telomere length null mutant lacks N6-threonylcarbamoyl adenosine (t6A) modification in the anticodon loop of ANN-decoding tRNA member of conserved YrdC/Sua5 family
YEL031W	0.604482	1.52043	0.00845417	SPF1,	P-type ATPase, ion transporter of the ER membrane involved in ER function and Ca2+ homeostasis required for regulating Hmg2p degradation confers sensitivity to a killer toxin (SMKT) produced by Pichia farinosa KK1
YHR181W	0.602715	1.51857	0.00730139	SVP26,	Integral membrane protein of the early Golgi apparatus and endoplasmic reticulum, involved in COP II vesicle transport may also function to promote retention of proteins in the early Golgi compartment
YDR206W	0.601773	1.51758	0.00648797	EBS1,	Protein involved in inhibition of translation and nonsense-mediated decay interacts with cap binding protein Cdc33p and with Nam7p localizes to P-bodies upon glucose starvation mRNA abundance regulated by mRNA decay factors
YNL313C	0.601013	1.51678	0.00676059	EMW1,	Essential conserved protein with a role in maintaining cell wall integrity contains six TPR (tetratricopeptide repeat) domains clustered in the C-terminal region conditional mutant is suppressed by overexpression of GFA1
YCR002C	0.600281	1.51601	0.00547174	CDC10,	Component of the septin ring that is required for cytokinesis septins recruit proteins to the mother-bud neck and can act as a barrier to diffusion at the membrane, and they comprise the 10 nm filaments seen with EM required for the transition from a single to double septin ring
YBR185C	0.599606	1.5153	0.00807225	MBA1,	Membrane-associated mitochondrial ribosome receptor forms a complex with Mdm38p that may facilitate recruitment of mRNA-specific translational activators to ribosomes possible role in protein export from the matrix to inner membrane
YHL029C	0.598211	1.51384	0.00600337	OCA5,	Cytoplasmic protein required for replication of Brome mosaic virus in S. cerevisiae, which is a model system for studying replication of positive-strand RNA viruses in their natural hosts
YOR307C	0.597058	1.51263	0.00826161	SLY41,	Protein involved in ER-to-Golgi transport
YJL033W	0.596547	1.51209	0.00826161	HCA4,	Putative nucleolar DEAD box RNA helicase high-copy number suppression of a U14 snoRNA processing mutant suggests an involvement in 18S rRNA synthesis
YER155C	0.596379	1.51192	0.00547174	BEM2,	Rho GTPase activating protein (RhoGAP) involved in the control of cytoskeleton organization and cellular morphogenesis required for bud emergence
YNL095C	0.596192	1.51172	0.00826161	YNL095C,	Putative protein of unknown function predicted to contain a transmembrane domain YNL095C is not an essential gene
YLR291C	0.596114	1.51164	0.00547174	GCD7,	Beta subunit of the translation initiation factor eIF2B, the guanine-nucleotide exchange factor for eIF2 activity subsequently regulated by phosphorylated eIF2 first identified as a negative regulator of GCN4 expression
YGL142C	0.595548	1.51105	0.00523852	GPI10,	Integral membrane protein involved in glycosylphosphatidylinositol (GPI) anchor synthesis putative alpha 1,2 mannosyltransferase required for addition of the third mannose onto the GPI core structure human PIG-Bp is a functional homolog
YJL208C	0.595149	1.51063	0.00433902	NUC1,	Major mitochondrial nuclease, has RNAse and DNA endo- and exonucleolytic activities has roles in mitochondrial recombination, apoptosis and maintenance of polyploidy
YFR011C	0.594768	1.51023	0.00730139	MIC19,	Putative protein of unknown function the authentic, non-tagged protein is detected in highly purified mitochondria null mutant displays reduced respiratory growth and reduced frequency of mitochondrial genome loss
YBR057C	0.59328	1.50867	0.00986399	MUM2,	Cytoplasmic protein essential for meiotic DNA replication and sporulation interacts with Orc2p, which is a component of the origin recognition complex
YIR011C	0.592197	1.50754	0.00914577	STS1,	Protein required for localizing proteasomes to the nucleus interacts with the karyopherin Srp1p involved in ubiquitin-mediated protein degradation
YIL088C	0.589323	1.50454	0.00845417	AVT7,	Putative transporter, member of a family of seven S. cerevisiae genes (AVT1-7) related to vesicular GABA-glycine transporters
YAL029C	0.589229	1.50444	0.00845417	MYO4,	One of two type V myosin motors (along with MYO2) involved in actin-based transport of cargos required for mRNA transport, including ASH1 mRNA, and facilitating the growth and movement of ER tubules into the growing bud along with She3p
YMR221C	0.587653	1.5028	0.00623865	FMP42,	Putative protein of unknown function the authentic, non-tagged protein is detected in highly purified mitochondria in high-throughput studies physical interaction with Atg27p suggests a possible role in autophagy
YGR145W	0.584863	1.4999	0.00892177	ENP2,	Essential nucleolar protein, required for biogenesis of the small ribosomal subunit contains WD repeats, interacts with Mpp10p and Bfr2p, and has homology to Spb1p
YDR166C	0.583606	1.49859	0.00845417	SEC5,	Essential 107kDa subunit of the exocyst complex (Sec3p, Sec5p, Sec6p, Sec8p, Sec10p, Sec15p, Exo70p, and Exo84p), which has the essential function of mediating polarized targeting of secretory vesicles to active sites of exocytosis
YOR107W	0.582931	1.49789	0.00914577	RGS2,	Negative regulator of glucose-induced cAMP signaling directly activates the GTPase activity of the heterotrimeric G protein alpha subunit Gpa2p
YGL092W	0.582522	1.49746	0.00648797	NUP145,	Essential nucleoporin, subunit of the Nup84p subcomplex catalyzes its own cleavage in vivo to generate a C-terminal fragment that assembles into the Nup84p subcomplex of the nuclear pore complex, and an N-terminal fragment of unknown function that is homologous to Nup100p the Nup84 subcomplex has a role in transcription elongation
YPL087W	0.581947	1.49687	0.00826161	YDC1,	Alkaline dihydroceramidase, involved in sphingolipid metabolism preferentially hydrolyzes dihydroceramide to a free fatty acid and dihydrosphingosine has a minor reverse activity
YEL063C	0.581769	1.49668	0.00754613	CAN1,	Plasma membrane arginine permease, requires phosphatidyl ethanolamine (PE) for localization, exclusively associated with lipid rafts mutation confers canavanine resistance
YMR128W	0.581723	1.49664	0.00961149	ECM16,	Essential DEAH-box ATP-dependent RNA helicase specific to the U3 snoRNP, predominantly nucleolar in distribution, required for 18S rRNA synthesis
YGL171W	0.575365	1.49005	0.00892177	ROK1,	ATP-dependent RNA helicase of the DEAD box family required for 18S rRNA synthesis
YPL117C	0.575085	1.48977	0.00937549	IDI1,	Isopentenyl diphosphate:dimethylallyl diphosphate isomerase (IPP isomerase), catalyzes an essential activation step in the isoprenoid biosynthetic pathway required for viability
YIL110W	0.568035	1.4825	0.00826161	HPM1,	AdoMet-dependent methyltransferase involved in a novel 3-methylhistidine modification of ribosomal protein Rpl3p seven beta-strand MTase family member null mutant exhibits a weak vacuolar protein sorting defect and caspofungin resistance
YEL002C	0.566039	1.48045	0.00914577	WBP1,	Beta subunit of the oligosaccharyl transferase (OST) glycoprotein complex required for N-linked glycosylation of proteins in the endoplasmic reticulum
YGR123C	0.565083	1.47947	0.00845417	PPT1,	Protein serine/threonine phosphatase with similarity to human phosphatase PP5 present in both the nucleus and cytoplasm expressed during logarithmic growth computational analyses suggest roles in phosphate metabolism and rRNA processing
YGR198W	0.564404	1.47878	0.00892177	YPP1,	Cargo-transport protein involved in endocytosis interacts with phosphatidylinositol-4-kinase Stt4 GFP-fusion protein localizes to the cytoplasm YGR198W is an essential gene

## Sheet: down-regulated
#gene_id	log2(fold_change)	FC	q_value	GeneSymbol	description
YNL334C	-2.74601	-6.70859	0.00571485	SNO2,	Protein of unknown function, nearly identical to Sno3p expression is induced before the diauxic shift and also in the absence of thiamin
YGL184C	-2.49662	-5.64362	0.00056584	STR3,	Peroxisomal cystathionine beta-lyase, converts cystathionine into homocysteine may be redox regulated by Gto1p
YPR151C	-2.36011	-5.1341	0.00056584	SUE1,	Mitochondrial protein required for degradation of unstable forms of cytochrome c
YDR171W	-2.33443	-5.04352	0.00056584	HSP42,	Small heat shock protein (sHSP) with chaperone activity forms barrel-shaped oligomers that suppress unfolded protein aggregation involved in cytoskeleton reorganization after heat shock
YLR438W	-2.32194	-5.00004	0.00056584	CAR2,	L-ornithine transaminase (OTAse), catalyzes the second step of arginine degradation, expression is dually-regulated by allophanate induction and a specific arginine induction process not nitrogen catabolite repression sensitive
YOR298C-A	-2.25281	-4.7661	0.00056584	MBF1,	Transcriptional coactivator that bridges the DNA-binding region of Gcn4p and TATA-binding protein Spt15p suppressor of frameshift mutations
YIL017C	-2.22482	-4.67453	0.00056584	VID28,	Protein involved in proteasome-dependent catabolite degradation of fructose-1,6-bisphosphatase (FBPase) localized to the nucleus and the cytoplasm
YNL007C	-2.10101	-4.2901	0.00056584	SIS1,	Type II HSP40 co-chaperone that interacts with the HSP70 protein Ssa1p not functionally redundant with Ydj1p due to due to substrate specificity shares similarity with bacterial DnaJ proteins
YLR327C	-1.80144	-3.48568	0.00056584	TMA10,	Protein of unknown function that associates with ribosomes putative homolog of the F1F0-ATPase synthase regulator Stf2p
YKL086W	-1.76794	-3.40567	0.00056584	SRX1,	Sulfiredoxin, contributes to oxidative stress resistance by reducing cysteine-sulfinic acid groups in the peroxiredoxin Tsa1p, which is formed upon exposure to oxidants conserved in higher eukaryotes
YDR014W-A	-1.69956	-3.24802	0.00056584	HED1,	Meiosis-specific protein that down-regulates Rad51p-mediated mitotic recombination when the meiotic recombination machinery is impaired early meiotic gene, transcribed specifically during meiotic prophase
YIL121W	-1.65467	-3.14851	0.00056584	QDR2,	Multidrug transporter of the major facilitator superfamily, required for resistance to quinidine, barban, cisplatin, and bleomycin may have a role in potassium uptake
YMR095C	-1.60879	-3.04996	0.00056584	SNO1,	Protein of unconfirmed function, involved in pyridoxine metabolism expression is induced during stationary phase forms a putative glutamine amidotransferase complex with Snz1p, with Sno1p serving as the glutaminase
YNL036W	-1.57859	-2.98678	0.00056584	NCE103,	Carbonic anhydrase poorly transcribed under aerobic conditions and at an undetectable level under anaerobic conditions involved in non-classical protein export pathway
YOR027W	-1.57216	-2.9735	0.00056584	STI1,	Hsp90 cochaperone, interacts with the Ssa group of the cytosolic Hsp70 chaperones and activates Ssa1p ATPase activity interacts with Hsp90 chaperones and inhibits their ATPase activity homolog of mammalian Hop
YLL026W	-1.54666	-2.9214	0.00056584	HSP104,	Heat shock protein that cooperates with Ydj1p (Hsp40) and Ssa1p (Hsp70) to refold and reactivate previously denatured, aggregated proteins responsive to stresses including: heat, ethanol, and sodium arsenite involved in [PSI+] propagation
YAL005C	-1.53112	-2.8901	0.00056584	SSA1,	ATPase involved in protein folding and nuclear localization signal (NLS)-directed nuclear transport member of heat shock protein 70 (HSP70) family forms a chaperone complex with Ydj1p localized to the nucleus, cytoplasm, and cell wall 98% identical with Ssa2p, but subtle differences between the two proteins provide functional specificity with respect to propagation of yeast [URE3] prions and vacu…
YGR142W	-1.51861	-2.86515	0.00056584	BTN2,	v-SNARE binding protein that facilitates specific protein retrieval from a late endosome to the Golgi modulates arginine uptake, possible role in mediating pH homeostasis between the vacuole and plasma membrane H(+)-ATPase
YPL240C	-1.50759	-2.84335	0.00056584	HSP82,	Hsp90 chaperone required for pheromone signaling and negative regulation of Hsf1p docks with Tom70p for mitochondrial preprotein delivery promotes telomerase DNA binding and nucleotide addition interacts with Cns1p, Cpr6p, Cpr7p, Sti1p
YOL032W	-1.4909	-2.81064	0.00056584	OPI10,	Protein with a possible role in phospholipid biosynthesis, based on inositol-excreting phenotype of the null mutant and its suppression by exogenous choline
YDL059C	-1.46731	-2.76506	0.00056584	RAD59,	Protein involved in the repair of double-strand breaks in DNA during vegetative growth via recombination and single-strand annealing anneals complementary single-stranded DNA homologous to Rad52p
YLL024C	-1.46285	-2.75652	0.00056584	SSA2,	ATP binding protein involved in protein folding and vacuolar import of proteins member of heat shock protein 70 (HSP70) family associated with the chaperonin-containing T-complex present in the cytoplasm, vacuolar membrane and cell wall 98% identical with Ssa1p, but subtle differences between the two proteins provide functional specificity with respect to propagation of yeast [URE3] prions and va…
YJL144W	-1.46139	-2.75374	0.00056584	YJL144W,	Cytoplasmic hydrophilin with a role in dessication resistance expression induced by osmotic stress, starvation and during stationary phase GFP-fusion protein is induced by the DNA-damaging agent MMS
YMR096W	-1.45681	-2.74501	0.00056584	SNZ1,	Protein involved in vitamin B6 biosynthesis member of a stationary phase-induced gene family coregulated with SNO1 interacts with Sno1p and with Yhr198p, perhaps as a multiprotein complex containing other Snz and Sno proteins
YKL107W	-1.44096	-2.71501	0.00102418	YKL107W,	Putative protein of unknown function proposed to be a palmitoylated membrane protein
YPL111W	-1.43335	-2.70073	0.00056584	CAR1,	Arginase, responsible for arginine degradation, expression responds to both induction by arginine and nitrogen catabolite repression disruption enhances freeze tolerance
YLR281C	-1.39379	-2.62768	0.00648797	YLR281C,	Putative protein of unknown function green fluorescent protein (GFP)-fusion protein localizes to mitochondria YLR281C is not an essential gene
YEL011W	-1.36868	-2.58234	0.00056584	GLC3,	Glycogen branching enzyme, involved in glycogen accumulation green fluorescent protein (GFP)-fusion protein localizes to the cytoplasm in a punctate pattern
YAL044C	-1.36692	-2.57919	0.00056584	GCV3,	H subunit of the mitochondrial glycine decarboxylase complex, required for the catabolism of glycine to 5,10-methylene-THF also required for all protein lipoylation expression is regulated by levels of 5,10-methylene-THF
YFR017C	-1.35622	-2.56014	0.00056584	IGD1,	Cytoplasmic protein that inhibits Gdb1p glycogen debranching activity required for normal intracellular accumulation of glycogen phosphorylated in vivo expression increases during wine fermentation
YLR303W	-1.32938	-2.51295	0.00056584	MET17,	Methionine and cysteine synthase (O-acetyl homoserine-O-acetyl serine sulfhydrylase), required for sulfur amino acid synthesis
YFL016C	-1.3185	-2.49407	0.00056584	MDJ1,	Co-chaperone that stimulates the ATPase activity of the HSP70 protein Ssc1p involved in protein folding/refolding in the mitochodrial matrix required for proteolysis of misfolded proteins member of the HSP40 (DnaJ) family of chaperones
YDR210W	-1.31237	-2.48349	0.00056584	YDR210W,	Predicted tail-anchored plasma membrane protein containing a conserved CYSTM module related proteins in other organisms may be involved in response to stress green fluorescent protein (GFP)-fusion protein localizes to the cell periphery
YNL277W	-1.30923	-2.47809	0.00056584	MET2,	L-homoserine-O-acetyltransferase, catalyzes the conversion of homoserine to O-acetyl homoserine which is the first step of the methionine biosynthetic pathway
YCL037C	-1.30837	-2.47662	0.00056584	SRO9,	Cytoplasmic RNA-binding protein that associates with translating ribosomes involved in heme regulation of Hap1p as a component of the HMC complex, also involved in the organization of actin filaments contains a La motif
YER091C	-1.27556	-2.42093	0.00056584	MET6,	Cobalamin-independent methionine synthase, involved in methionine biosynthesis and regeneration requires a minimum of two glutamates on the methyltetrahydrofolate substrate, similar to bacterial metE homologs
YDR451C	-1.26638	-2.40557	0.00056584	YHP1,	One of two homeobox transcriptional repressors (see also Yox1p), that bind to Mcm1p and to early cell cycle box (ECB) elements of cell cycle regulated genes, thereby restricting ECB-mediated transcription to the M/G1 interval
YNL173C	-1.26188	-2.39808	0.00056584	MDG1,	Plasma membrane protein involved in G-protein mediated pheromone signaling pathway overproduction suppresses bem1 mutations
YJR010W	-1.2618	-2.39795	0.00056584	MET3,	ATP sulfurylase, catalyzes the primary step of intracellular sulfate activation, essential for assimilatory reduction of sulfate to sulfide, involved in methionine metabolism
YDL085C-A	-1.25346	-2.38413	0.0014232	YDL085C-A,	Putative protein of unknown function green fluorescent protein (GFP)-fusion protein localizes to the cytoplasm and nucleus
YPR195C	-1.25183	-2.38143	0.0014232	n/a	Dubious open reading frame unlikely to encode a protein, based on available experimental and comparative sequence data
YLR136C	-1.24939	-2.37741	0.00313342	TIS11,	mRNA-binding protein expressed during iron starvation binds to a sequence element in the 3'-untranslated regions of specific mRNAs to mediate their degradation involved in iron homeostasis
YHR087W	-1.24803	-2.37517	0.00056584	RTC3,	Protein of unknown function involved in RNA metabolism has structural similarity to SBDS, the human protein mutated in Shwachman-Diamond Syndrome (the yeast SBDS ortholog = SDO1) null mutation suppresses cdc13-1 temperature sensitivity
YIL113W	-1.24487	-2.36997	0.00892177	SDP1,	Stress-inducible dual-specificity MAP kinase phosphatase, negatively regulates Slt2p MAP kinase by direct dephosphorylation, diffuse localization under normal conditions shifts to punctate localization after heat shock
YER035W	-1.23704	-2.35714	0.00056584	EDC2,	RNA-binding protein, activates mRNA decapping directly by binding to the mRNA substrate and enhancing the activity of the decapping proteins Dcp1p and Dcp2p has a role in translation during heat stress
YOL109W	-1.23232	-2.34945	0.00056584	ZEO1,	Peripheral membrane protein of the plasma membrane that interacts with Mid2p regulates the cell integrity pathway mediated by Pkc1p and Slt2p the authentic protein is detected in a phosphorylated state in highly purified mitochondria
YIR017C	-1.22499	-2.33754	0.00343436	MET28,	Basic leucine zipper (bZIP) transcriptional activator in the Cbf1p-Met4p-Met28p complex, participates in the regulation of sulfur metabolism
YLR218C	-1.22166	-2.33215	0.00313342	COA4,	Twin Cx(9)C protein involved in cytochrome c oxidase assembly or stability localizes to the mitochondrial intermembrane space via the Mia40p-Erv1p system interacts genetically with CYC1 and with cytochrome c oxidase assembly factors
YAL060W	-1.21589	-2.32284	0.00056584	BDH1,	NAD-dependent (R,R)-butanediol dehydrogenase, catalyzes oxidation of (R,R)-2,3-butanediol to (3R)-acetoin, oxidation of meso-butanediol to (3S)-acetoin, and reduction of acetoin enhances use of 2,3-butanediol as an aerobic carbon source
YFR015C	-1.20736	-2.30915	0.00056584	GSY1,	Glycogen synthase with similarity to Gsy2p, the more highly expressed yeast homolog expression induced by glucose limitation, nitrogen starvation, environmental stress, and entry into stationary phase
YJR021C	-1.20644	-2.30767	0.00056584	REC107,	Protein involved in early stages of meiotic recombination involved in coordination between the initiation of recombination and the first division of meiosis part of a complex (Rec107p-Mei4p-Rec114p) required for ds break formation
YLR205C	-1.20246	-2.30132	0.00056584	HMX1,	ER localized heme oxygenase, involved in heme degradation during iron starvation and in the oxidative stress response expression is regulated by AFT1 and oxidative stress relocates to the perinuclear region in the presence of oxidants
YFR053C	-1.20206	-2.30068	0.00056584	HXK1,	Hexokinase isoenzyme 1, a cytosolic protein that catalyzes phosphorylation of glucose during glucose metabolism expression is highest during growth on non-glucose carbon sources glucose-induced repression involves the hexokinase Hxk2p
YNR069C	-1.20137	-2.29958	0.00056584	BSC5,	Protein of unknown function, ORF exhibits genomic organization compatible with a translational readthrough-dependent mode of expression
YNR002C	-1.18562	-2.27461	0.0014232	ATO2,	Putative transmembrane protein involved in export of ammonia, a starvation signal that promotes cell death in aging colonies phosphorylated in mitochondria member of the TC 9.B.33 YaaH family homolog of Ady2p and Y. lipolytica Gpr1p
YPR158W	-1.18171	-2.26845	0.00056584	CUR1,	Protein of unknown function involved in destabilization of [URE3] prions similar in sequence to Btn2p
YDR461C-A	-1.1757	-2.25902	0.00280852	YDR461C-A,	Putative protein of unknown function
YOR347C	-1.16966	-2.24959	0.00056584	PYK2,	Pyruvate kinase that appears to be modulated by phosphorylation PYK2 transcription is repressed by glucose, and Pyk2p may be active under low glycolytic flux
YIR034C	-1.16929	-2.24901	0.00056584	LYS1,	Saccharopine dehydrogenase (NAD+, L-lysine-forming), catalyzes the conversion of saccharopine to L-lysine, which is the final step in the lysine biosynthesis pathway also has mRNA binding activity
YLR179C	-1.16222	-2.23802	0.00056584	YLR179C,	Protein of unknown function with similarity to Tfs1p transcription is activated by paralogous proteins Yrm1p and Yrr1p along with proteins involved in multidrug resistance GFP-tagged protein localizes to the cytoplasm and nucleus
YHL050C	-1.15924	-2.2334	0.00056584	YHL050C,	Putative protein of unknown function, potential Cdc28p substrate
YBR016W	-1.15236	-2.22277	0.00056584	YBR016W,	Tail-anchored plasma membrane protein containing a conserved CYSTM module predicted to be palmitoylated has similarity to hydrophilins, which are involved in the adaptive response to hyperosmotic conditions
YDR019C	-1.14288	-2.20821	0.00056584	GCV1,	T subunit of the mitochondrial glycine decarboxylase complex, required for the catabolism of glycine to 5,10-methylene-THF expression is regulated by levels of levels of 5,10-methylene-THF in the cytoplasm
YGR161C	-1.13849	-2.2015	0.00056584	RTS3,	Putative component of the protein phosphatase type 2A complex
YJL164C	-1.13045	-2.18927	0.00056584	TPK1,	cAMP-dependent protein kinase catalytic subunit promotes vegetative growth in response to nutrients via the Ras-cAMP signaling pathway inhibited by regulatory subunit Bcy1p in the absence of cAMP partially redundant with Tpk2p and Tpk3p
YBR126W-A	-1.12479	-2.1807	0.00056584	n/a	Dubious ORF unlikely to encode a protein, based on available experimental and comparative sequence data partially overlaps the dubious ORF YBR126W-B identified by gene-trapping, microarray analysis, and genome-wide homology searches
YPR194C	-1.12205	-2.17656	0.00056584	OPT2,	Oligopeptide transporter member of the OPT family, with potential orthologs in S. pombe and C. albicans also plays a role in formation of mature vacuoles
YDL110C	-1.10791	-2.15533	0.00056584	TMA17,	Protein of unknown function that associates with ribosomes heterozygous deletion demonstrated increases in chromosome instability in a rad9 deletion background protein abundance is decreased upon intracellular iron depletion
YBR052C	-1.1001	-2.1437	0.00056584	RFS1,	Protein of unknown function member of a flavodoxin-like fold protein family that includes Pst2p and Ycp4p green fluorescent protein (GFP)-fusion protein localizes to the cytoplasm in a punctate pattern
YPR036W-A	-1.0973	-2.13954	0.00056584	SPO24,	Protein of unknown function transcription is regulated by Pdr1p
YOR223W	-1.09705	-2.13917	0.00056584	YOR223W,	Protein of unknown function found in the ER and vacuole lumen overexpression of YOR223W affects endocytic protein trafficking
YKL023W	-1.09604	-2.13767	0.00056584	YKL023W,	Putative protein of unknown function, predicted by computational methods to be involved in mRNA degradation green fluorescent protein (GFP)-fusion protein localizes to the cytoplasm
YIR018W	-1.08713	-2.12451	0.00102418	YAP5,	Basic leucine zipper (bZIP) transcription factor
YDL067C	-1.08627	-2.12324	0.00056584	COX9,	Subunit VIIa of cytochrome c oxidase, which is the terminal member of the mitochondrial inner membrane electron transport chain
YLL039C	-1.07853	-2.11188	0.00056584	UBI4,	Ubiquitin, becomes conjugated to proteins, marking them for selective degradation via the ubiquitin-26S proteasome system essential for the cellular stress response encoded as a polyubiquitin precursor comprised of 5 head-to-tail repeats
YIR032C	-1.07673	-2.10925	0.00056584	DAL3,	Ureidoglycolate hydrolase, converts ureidoglycolate to glyoxylate and urea in the third step of allantoin degradation expression sensitive to nitrogen catabolite repression
YLR102C	-1.06954	-2.09876	0.00056584	APC9,	Subunit of the Anaphase-Promoting Complex/Cyclosome (APC/C), which is a ubiquitin-protein ligase required for degradation of anaphase inhibitors, including mitotic cyclins, during the metaphase/anaphase transition
YDL182W	-1.06115	-2.08659	0.00056584	LYS20,	Homocitrate synthase isozyme, catalyzes the condensation of acetyl-CoA and alpha-ketoglutarate to form homocitrate, which is the first step in the lysine biosynthesis pathway highly similar to the other isozyme, Lys21p
YLR080W	-1.06108	-2.08649	0.00056584	EMP46,	Integral membrane component of endoplasmic reticulum-derived COPII-coated vesicles, which function in ER to Golgi transport
YPL046C	-1.05642	-2.07976	0.00250211	ELC1,	Elongin C, involved in transcription elongation as a heterodimer with Ela1p forms a complex with Cul3p that polyubiquitylates monoubiquitylated RNA polymerase II to trigger its proteolysis plays a role in global genomic repair
YKL055C	-1.0548	-2.07743	0.00623865	OAR1,	Mitochondrial 3-oxoacyl-[acyl-carrier-protein] reductase, may comprise a type II mitochondrial fatty acid synthase along with Mct1p
YLL062C	-1.05424	-2.07662	0.0014232	MHT1,	S-methylmethionine-homocysteine methyltransferase, functions along with Sam4p in the conversion of S-adenosylmethionine (AdoMet) to methionine to control the methionine/AdoMet ratio
YGR194C	-1.04642	-2.0654	0.00056584	XKS1,	Xylulokinase, converts D-xylulose and ATP to xylulose 5-phosphate and ADP rate limiting step in fermentation of xylulose required for xylose fermentation by recombinant S. cerevisiae strains
YJR059W	-1.04262	-2.05997	0.00056584	PTK2,	Putative serine/threonine protein kinase involved in regulation of ion transport across plasma membrane enhances spermine uptake
YGR287C	-1.04096	-2.0576	0.00056584	IMA1,	Major isomaltase (alpha-1,6-glucosidase) required for isomaltose utilization has specificity for isomaltose, palatinose, and methyl-alpha-glucoside member of the IMA isomaltase family
YER103W	-1.0307	-2.04302	0.00056584	SSA4,	Heat shock protein that is highly induced upon stress plays a role in SRP-dependent cotranslational protein-membrane targeting and translocation member of the HSP70 family cytoplasmic protein that concentrates in nuclei upon starvation
YFR016C	-1.02508	-2.03507	0.00056584	YFR016C,	Putative protein of unknown function green fluorescent protein (GFP)-fusion protein localizes to the cytoplasm and bud interacts with Spa2p YFL016C is not an essential gene
YNR050C	-1.02171	-2.03032	0.00056584	LYS9,	Saccharopine dehydrogenase (NADP+, L-glutamate-forming) catalyzes the formation of saccharopine from alpha-aminoadipate 6-semialdehyde, the seventh step in lysine biosynthesis pathway exhibits genetic and physical interactions with TRM112
YDR214W	-1.01319	-2.01837	0.00056584	AHA1,	Co-chaperone that binds to Hsp82p and activates its ATPase activity similar to Hch1p expression is regulated by stresses such as heat shock
YER020W	-1.011	-2.01531	0.00056584	GPA2,	Nucleotide binding alpha subunit of the heterotrimeric G protein that interacts with the receptor Gpr1p, has signaling role in response to nutrients green fluorescent protein (GFP)-fusion protein localizes to the cell periphery
YKL001C	-1.00069	-2.00096	0.00056584	MET14,	Adenylylsulfate kinase, required for sulfate assimilation and involved in methionine metabolism
YNL281W	-0.998765	-1.99829	0.00056584	HCH1,	Heat shock protein regulator that binds to Hsp90p and may stimulate ATPase activity originally identified as a high-copy number suppressor of a HSP90 loss-of-function mutation GFP-fusion protein localizes to the cytoplasm and nucleus
YMR262W	-0.995582	-1.99388	0.00056584	YMR262W,	Protein of unknown function interacts weakly with Knr4p YMR262W is not an essential gene
YGL096W	-0.982146	-1.9754	0.0014232	TOS8,	Homeodomain-containing protein and putative transcription factor found associated with chromatin target of SBF transcription factor induced during meiosis and under cell-damaging conditions similar to Cup9p transcription factor
YML101C	-0.973663	-1.96382	0.00056584	CUE4,	Protein of unknown function has a CUE domain that binds ubiquitin, which may facilitate intramolecular monoubiquitination
YML058W-A	-0.972867	-1.96274	0.00374842	HUG1,	Protein involved in the Mec1p-mediated checkpoint pathway that responds to DNA damage or replication arrest, transcription is induced by DNA damage
YDR502C	-0.968481	-1.95678	0.00056584	SAM2,	S-adenosylmethionine synthetase, catalyzes transfer of the adenosyl group of ATP to the sulfur atom of methionine one of two differentially regulated isozymes (Sam1p and Sam2p)
YML017W	-0.964273	-1.95108	0.00056584	PSP2,	Asn rich cytoplasmic protein that contains RGG motifs high-copy suppressor of group II intron-splicing defects of a mutation in MRS2 and of a conditional mutation in POL1 (DNA polymerase alpha) possible role in mitochondrial mRNA splicing
YNL138W-A	-0.961302	-1.94707	0.00433902	YSF3,	Component of the SF3b subcomplex of the U2 snRNP, essential protein required for for splicing and for assembly of SF3b
YML100W	-0.959376	-1.94447	0.00056584	TSL1,	Large subunit of trehalose 6-phosphate synthase (Tps1p)/phosphatase (Tps2p) complex, which converts uridine-5'-diphosphoglucose and glucose 6-phosphate to trehalose, similar to Tps3p and may share function mutant has aneuploidy tolerance
YLR070C	-0.952408	-1.9351	0.00547174	XYL2,	Xylitol dehydrogenase, converts xylitol to D-xylulose expression induced by xylose, even though this pentose sugar is not well utilized by S. cerevisiae null mutant has cell wall defect
YGR248W	-0.951143	-1.9334	0.00102418	SOL4,	6-phosphogluconolactonase with similarity to Sol3p
YJR060W	-0.946667	-1.92741	0.00056584	CBF1,	Dual function helix-loop-helix protein binds the motif CACRTG present at several sites including MET gene promoters and centromere DNA element I (CDEI) affects nucleosome positioning at this motif associates with other transcription factors such as Met4p and Isw1p to mediate transcriptional activation or repression associates with kinetochore proteins and required for efficient chromosome segrega…
YPL250C	-0.945751	-1.92619	0.00102418	ATG41,	Protein of unknown function mobilized into polysomes upon a shift from a fermentable to nonfermentable carbon source potential Cdc28p substrate
YPL067C	-0.945302	-1.92559	0.00056584	YPL067C,	Putative protein of unknown function green fluorescent protein (GFP)-fusion protein localizes to the cytoplasm YPL067C is not an essential gene
YDL021W	-0.943805	-1.92359	0.00056584	GPM2,	Homolog of Gpm1p phosphoglycerate mutase, which converts 3-phosphoglycerate to 2-phosphoglycerate in glycolysis may be non-functional derivative of a gene duplication event
YER175C	-0.943539	-1.92324	0.00056584	TMT1,	Trans-aconitate methyltransferase, cytosolic enzyme that catalyzes the methyl esterification of 3-isopropylmalate, an intermediate of the leucine biosynthetic pathway, and trans-aconitate, which inhibits the citric acid cycle
YOR052C	-0.941302	-1.92026	0.00056584	TMC1,	Nuclear protein of unknown function expression induced by nitrogen limitation in a GLN3, GAT1-independent manner and by weak acid transcriptionally regulated by Rpn4p along with proteasome subunit genes putative ortholog of human AIRAP, which stimulates proteasome activity in response to arsenic
YNL064C	-0.940876	-1.91969	0.00056584	YDJ1,	Type I HSP40 co-chaperone involved in regulation of the HSP90 and HSP70 functions involved in protein translocation across membranes member of the DnaJ family
YNL097C	-0.937497	-1.9152	0.00056584	PHO23,	Probable component of the Rpd3 histone deacetylase complex, involved in transcriptional regulation of PHO5 affects termination of snoRNAs and cryptic unstable transcripts (CUTs) C-terminus has similarity to human candidate tumor suppressor p33(ING1) and its isoform ING3
YGL222C	-0.936493	-1.91387	0.00313342	EDC1,	RNA-binding protein, activates mRNA decapping directly by binding to the mRNA substrate and enhancing the activity of the decapping proteins Dcp1p and Dcp2p has a role in translation during heat stress
YGL208W	-0.935762	-1.9129	0.00056584	SIP2,	One of three beta subunits of the Snf1 serine/threonine protein kinase complex involved in the response to glucose starvation null mutants exhibit accelerated aging N-myristoylprotein localized to the cytoplasm and the plasma membrane
YML027W	-0.932521	-1.90861	0.00056584	YOX1,	Homeodomain-containing transcriptional repressor, binds to Mcm1p and to early cell cycle boxes (ECBs) in the promoters of cell cycle-regulated genes expressed in M/G1 phase expression is cell cycle-regulated potential Cdc28p substrate
YHR191C	-0.931776	-1.90762	0.00056584	CTF8,	Subunit of a complex with Ctf18p that shares some subunits with Replication Factor C and is required for sister chromatid cohesion
YBL033C	-0.931524	-1.90729	0.00056584	RIB1,	GTP cyclohydrolase II catalyzes the first step of the riboflavin biosynthesis pathway
YBR126C	-0.929169	-1.90418	0.00056584	TPS1,	Synthase subunit of trehalose-6-phosphate synthase/phosphatase complex, which synthesizes the storage carbohydrate trehalose also found in a monomeric form expression is induced by the stress response and repressed by the Ras-cAMP pathway
YIL136W	-0.928359	-1.90311	0.00056584	OM45,	Protein of unknown function, major constituent of the mitochondrial outer membrane located on the outer (cytosolic) face of the outer membrane
YFR033C	-0.927516	-1.902	0.00056584	QCR6,	Subunit 6 of the ubiquinol cytochrome-c reductase complex, which is a component of the mitochondrial inner membrane electron transport chain highly acidic protein required for maturation of cytochrome c1
YPR182W	-0.927159	-1.90153	0.00102418	SMX3,	Core Sm protein Sm F part of heteroheptameric complex (with Smb1p, Smd1p, Smd2p, Smd3p, Sme1p, and Smx2p) that is part of the spliceosomal U1, U2, U4, and U5 snRNPs homolog of human Sm F
YLR180W	-0.926307	-1.90041	0.00056584	SAM1,	S-adenosylmethionine synthetase, catalyzes transfer of the adenosyl group of ATP to the sulfur atom of methionine one of two differentially regulated isozymes (Sam1p and Sam2p)
YIL169C	-0.924928	-1.89859	0.00780263	YIL169C,	Putative protein of unknown function serine/threonine rich and highly similar to YOL155C, a putative glucan alpha-1,4-glucosidase transcript is induced in both high and low pH environments YIL169C is a non-essential gene
YOR054C	-0.923546	-1.89677	0.00056584	VHS3,	Negative regulatory subunit of protein phosphatase 1 Ppz1p and also a subunit of the phosphopantothenoylcysteine decarboxylase (PPCDC Cab3p, Sis2p, Vhs3p) complex, which catalyzes the third step of coenzyme A biosynthesis
YAL055W	-0.922618	-1.89555	0.00404653	PEX22,	Putative peroxisomal membrane protein required for import of peroxisomal proteins, functionally complements a Pichia pastoris pex22 mutation
YLR437C	-0.922076	-1.89484	0.00056584	DIF1,	Protein that regulates the nuclear localization of ribonucleotide reductase Rnr2p and Rnr4p subunits phosphorylated by Dun1p in response to DNA damage and degraded N-terminal half has similarity to S. pombe Spd1 protein
YHL021C	-0.912936	-1.88287	0.00056584	AIM17,	Putative protein of unknown function the authentic, non-tagged protein is detected in highly purified mitochondria in high-throughput studies null mutant displays reduced frequency of mitochondrial genome loss
YFL031W	-0.912123	-1.88181	0.00056584	HAC1,	Basic leucine zipper (bZIP) transcription factor (ATF/CREB1 homolog) that regulates the unfolded protein response, via UPRE binding, and membrane biogenesis ER stress-induced splicing pathway facilitates efficient Hac1p synthesis
YNR014W	-0.910152	-1.87924	0.00102418	YNR014W,	Putative protein of unknown function expression is cell-cycle regulated, Azf1p-dependent, and heat-inducible
YLR054C	-0.908556	-1.87717	0.00179697	OSW2,	Protein of unknown function proposed to be involved in the assembly of the spore wall
YLR216C	-0.907374	-1.87563	0.00056584	CPR6,	Peptidyl-prolyl cis-trans isomerase (cyclophilin), catalyzes the cis-trans isomerization of peptide bonds N-terminal to proline residues binds to Hsp82p and contributes to chaperone activity
YMR276W	-0.905941	-1.87377	0.00056584	DSK2,	Nuclear-enriched ubiquitin-like polyubiquitin-binding protein, required for spindle pole body (SPB) duplication and for transit through the G2/M phase of the cell cycle, involved in proteolysis, interacts with the proteasome
YNL030W	-0.905749	-1.87352	0.00056584	HHF2,	Histone H4, core histone protein required for chromatin assembly and chromosome function one of two identical histone proteins (see also HHF1) contributes to telomeric silencing N-terminal domain involved in maintaining genomic integrity
YNR009W	-0.903559	-1.87068	0.00056584	NRM1,	Transcriptional co-repressor of MBF (MCB binding factor)-regulated gene expression Nrm1p associates stably with promoters via MBF to repress transcription upon exit from G1 phase
YDR381W	-0.902609	-1.86944	0.00056584	YRA1,	RNA binding protein required for export of poly(A)+ mRNA from the nucleus proposed to couple mRNA export with 3' end processing via its interactions with Mex67p and Pcf11p functionally redundant with Yra2p, another REF family member
YMR186W	-0.901922	-1.86855	0.00056584	HSC82,	Cytoplasmic chaperone of the Hsp90 family, redundant in function and nearly identical with Hsp82p, and together they are essential expressed constitutively at 10-fold higher basal levels than HSP82 and induced 2-3 fold by heat shock
YMR120C	-0.900891	-1.86722	0.00056584	ADE17,	Enzyme of 'de novo' purine biosynthesis containing both 5-aminoimidazole-4-carboxamide ribonucleotide transformylase and inosine monophosphate cyclohydrolase activities, isozyme of Ade16p ade16 ade17 mutants require adenine and histidine
YJR008W	-0.900744	-1.86703	0.00056584	YJR008W,	Putative protein of unknown function expression repressed by inosine and choline in an Opi1p-dependent manner expression induced by mild heat-stress on a non-fermentable carbon source.
YMR031C	-0.893728	-1.85797	0.00056584	EIS1,	Component of the eisosome that is required for proper eisosome assembly similarity to Ykl050cp and Uso1p the authentic, non-tagged protein is detected in a phosphorylated state in highly purified mitochondria in high-throughput studies
YOR025W	-0.891387	-1.85496	0.00056584	HST3,	Member of the Sir2 family of NAD(+)-dependent protein deacetylases involved along with Hst4p in telomeric silencing, cell cycle progression, radiation resistance, genomic stability and short-chain fatty acid metabolism
YGL125W	-0.889846	-1.85298	0.00056584	MET13,	Major isozyme of methylenetetrahydrofolate reductase, catalyzes the reduction of 5,10-methylenetetrahydrofolate to 5-methyltetrahydrofolate in the methionine biosynthesis pathway
YDL087C	-0.888527	-1.85128	0.00056584	LUC7,	Essential protein associated with the U1 snRNP complex splicing factor involved in recognition of 5' splice site contains two zinc finger motifs N-terminal zinc finger binds pre-mRNA
YJL184W	-0.887119	-1.84948	0.00056584	GON7,	Component of the EKC/KEOPS protein complex with Kae1p, Cgi121p, Pcc1p, and Bud32p EKC/KEOPS complex is required for t6A tRNA modification and may have roles in telomere maintenance and transcription implicated in osmotic stress response
YDL181W	-0.878662	-1.83867	0.00056584	INH1,	Protein that inhibits ATP hydrolysis by the F1F0-ATP synthase inhibitory function is enhanced by stabilizing proteins Stf1p and Stf2p has similarity to Stf1p has a calmodulin-binding motif and binds calmodulin in vitro
YIL164C	-0.878309	-1.83822	0.00250211	NIT1,	Nitrilase, member of the nitrilase branch of the nitrilase superfamily in closely related species and other S. cerevisiae strain backgrounds YIL164C and adjacent ORF, YIL165C, likely constitute a single ORF encoding a nitrilase gene
YEL077C	-0.876555	-1.83599	0.00056584	YEL077C,	Helicase-like protein encoded within the telomeric Y' element
YGL037C	-0.876237	-1.83558	0.00056584	PNC1,	Nicotinamidase that converts nicotinamide to nicotinic acid as part of the NAD(+) salvage pathway, required for life span extension by calorie restriction PNC1 expression responds to all known stimuli that extend replicative life span
YBR093C	-0.875928	-1.83519	0.00056584	PHO5,	Repressible acid phosphatase (1 of 3) that also mediates extracellular nucleotide-derived phosphate hydrolysis secretory pathway derived cell surface glycoprotein induced by phosphate starvation and coordinately regulated by PHO4 and PHO2
YMR311C	-0.874939	-1.83393	0.00056584	GLC8,	Regulatory subunit of protein phosphatase 1 (Glc7p), involved in glycogen metabolism and chromosome segregation proposed to regulate Glc7p activity via conformational alteration ortholog of the mammalian protein phosphatase inhibitor 2
YJR046W	-0.874128	-1.8329	0.00056584	TAH11,	DNA replication licensing factor, required for pre-replication complex assembly
YDR540C	-0.873904	-1.83262	0.00523852	IRC4,	Putative protein of unknown function null mutant displays increased levels of spontaneous Rad52p foci green fluorescent protein (GFP)-fusion protein localizes to the cytoplasm and nucleus
YDR313C	-0.873274	-1.83182	0.00056584	PIB1,	RING-type ubiquitin ligase of the endosomal and vacuolar membranes, binds phosphatidylinositol(3)-phosphate contains a FYVE finger domain
YGR008C	-0.873201	-1.83172	0.00056584	STF2,	Protein involved in regulation of the mitochondrial F1F0-ATP synthase Stf1p and Stf2p may act as stabilizing factors that enhance inhibitory action of the Inh1p protein
YJR009C	-0.872312	-1.83059	0.00056584	TDH2,	Glyceraldehyde-3-phosphate dehydrogenase, isozyme 2, involved in glycolysis and gluconeogenesis tetramer that catalyzes the reaction of glyceraldehyde-3-phosphate to 1,3 bis-phosphoglycerate detected in the cytoplasm and cell wall
YLR108C	-0.871744	-1.82987	0.00343436	YLR108C,	Protein of unknown function green fluorescent protein (GFP)-fusion protein localizes to the nucleus YLR108C is not an esssential gene
YHR146W	-0.864178	-1.8203	0.00056584	CRP1,	Protein that binds to cruciform DNA structures
YJL141C	-0.863627	-1.81961	0.00056584	YAK1,	Serine-threonine protein kinase component of a glucose-sensing system that inhibits growth in response to glucose availability upon nutrient deprivation Yak1p phosphorylates Pop2p to regulate mRNA deadenylation, the co-repressor Crf1p to inhibit transcription of ribosomal genes, and the stress-responsive transcription factors Hsf1p and Msn2p nuclear localization negatively regulated by the Ras/PK…
YBR169C	-0.863587	-1.81956	0.00056584	SSE2,	Member of the heat shock protein 70 (HSP70) family may be involved in protein folding localized to the cytoplasm highly homologous to the heat shock protein Sse1p
YIL131C	-0.861123	-1.81645	0.00056584	FKH1,	Forkhead family transcription factor with a minor role in the expression of G2/M phase genes negatively regulates transcriptional elongation positive role in chromatin silencing at HML and HMR regulates donor preference during switching
YDL022W	-0.860383	-1.81552	0.00056584	GPD1,	NAD-dependent glycerol-3-phosphate dehydrogenase, key enzyme of glycerol synthesis, essential for growth under osmotic stress expression regulated by high-osmolarity glycerol response pathway homolog of Gpd2p
YGR268C	-0.858972	-1.81375	0.00056584	HUA1,	Cytoplasmic protein containing a zinc finger domain with sequence similarity to that of Type I J-proteins computational analysis of large-scale protein-protein interaction data suggests a possible role in actin patch assembly
YDL230W	-0.857418	-1.81179	0.00056584	PTP1,	Phosphotyrosine-specific protein phosphatase that dephosphorylates a broad range of substrates in vivo, including Fpr3p localized to the cytoplasm and the mitochondria proposed to be a negative regulator of filamentation
YJR148W	-0.856082	-1.81012	0.00056584	BAT2,	Cytosolic branched-chain amino acid (BCAA) aminotransferase, preferentially involved in BCAA catabolism homolog of murine ECA39 highly expressed during stationary phase and repressed during logarithmic phase
YBR056W-A	-0.855431	-1.8093	0.00343436	n/a	Dubious open reading frame unlikely to encode a protein, based on available experimental and comparative sequence data partially overlaps the dubious ORF YBR056C-B
YMR121C	-0.8528	-1.806	0.00056584	RPL15B,	Protein component of the large (60S) ribosomal subunit, nearly identical to Rpl15Ap and has similarity to rat L15 ribosomal protein binds to 5.8 S rRNA
YMR050C	-0.849424	-1.80178	0.00056584	TY1B-MR2,	Retrotransposon TYA Gag and TYB Pol genes transcribed/translated as one unit polyprotein is processed to make a nucleocapsid-like protein (Gag), reverse transcriptase (RT), protease (PR), and integrase (IN) similar to retroviral genes
YKL151C	-0.848757	-1.80095	0.00056584	YKL151C,	Putative protein of unknown function YKL151C promoter contains STREs (stress response elements) and expression is induced by heat shock or methyl methanesulfonate green fluorescent protein (GFP)-fusion protein localizes to the cytoplasm
YHL019C	-0.846167	-1.79772	0.00056584	APM2,	Protein of unknown function, homologous to the medium chain of mammalian clathrin-associated protein complex involved in vesicular transport
YLR399C	-0.843419	-1.7943	0.00056584	BDF1,	Protein involved in transcription initiation at TATA-containing promoters associates with the basal transcription factor TFIID contains two bromodomains corresponds to the C-terminal region of mammalian TAF1 redundant with Bdf2p
YNL006W	-0.840865	-1.79112	0.00056584	LST8,	Protein required for the transport of amino acid permease Gap1p from the Golgi to the cell surface component of the TOR signaling pathway associates with both Tor1p and Tor2p contains a WD-repeat
YER094C	-0.840633	-1.79084	0.00056584	PUP3,	Beta 3 subunit of the 20S proteasome involved in ubiquitin-dependent catabolism human homolog is subunit C10
YNL135C	-0.84062	-1.79082	0.00056584	FPR1,	Peptidyl-prolyl cis-trans isomerase (PPIase), binds to the drugs FK506 and rapamycin also binds to the nonhistone chromatin binding protein Hmo1p and may regulate its assembly or function
YBR132C	-0.839443	-1.78936	0.00730139	AGP2,	High affinity polyamine permease, preferentially uses spermidine over putrescine expression is down-regulated by osmotic stress plasma membrane carnitine transporter, also functions as a low-affinity amino acid permease
YNL155W	-0.83926	-1.78913	0.00056584	CUZ1,	Putative protein of unknown function contains a DHHC domain and an AN1-type zinc finger predicted to have thiol-disulfide oxidoreductase active site transcriptionally regulated by Rpn4p along with proteasome subunit genes putative ortholog of human AIRAP, which stimulates proteasome activity in response to arsenic
YLR174W	-0.833977	-1.78259	0.0014232	IDP2,	Cytosolic NADP-specific isocitrate dehydrogenase, catalyzes oxidation of isocitrate to alpha-ketoglutarate levels are elevated during growth on non-fermentable carbon sources and reduced during growth on glucose
YOR042W	-0.833051	-1.78145	0.00056584	CUE5,	Protein containing a CUE domain that binds ubiquitin, which may facilitate intramolecular monoubiquitination green fluorescent protein (GFP)-fusion protein localizes to the cytoplasm in a punctate pattern
YDL061C	-0.831897	-1.78002	0.00056584	RPS29B,	Protein component of the small (40S) ribosomal subunit nearly identical to Rps29Ap and has similarity to rat S29 and E. coli S14 ribosomal proteins
YCL033C	-0.831427	-1.77944	0.00056584	MXR2,	Methionine-R-sulfoxide reductase, involved in the response to oxidative stress protects iron-sulfur clusters from oxidative inactivation along with MXR1 involved in the regulation of lifespan
YJL133C-A	-0.830801	-1.77867	0.00280852	YJL133C-A,	Putative protein of unknown function the authentic, non-tagged protein is detected in highly purified mitochondria in high-throughput studies
YDR130C	-0.830458	-1.77825	0.00056584	FIN1,	Spindle pole body-related intermediate filament protein forms cell cycle-specific filaments between spindle pole bodies in mother and daughter cells localization cell-cycle dependent involved in Glc7p localization and regulation
YHR008C	-0.829822	-1.77747	0.00056584	SOD2,	Mitochondrial manganese superoxide dismutase, protects cells against oxygen toxicity phosphorylated
YBR009C	-0.829599	-1.77719	0.00056584	HHF1,	Histone H4, core histone protein required for chromatin assembly and chromosome function one of two identical histone proteins (see also HHF2) contributes to telomeric silencing N-terminal domain involved in maintaining genomic integrity
YNR034W	-0.828917	-1.77635	0.0014232	SOL1,	Protein with a possible role in tRNA export shows similarity to 6-phosphogluconolactonase non-catalytic domains but does not exhibit this enzymatic activity homologous to Sol2p, Sol3p, and Sol4p
YMR068W	-0.828138	-1.77539	0.00056584	AVO2,	Component of a complex containing the Tor2p kinase and other proteins, which may have a role in regulation of cell growth
YGL106W	-0.827111	-1.77413	0.00056584	MLC1,	Essential light chain for Myo1p, light chain for Myo2p stabilizes Myo2p by binding to the neck region interacts with Myo1p, Iqg1p, and Myo2p to coordinate formation and contraction of the actomyosin ring with targeted membrane deposition
YJR048W	-0.824293	-1.77067	0.00056584	CYC1,	Cytochrome c, isoform 1 electron carrier of the mitochondrial intermembrane space that transfers electrons from ubiquinone-cytochrome c oxidoreductase to cytochrome c oxidase during cellular respiration
YOL060C	-0.82257	-1.76855	0.00056584	MAM3,	Protein required for normal mitochondrial morphology, has similarity to hemolysins
YLR257W	-0.822334	-1.76826	0.00102418	YLR257W,	Putative protein of unknown function
YDR113C	-0.820607	-1.76615	0.00216108	PDS1,	Securin, inhibits anaphase by binding separin Esp1p blocks cyclin destruction and mitotic exit, essential for meiotic progression and mitotic cell cycle arrest localization is cell-cycle dependent and regulated by Cdc28p phosphorylation
YDL139C	-0.82038	-1.76587	0.00433902	SCM3,	Nonhistone component of centromeric chromatin that binds stoichiometrically to CenH3-H4 histones, required for kinetochore assembly required for G2/M progression and localization of Cse4p may protect Cse4p from ubiquitylation
YOR358W	-0.820037	-1.76545	0.00179697	HAP5,	Subunit of the heme-activated, glucose-repressed Hap2/3/4/5 CCAAT-binding complex, a transcriptional activator and global regulator of respiratory gene expression required for assembly and DNA binding activity of the complex
YJL100W	-0.819771	-1.76513	0.00056584	LSB6,	Type II phosphatidylinositol 4-kinase that binds Las17p, which is a homolog of human Wiskott-Aldrich Syndrome protein involved in actin patch assembly and actin polymerization
YCR012W	-0.817807	-1.76272	0.00056584	PGK1,	3-phosphoglycerate kinase, catalyzes transfer of high-energy phosphoryl groups from the acyl phosphate of 1,3-bisphosphoglycerate to ADP to produce ATP key enzyme in glycolysis and gluconeogenesis
YOL108C	-0.816667	-1.76133	0.00404653	INO4,	Transcription factor required for derepression of inositol-choline-regulated genes involved in phospholipid synthesis forms a complex, with Ino2p, that binds the inositol-choline-responsive element through a basic helix-loop-helix domain
YHR016C	-0.815706	-1.76016	0.00056584	YSC84,	Actin-binding protein involved in bundling of actin filaments and endocytosis of actin cortical patches activity stimulated by Las17p contains SH3 domain similar to Rvs167p
YDR380W	-0.813426	-1.75738	0.00056584	ARO10,	Phenylpyruvate decarboxylase, catalyzes decarboxylation of phenylpyruvate to phenylacetaldehyde, which is the first specific step in the Ehrlich pathway
YFR003C	-0.81194	-1.75557	0.00250211	YPI1,	Inhibitor of the type I protein phosphatase Glc7p, which is involved in regulation of a variety of metabolic processes overproduction causes decreased cellular content of glycogen
YER079W	-0.809124	-1.75215	0.00547174	YER079W,	Putative protein of unknown function
YIL154C	-0.80791	-1.75067	0.00056584	IMP2',	Transcriptional activator involved in maintenance of ion homeostasis and protection against DNA damage caused by bleomycin and other oxidants, contains a C-terminal leucine-rich repeat
YAL046C	-0.80725	-1.74987	0.00056584	BOL3,	Protein involved in mitochondrial function or organization null mutant displays elevated frequency of mitochondrial genome loss
YAL012W	-0.807052	-1.74963	0.00056584	CYS3,	Cystathionine gamma-lyase, catalyzes one of the two reactions involved in the transsulfuration pathway that yields cysteine from homocysteine with the intermediary formation of cystathionine
YKR048C	-0.805438	-1.74768	0.00056584	NAP1,	Protein that interacts with mitotic cyclin Clb2p required for the regulation of microtubule dynamics during mitosis controls bud morphogenesis involved in the transport of H2A and H2B histones to the nucleus phosphorylated by CK2
YBL095W	-0.803849	-1.74575	0.00056584	MRX3,	Putative protein of unknown function the authentic, non-tagged protein is detected in highly purified mitochondria in high-throughput studies
YDR510W	-0.803648	-1.74551	0.00056584	SMT3,	Ubiquitin-like protein of the SUMO family, conjugated to lysine residues of target proteins regulates chromatid cohesion, chromosome segregation, APC-mediated proteolysis, DNA replication and septin ring dynamics phosphorylated at Ser2
YFR032C-A	-0.802379	-1.74397	0.00056584	RPL29,	Protein component of the large (60S) ribosomal subunit, has similarity to rat L29 ribosomal protein not essential for translation, but required for proper joining of the large and small ribosomal subunits and for normal translation rate
YCL034W	-0.794396	-1.73435	0.00056584	LSB5,	Protein of unknown function binds Las17p, which is a homolog of human Wiskott-Aldrich Syndrome protein involved in actin patch assembly and actin polymerization may mediate disassembly of the Pan1 complex from the endocytic coat
YOR173W	-0.793619	-1.73342	0.0014232	DCS2,	Non-essential, stress induced regulatory protein modulates m7G-oligoribonucleotide metabolism inhibits Dcs1p regulated by Msn2p, Msn4p, and the Ras-cAMP-cAPK signaling pathway mutant has increased aneuploidy tolerance
YNL079C	-0.793229	-1.73295	0.00056584	TPM1,	Major isoform of tropomyosin binds to and stabilizes actin cables and filaments, which direct polarized cell growth and the distribution of several organelles acetylated by the NatB complex and acetylated form binds actin most efficiently
YNR037C	-0.792643	-1.73225	0.00179697	RSM19,	Mitochondrial ribosomal protein of the small subunit, has similarity to E. coli S19 ribosomal protein
YPL196W	-0.792029	-1.73151	0.00102418	OXR1,	Protein of unknown function required for normal levels of resistance to oxidative damage, null mutants are sensitive to hydrogen peroxide member of a conserved family of proteins found in eukaryotes
YJL052W	-0.79112	-1.73042	0.00056584	TDH1,	Glyceraldehyde-3-phosphate dehydrogenase, isozyme 1, involved in glycolysis and gluconeogenesis tetramer that catalyzes the reaction of glyceraldehyde-3-phosphate to 1,3 bis-phosphoglycerate detected in the cytoplasm and cell wall
YNL215W	-0.790961	-1.73023	0.00056584	IES2,	Protein that associates with the INO80 chromatin remodeling complex under low-salt conditions essential for growth under anaerobic conditions
YDR258C	-0.789733	-1.72875	0.00056584	HSP78,	Oligomeric mitochondrial matrix chaperone that cooperates with Ssc1p in mitochondrial thermotolerance after heat shock able to prevent the aggregation of misfolded proteins as well as resolubilize protein aggregates
YMR002W	-0.789636	-1.72864	0.00056584	MIX17,	Mitochondrial intermembrane space protein, required for normal oxygen consumption contains twin cysteine-x9-cysteine motifs
YJR074W	-0.789185	-1.7281	0.00102418	MOG1,	Conserved nuclear protein that interacts with GTP-Gsp1p, which is a Ran homolog of the Ras GTPase family, and stimulates nucleotide release, involved in nuclear protein import, nucleotide release is inhibited by Yrb1p
YPR079W	-0.788615	-1.72742	0.0014232	MRL1,	Membrane protein with similarity to mammalian mannose-6-phosphate receptors, possibly functions as a sorting receptor in the delivery of vacuolar hydrolases
YIL004C	-0.788102	-1.7268	0.0014232	BET1,	Type II membrane protein required for vesicular transport between the endoplasmic reticulum and Golgi complex v-SNARE with similarity to synaptobrevins
YML030W	-0.781264	-1.71864	0.00102418	RCF1,	Putative protein of unknown function GFP-fusion protein localizes to mitochondria may interact with respiratory chain complexes III or IV null mutant is viable and displays reduced frequency of mitochondrial genome loss
YMR058W	-0.77943	-1.71645	0.00102418	FET3,	Ferro-O2-oxidoreductase required for high-affinity iron uptake and involved in mediating resistance to copper ion toxicity, belongs to class of integral membrane multicopper oxidases
YBR108W	-0.778899	-1.71582	0.00056584	AIM3,	Protein interacting with Rvs167p null mutant is viable and displays elevated frequency of mitochondrial genome loss
YDL174C	-0.776326	-1.71276	0.00056584	DLD1,	D-lactate dehydrogenase, oxidizes D-lactate to pyruvate, transcription is heme-dependent, repressed by glucose, and derepressed in ethanol or lactate located in the mitochondrial inner membrane
YDL066W	-0.775085	-1.71129	0.00056584	IDP1,	Mitochondrial NADP-specific isocitrate dehydrogenase, catalyzes the oxidation of isocitrate to alpha-ketoglutarate not required for mitochondrial respiration and may function to divert alpha-ketoglutarate to biosynthetic processes
YNL241C	-0.773463	-1.70937	0.00056584	ZWF1,	Glucose-6-phosphate dehydrogenase (G6PD), catalyzes the first step of the pentose phosphate pathway involved in adapting to oxidatve stress homolog of the human G6PD which is deficient in patients with hemolytic anemia
YDL173W	-0.770459	-1.70581	0.00056584	PAR32,	Putative protein of unknown function hyperphosphorylated upon rapamycin treatment in a Tap42p-dependent manner green fluorescent protein (GFP)-fusion protein localizes to the cytoplasm PAR32 is not an essential gene
YKL112W	-0.770016	-1.70529	0.00102418	ABF1,	DNA binding protein with possible chromatin-reorganizing activity involved in transcriptional activation, gene silencing, and DNA replication and repair
YPL222W	-0.769785	-1.70502	0.00056584	FMP40,	Putative protein of unknown function proposed to be involved in responding to environmental stresses the authentic, non-tagged protein is detected in highly purified mitochondria in high-throughput studies
YMR251W-A	-0.765795	-1.70031	0.00056584	HOR7,	Protein of unknown function overexpression suppresses Ca2+ sensitivity of mutants lacking inositol phosphorylceramide mannosyltransferases Csg1p and Csh1p transcription is induced under hyperosmotic stress and repressed by alpha factor
YOR273C	-0.765675	-1.70017	0.00056584	TPO4,	Polyamine transport protein, recognizes spermine, putrescine, and spermidine localizes to the plasma membrane member of the major facilitator superfamily
YGR247W	-0.765664	-1.70015	0.00571485	CPD1,	Cyclic nucleotide phosphodiesterase, hydrolyzes ADP-ribose 1'', 2''-cyclic phosphate to ADP-ribose 1''-phosphate may have a role in tRNA splicing no detectable phenotype is conferred by null mutation or by overexpression
YPL031C	-0.764016	-1.69821	0.00056584	PHO85,	Cyclin-dependent kinase, with ten cyclin partners involved in regulating the cellular response to nutrient levels and environmental conditions and progression through the cell cycle
YMR144W	-0.763537	-1.69765	0.00250211	YMR144W,	Putative protein of unknown function localized to the nucleus YMR144W is not an essential gene
YHR137W	-0.762657	-1.69661	0.0014232	ARO9,	Aromatic aminotransferase II, catalyzes the first step of tryptophan, phenylalanine, and tyrosine catabolism
YML013W	-0.761223	-1.69493	0.00056584	UBX2,	Protein involved in ER-associated protein degradation proposed to coordinate the assembly of proteins involved in ERAD contains a UBX (ubiquitin regulatory X) domain and a ubiquitin-associated (UBA) domain
YGR204W	-0.7612	-1.6949	0.00102418	ADE3,	Cytoplasmic trifunctional enzyme C1-tetrahydrofolate synthase, involved in single carbon metabolism and required for biosynthesis of purines, thymidylate, methionine, and histidine null mutation causes auxotrophy for adenine and histidine
YBR089C-A	-0.761034	-1.6947	0.00179697	NHP6B,	High-mobility group (HMG) protein that binds to and remodels nucleosomes involved in recruiting FACT and other chromatin remodelling complexes to the chromosomes functionally redundant with Nhp6Ap homologous to mammalian HMGB1 and HMGB2
YBR173C	-0.759266	-1.69263	0.00056584	UMP1,	Short-lived chaperone required for correct maturation of the 20S proteasome may inhibit premature dimerization of proteasome half-mers degraded by proteasome upon completion of its assembly
YOL059W	-0.759032	-1.69235	0.00102418	GPD2,	NAD-dependent glycerol 3-phosphate dehydrogenase, homolog of Gpd1p, expression is controlled by an oxygen-independent signaling pathway required to regulate metabolism under anoxic conditions located in cytosol and mitochondria
YER042W	-0.75843	-1.69165	0.00280852	MXR1,	Methionine-S-sulfoxide reductase, involved in the response to oxidative stress protects iron-sulfur clusters from oxidative inactivation along with MXR2 involved in the regulation of lifespan
YJR017C	-0.757636	-1.69072	0.00056584	ESS1,	Peptidylprolyl-cis/trans-isomerase (PPIase) specific for phosphorylated serine and threonine residues N-terminal to proline regulates phosphorylation of the RNA polymerase II large subunit (Rpo21p) C-terminal domain
YNL098C	-0.757056	-1.69004	0.00056584	RAS2,	GTP-binding protein that regulates the nitrogen starvation response, sporulation, and filamentous growth farnesylation and palmitoylation required for activity and localization to plasma membrane homolog of mammalian Ras proto-oncogenes
YMR048W	-0.756745	-1.68967	0.00523852	CSM3,	Replication fork associated factor, required for stable replication fork pausing component of the DNA replication checkpoint pathway required for accurate chromosome segregation during meiosis
YHR200W	-0.754959	-1.68758	0.00056584	RPN10,	Non-ATPase base subunit of the 19S regulatory particle (RP) of the 26S proteasome N-terminus plays a role in maintaining the structural integrity of the RP binds selectively to polyubiquitin chains homolog of the mammalian S5a protein
YOL038W	-0.754469	-1.68701	0.00102418	PRE6,	Alpha 4 subunit of the 20S proteasome may replace alpha 3 subunit (Pre9p) under stress conditions to create a more active proteasomal isoform GFP-fusion protein relocates from cytosol to the mitochondrial surface upon oxidative stress
YOL110W	-0.754402	-1.68693	0.00056584	SHR5,	Subunit of a palmitoyltransferase, composed of Shr5p and Erf2p, that adds a palmitoyl lipid moiety to heterolipidated substrates such as Ras1p and Ras2p through a thioester linkage palmitoylation is required for Ras2p membrane localization
YER034W	-0.75419	-1.68668	0.00313342	YER034W,	Putative protein of unknown function non-essential gene expression induced upon calcium shortage
YNL015W	-0.749243	-1.68091	0.00754613	n/a	Cytosolic inhibitor of vacuolar proteinase B (PRB1), required for efficient vacuole inheritance with thioredoxin forms protein complex LMA1, which assists in priming SNARE molecules and promotes vacuole fusion
YBR170C	-0.747162	-1.67849	0.00056584	NPL4,	Ubiquitin-binding protein involved in protein degradation Cdc48p-Npl4p-Ufd1p complex participates in ER-associated degradation (ERAD) while Cdc48p-Npl4p-Vms1p complex participates in mitochondria-associated degradation (MAD)
YMR003W	-0.746121	-1.67728	0.00676059	AIM34,	Protein of unknown function GFP-fusion protein localizes to the mitochondria null mutant is viable and displays reduced frequency of mitochondrial genome loss
YER030W	-0.745656	-1.67674	0.00056584	CHZ1,	Histone chaperone for Htz1p/H2A-H2B dimer required for the stabilization of the Chz1p-Htz1-H2B complex has overlapping function with Nap1p null mutant displays weak sensitivity to MMS and benomyl contains a highly conserved CHZ motif
YPR172W	-0.745206	-1.67621	0.00056584	YPR172W,	Protein of unknown function, transcriptionally activated by Yrm1p along with genes involved in multidrug resistance
YLR299W	-0.744697	-1.67562	0.00056584	ECM38,	Gamma-glutamyltranspeptidase, major glutathione-degrading enzyme involved in detoxification of electrophilic xenobiotics expression induced mainly by nitrogen starvation
YIL108W	-0.744658	-1.67558	0.00056584	YIL108W,	Putative metalloprotease
YPL249C	-0.744381	-1.67526	0.00102418	GYP5,	GTPase-activating protein (GAP) for yeast Rab family members involved in ER to Golgi trafficking exhibits GAP activity toward Ypt1p that is stimulated by Gyl1p, also acts on Sec4p interacts with Gyl1p, Rvs161p and Rvs167p involved in recruiting Rvs167p to the bud tip during polarized growth
YGL108C	-0.743889	-1.67468	0.00571485	YGL108C,	Protein of unknown function, predicted to be palmitoylated green fluorescent protein (GFP)-fusion protein localizes to the cell periphery
YEL066W	-0.743155	-1.67383	0.00056584	HPA3,	D-Amino acid N-acetyltransferase, catalyzes N-acetylation of D-amino acids through ordered bi-bi mechanism in which acetyl-CoA is first substrate bound and CoA is last product liberated similar to Hpa2p, acetylates histones weakly in vitro
YDR231C	-0.741105	-1.67146	0.00179697	COX20,	Mitochondrial inner membrane protein, required for proteolytic processing of Cox2p and its assembly into cytochrome c oxidase
YOR327C	-0.740876	-1.67119	0.00216108	SNC2,	Vesicle membrane receptor protein (v-SNARE) involved in the fusion between Golgi-derived secretory vesicles with the plasma membrane member of the synaptobrevin/VAMP family of R-type v-SNARE proteins
YDR122W	-0.73939	-1.66947	0.0014232	KIN1,	Serine/threonine protein kinase involved in regulation of exocytosis localizes to the cytoplasmic face of the plasma membrane closely related to Kin2p
YBL091C-A	-0.737753	-1.66758	0.00648797	SCS22,	Protein involved in regulation of phospholipid metabolism homolog of Scs2p similar to D. melanogaster inturned protein
YCL010C	-0.737387	-1.66715	0.00250211	SGF29,	Component of the HAT/Core module of the SAGA, SLIK, and ADA complexes HAT/Core module also contains Gcn5p, Ngg1p, and Ada2p binds methylated histone H3K4 involved in transcriptional regulation through SAGA recruitment to target promoters and H3 acetylation
YJL140W	-0.737075	-1.66679	0.00056584	RPB4,	RNA polymerase II subunit B32 forms two subunit dissociable complex with Rpb7p involved in recruitment of 3'-end processing factors to transcribing RNA polymerase II complex and in export of mRNA to cytoplasm under stress conditions also involved in translation initiation
YCL057C-A	-0.737024	-1.66673	0.00056584	MIC10,	Putative protein of unknown function the authentic, non-tagged protein is detected in highly purified mitochondria in high-throughput studies
YDR169C	-0.736681	-1.66634	0.00056584	STB3,	Ribosomal RNA processing element (RRPE)-binding protein involved in the glucose-induced transition from quiescence to growth restricted to nucleus in quiescent cells, released into cytoplasm after glucose repletion binds Sin3p
YFR034C	-0.736438	-1.66606	0.00216108	PHO4,	Basic helix-loop-helix (bHLH) transcription factor of the myc-family activates transcription cooperatively with Pho2p in response to phosphate limitation binding to 'CACGTG' motif is regulated by chromatin restriction, competitive binding of Cbf1p to the same DNA binding motif and cooperation with Pho2p, function is regulated by phosphorylation at multiple sites and by phosphate availability
YPL247C	-0.736032	-1.66559	0.00056584	YPL247C,	Putative protein of unknown function green fluorescent protein (GFP)-fusion protein localizes to the cytoplasm and nucleus similar to the petunia WD repeat protein an11 overexpression causes a cell cycle delay or arrest
YAR035W	-0.734661	-1.66401	0.00648797	YAT1,	Outer mitochondrial carnitine acetyltransferase, minor ethanol-inducible enzyme involved in transport of activated acyl groups from the cytoplasm into the mitochondrial matrix phosphorylated
YIL063C	-0.73381	-1.66303	0.00102418	YRB2,	Protein of unknown function involved in nuclear processes of the Ran-GTPase cycle involved in nuclear protein export contains Ran Binding Domain and FxFG repeats interacts with Srm1p, GTP-Gsp1p, Rna1p and Crm1p is not essential
YAR015W	-0.732513	-1.66153	0.00216108	ADE1,	N-succinyl-5-aminoimidazole-4-carboxamide ribotide (SAICAR) synthetase, required for 'de novo' purine nucleotide biosynthesis red pigment accumulates in mutant cells deprived of adenine
YGR244C	-0.731478	-1.66034	0.00056584	LSC2,	Beta subunit of succinyl-CoA ligase, which is a mitochondrial enzyme of the TCA cycle that catalyzes the nucleotide-dependent conversion of succinyl-CoA to succinate
YLR259C	-0.729094	-1.6576	0.0014232	HSP60,	Tetradecameric mitochondrial chaperonin required for ATP-dependent folding of precursor polypeptides and complex assembly prevents aggregation and mediates protein refolding after heat shock role in mtDNA transmission phosphorylated
YLR154C	-0.727816	-1.65613	0.00313342	RNH203,	Ribonuclease H2 subunit, required for RNase H2 activity related to human AGS3 that causes Aicardi-Goutieres syndrome
YDR328C	-0.726479	-1.6546	0.00056584	SKP1,	Evolutionarily conserved kinetochore protein that is part of multiple protein complexes, including the SCF ubiquitin ligase complex, the CBF3 complex that binds centromeric DNA, and the RAVE complex that regulates assembly of the V-ATPase
YDL012C	-0.72593	-1.65397	0.00056584	YDL012C,	Tail-anchored plasma membrane protein containing a conserved CYSTM module, possibly involved in response to stress may contribute to non-homologous end-joining (NHEJ) based on ydl012c htz1 double null phenotype
YJL048C	-0.725567	-1.65355	0.00056584	UBX6,	UBX (ubiquitin regulatory X) domain-containing protein that interacts with Cdc48p, transcription is repressed when cells are grown in media containing inositol and choline
YPR052C	-0.72357	-1.65126	0.00648797	NHP6A,	High-mobility group (HMG) protein that binds to and remodels nucleosomes involved in recruiting FACT and other chromatin remodelling complexes to the chromosomes functionally redundant with Nhp6Bp homologous to mammalian HMGB1 and HMGB2
YBL006C	-0.723218	-1.65086	0.00102418	LDB7,	Component of the RSC chromatin remodeling complex interacts with Rsc3p, Rsc30p, Npl6p, and Htl1p to form a module important for a broad range of RSC functions
YDR123C	-0.722731	-1.6503	0.00250211	INO2,	Component of the heteromeric Ino2p/Ino4p basic helix-loop-helix transcription activator that binds inositol/choline-responsive elements (ICREs), required for derepression of phospholipid biosynthetic genes in response to inositol depletion
YOR222W	-0.722243	-1.64974	0.00056584	ODC2,	Mitochondrial inner membrane transporter, exports 2-oxoadipate and 2-oxoglutarate from the mitochondrial matrix to the cytosol for use in lysine and glutamate biosynthesis and in lysine catabolism
YLR177W	-0.720441	-1.64769	0.00343436	YLR177W,	Putative protein of unknown function phosphorylated by Dbf2p-Mob1p in vitro some strains contain microsatellite polymophisms at this locus YLR177W is not an essential gene
YDR050C	-0.719868	-1.64703	0.00056584	TPI1,	Triose phosphate isomerase, abundant glycolytic enzyme mRNA half-life is regulated by iron availability transcription is controlled by activators Reb1p, Gcr1p, and Rap1p through binding sites in the 5' non-coding region
YKL023C-A	-0.718871	-1.64589	0.00056584	YKL023C-A,	Putative protein of unknown function
YOR189W	-0.712831	-1.63902	0.00404653	IES4,	Component of the INO80 chromatiin remodeling complex and target of the Mec1p/Tel1p DNA damage signaling pathway proposed to link chromatin remodeling to replication checkpoint responses
YJR025C	-0.71237	-1.63849	0.00056584	BNA1,	3-hydroxyanthranilic acid dioxygenase, required for the de novo biosynthesis of NAD from tryptophan via kynurenine expression regulated by Hst1p
YGR203W	-0.712237	-1.63834	0.00280852	YCH1,	Phosphatase with sequence similarity to Cdc25p, Arr2p and Mih1p member of the single-domain rhodanese homology superfamily green fluorescent protein (GFP)-fusion protein localizes to both the cytoplasm and the nucleus
YLR109W	-0.708929	-1.63459	0.00216108	AHP1,	Thiol-specific peroxiredoxin, reduces hydroperoxides to protect against oxidative damage function in vivo requires covalent conjugation to Urm1p
YGL148W	-0.707993	-1.63353	0.00179697	ARO2,	Bifunctional chorismate synthase and flavin reductase, catalyzes the conversion of 5-enolpyruvylshikimate 3-phosphate (EPSP) to form chorismate, which is a precursor to aromatic amino acids
YDL197C	-0.706183	-1.63148	0.00433902	ASF2,	Anti-silencing protein that causes derepression of silent loci when overexpressed
YDR003W	-0.705197	-1.63037	0.00250211	RCR2,	Vacuolar protein that presumably functions within the endosomal-vacuolar trafficking pathway, affecting events that determine whether plasma membrane proteins are degraded or routed to the plasma membrane similar to Rcr1p
YMR295C	-0.703822	-1.62881	0.00056584	YMR295C,	Protein of unknown function that associates with ribosomes green fluorescent protein (GFP)-fusion protein localizes to the cell periphery and bud YMR295C is not an essential gene
YDR517W	-0.701954	-1.62671	0.00102418	GRH1,	Acetylated, cis-golgi localized protein involved in ER to Golgi transport homolog of human GRASP65 forms a complex with the coiled-coil protein Bug1p mutants are compromised for the fusion of ER-derived vesicles with Golgi membranes
YER159C	-0.69642	-1.62048	0.00056584	BUR6,	Subunit of a heterodimeric NC2 transcription regulator complex with Ncb2p complex binds to TBP and can repress transcription by preventing preinitiation complex assembly or stimulate activated transcription homologous to human NC2alpha
YCR086W	-0.696014	-1.62002	0.00492993	CSM1,	Nucleolar protein that forms a complex with Lrs4p and then Mam1p at kinetochores during meiosis I to mediate accurate homolog segregation required for condensin recruitment to the replication fork barrier site and rDNA repeat segregation
YHR161C	-0.695982	-1.61999	0.00216108	YAP1801,	Protein involved in clathrin cage assembly binds Pan1p and clathrin homologous to Yap1802p, member of the AP180 protein family
YBL101C	-0.695753	-1.61973	0.00216108	ECM21,	Protein involved in regulating the endocytosis of plasma membrane proteins identified as a substrate for ubiquitination by Rsp5p and deubiquitination by Ubp2p promoter contains several Gcn4p binding elements
YMR183C	-0.695662	-1.61963	0.0014232	SSO2,	Plasma membrane t-SNARE involved in fusion of secretory vesicles at the plasma membrane syntaxin homolog that is functionally redundant with Sso1p
YHL015W	-0.692623	-1.61622	0.00280852	RPS20,	Protein component of the small (40S) ribosomal subunit overproduction suppresses mutations affecting RNA polymerase III-dependent transcription has similarity to E. coli S10 and rat S20 ribosomal proteins
YOL111C	-0.689967	-1.61325	0.00250211	MDY2,	Protein with a role in insertion of tail-anchored proteins into the ER membrane forms a complex with Get4p required for efficient mating involved in shmoo formation and nuclear migration in the pre-zygote associates with ribosomes
YGR086C	-0.688803	-1.61195	0.00102418	PIL1,	Primary component of eisosomes, which are large immobile cell cortex structures associated with endocytosis null mutants show activation of Pkc1p/Ypk1p stress resistance pathways detected in phosphorylated state in mitochondria member of the BAR domain family
YNL063W	-0.688479	-1.61158	0.00280852	MTQ1,	S-adenosylmethionine-dependent methyltransferase methylates translational release factor Mrf1p similar to E.coli PrmC is not an essential gene
YOL067C	-0.687232	-1.61019	0.00623865	RTG1,	Transcription factor (bHLH) involved in interorganelle communication between mitochondria, peroxisomes, and nucleus
YBR005W	-0.68678	-1.60969	0.0014232	RCR1,	Protein of the ER membrane involved in cell wall chitin deposition may function in the endosomal-vacuolar trafficking pathway, helping determine whether plasma membrane proteins are degraded or routed to the plasma membrane
YER143W	-0.686119	-1.60895	0.00280852	DDI1,	DNA damage-inducible v-SNARE binding protein with a role in suppression of protein secretion may play a role in S-phase checkpoint control has ubiquitin-associated (UBA), ubiquitin-like (UBL), and retroviral-like proteinase (RVP) domains
YMR214W	-0.685492	-1.60825	0.00179697	SCJ1,	One of several homologs of bacterial chaperone DnaJ, located in the ER lumen where it cooperates with Kar2p to mediate maturation of proteins
YKL164C	-0.685281	-1.60802	0.00280852	PIR1,	O-glycosylated protein required for cell wall stability attached to the cell wall via beta-1,3-glucan mediates mitochondrial translocation of Apn1p expression regulated by the cell integrity pathway and by Swi5p during the cell cycle
YER115C	-0.683606	-1.60615	0.00404653	SPR6,	Protein of unknown function, expressed during sporulation not required for sporulation, but gene exhibits genetic interactions with other genes required for sporulation
YCR004C	-0.682673	-1.60511	0.00102418	YCP4,	Protein of unknown function, has sequence and structural similarity to flavodoxins predicted to be palmitoylated the authentic, non-tagged protein is detected in highly purified mitochondria in high-throughput studies
YGL091C	-0.682565	-1.60499	0.00179697	NBP35,	Essential iron-sulfur cluster binding protein localized in the cytoplasm forms a complex with Cfd1p that is involved in iron-sulfur protein assembly in the cytosol similar to P-loop NTPases
YIL052C	-0.679037	-1.60107	0.00404653	RPL34B,	Protein component of the large (60S) ribosomal subunit, nearly identical to Rpl34Ap and has similarity to rat L34 ribosomal protein
YOL012C	-0.678696	-1.60069	0.00280852	HTZ1,	Histone variant H2AZ, exchanged for histone H2A in nucleosomes by the SWR1 complex involved in transcriptional regulation through prevention of the spread of silent heterochromatin
YGR130C	-0.676989	-1.5988	0.00179697	YGR130C,	Component of the eisosome with unknown function GFP-fusion protein localizes to the cytoplasm specifically phosphorylated in vitro by mammalian diphosphoinositol pentakisphosphate (IP7)
YBR289W	-0.676785	-1.59857	0.00280852	SNF5,	Subunit of the SWI/SNF chromatin remodeling complex involved in transcriptional regulation functions interdependently in transcriptional activation with Snf2p and Snf6p
YPL004C	-0.676567	-1.59833	0.00343436	LSP1,	Primary component of eisosomes, which are large immobile patch structures at the cell cortex associated with endocytosis, along with Pil1p and Sur7p null mutants show activation of Pkc1p/Ypk1p stress resistance pathways member of the BAR domain family
YBR197C	-0.67654	-1.5983	0.00374842	YBR197C,	Putative protein of unknown function green fluorescent protein (GFP)-fusion protein localizes to the cytoplasm and nucleus YBR197C is not an essential gene
YPL123C	-0.676194	-1.59792	0.00623865	RNY1,	Vacuolar RNase of the T(2) family, relocalizes to the cytosol where it cleaves tRNAs upon oxidative or stationary phase stress promotes apoptosis under stress conditions and this function is independent of its catalytic activity
YCL043C	-0.675839	-1.59753	0.00404653	PDI1,	Protein disulfide isomerase multifunctional protein resident in the endoplasmic reticulum lumen, essential for the formation of disulfide bonds in secretory and cell-surface proteins, unscrambles non-native disulfide bonds forms a complex with Mnl1p that has exomannosidase activity, processing unfolded protein-bound Man8GlcNAc2 oligosaccharides to Man7GlcNAc2 which promotes degradation in the unf…
YPL249C-A	-0.674816	-1.59639	0.00280852	RPL36B,	Protein component of the large (60S) ribosomal subunit, nearly identical to Rpl36Ap and has similarity to rat L36 ribosomal protein binds to 5.8 S rRNA
YBR162W-A	-0.674288	-1.59581	0.00702909	YSY6,	Protein whose expression suppresses a secretory pathway mutation in E. coli has similarity to the mammalian RAMP4 protein involved in secretion
YKL067W	-0.674061	-1.59556	0.0014232	YNK1,	Nucleoside diphosphate kinase, catalyzes the transfer of gamma phosphates from nucleoside triphosphates, usually ATP, to nucleoside diphosphates by a mechanism that involves formation of an autophosphorylated enzyme intermediate
YFL017C	-0.674049	-1.59554	0.00216108	GNA1,	Evolutionarily conserved glucosamine-6-phosphate acetyltransferase required for multiple cell cycle events including passage through START, DNA synthesis, and mitosis involved in UDP-N-acetylglucosamine synthesis, forms GlcNAc6P from AcCoA
YNL286W	-0.673973	-1.59546	0.00179697	CUS2,	Protein that binds to U2 snRNA and Prp11p, may be involved in U2 snRNA folding contains two RNA recognition motifs (RRMs)
YGR129W	-0.673867	-1.59534	0.00845417	SYF2,	Member of the NineTeen Complex (NTC) that contains Prp19p and stabilizes U6 snRNA in catalytic forms of the spliceosome containing U2, U5, and U6 snRNAs isy1 syf2 cells have defective spindles activiating cell cycle arrest
YLR388W	-0.673507	-1.59495	0.00250211	RPS29A,	Protein component of the small (40S) ribosomal subunit nearly identical to Rps29Bp and has similarity to rat S29 and E. coli S14 ribosomal proteins
YBR264C	-0.672573	-1.59391	0.00623865	YPT10,	Rab family GTP-binding protein that contains the PEST signal sequence specific for proteolytic enzymes may be involved in vesicular transport overexpression leads to accumulation of Golgi-like cisternae with budding vesicles
YJR045C	-0.671997	-1.59328	0.00280852	n/a	Hsp70 family ATPase, constituent of the import motor component of the Translocase of the Inner Mitochondrial membrane (TIM23 complex) involved in protein translocation and folding subunit of SceI endonuclease
YBR273C	-0.669131	-1.59011	0.00313342	UBX7,	UBX (ubiquitin regulatory X) domain-containing protein that interacts with Cdc48p
YOR020C	-0.668913	-1.58987	0.00433902	HSP10,	Mitochondrial matrix co-chaperonin that inhibits the ATPase activity of Hsp60p, a mitochondrial chaperonin involved in protein folding and sorting in the mitochondria 10 kD heat shock protein with similarity to E. coli groES
YER072W	-0.668418	-1.58933	0.00343436	VTC1,	Subunit of the vacuolar transporter chaperone (VTC) complex involved in membrane trafficking, vacuolar polyphosphate accumulation, microautophagy and non-autophagic vacuolar fusion also has mRNA binding activity
YBR161W	-0.668004	-1.58887	0.00780263	CSH1,	Probable catalytic subunit of a mannosylinositol phosphorylceramide (MIPC) synthase, forms a complex with probable regulatory subunit Csg2p function in sphingolipid biosynthesis is overlapping with that of Sur1p
YHR018C	-0.667434	-1.58825	0.00313342	ARG4,	Argininosuccinate lyase, catalyzes the final step in the arginine biosynthesis pathway
YBR035C	-0.66709	-1.58787	0.0014232	PDX3,	Pyridoxine (pyridoxamine) phosphate oxidase, has homologs in E. coli and Myxococcus xanthus transcription is under the general control of nitrogen metabolism
YLL027W	-0.666382	-1.58709	0.00313342	ISA1,	Mitochondrial matrix protein involved in biogenesis of the iron-sulfur (Fe/S) cluster of Fe/S proteins, isa1 deletion causes loss of mitochondrial DNA and respiratory deficiency depletion reduces growth on nonfermentable carbon sources
YHR174W	-0.662167	-1.58246	0.00056584	ENO2,	Enolase II, a phosphopyruvate hydratase that catalyzes the conversion of 2-phosphoglycerate to phosphoenolpyruvate during glycolysis and the reverse reaction during gluconeogenesis expression is induced in response to glucose
YBR059C	-0.661735	-1.58198	0.00250211	AKL1,	Ser-Thr protein kinase, member (with Ark1p and Prk1p) of the Ark kinase family involved in endocytosis and actin cytoskeleton organization
YPL155C	-0.659866	-1.57994	0.00216108	KIP2,	Kinesin-related motor protein involved in mitotic spindle positioning, stabilizes microtubules by targeting Bik1p to the plus end Kip2p levels are controlled during the cell cycle
YIL094C	-0.659056	-1.57905	0.00404653	LYS12,	Homo-isocitrate dehydrogenase, an NAD-linked mitochondrial enzyme required for the fourth step in the biosynthesis of lysine, in which homo-isocitrate is oxidatively decarboxylated to alpha-ketoadipate
YNL180C	-0.658301	-1.57822	0.00343436	RHO5,	Non-essential small GTPase of the Rho/Rac subfamily of Ras-like proteins, likely involved in protein kinase C (Pkc1p)-dependent signal transduction pathway that controls cell integrity
YDL144C	-0.658275	-1.57819	0.00179697	YDL144C,	Putative protein of unknown function green fluorescent protein (GFP)-fusion protein localizes to the cytoplasm and nucleus YDL144C is not an essential gene.
YDL126C	-0.657409	-1.57725	0.00492993	CDC48,	ATPase involved in ubiquitin-mediated protein degradation Cdc48p-Npl4p-Ufd1p complex participates in ER-associated degradation (ERAD) while Cdc48p-Npl4p-Vms1p complex participates in mitochondria-associated degradation (MAD) along with Npl4-Ufd1 complex, important for maintaining the cell wall integrity during heat stress to allow G1 progression
YIL041W	-0.655451	-1.57511	0.00492993	GVP36,	BAR domain-containing protein that localizes to both early and late Golgi vesicles required for adaptation to varying nutrient concentrations, fluid-phase endocytosis, polarization of the actin cytoskeleton, and vacuole biogenesis
YLR029C	-0.655142	-1.57477	0.00343436	RPL15A,	Protein component of the large (60S) ribosomal subunit, nearly identical to Rpl15Bp and has similarity to rat L15 ribosomal protein binds to 5.8 S rRNA
YMR184W	-0.654876	-1.57448	0.00313342	ADD37,	Protein of unknown function involved in ER-associated protein degradation green fluorescent protein (GFP)-fusion protein localizes to the cytoplasm and is induced in response to the DNA-damaging agent MMS YMR184W is not an essential gene
YLR137W	-0.654469	-1.57404	0.00871175	RKM5,	Protein lysine methyltransferase monomethylates Lys-46 of the ribosomal large subunit Rpl1a/Rpl1b member of the seven beta-strand methyltransferase superfamily orthologs only found among fungal species
YAL020C	-0.654086	-1.57362	0.00433902	ATS1,	Protein required, with Elongator complex, Kti11p, and Kti12p, for modification of wobble nucleosides in tRNA has a potential role in regulatory interactions between microtubules and the cell cycle
YDR074W	-0.653514	-1.57299	0.00179697	TPS2,	Phosphatase subunit of the trehalose-6-phosphate synthase/phosphatase complex, which synthesizes the storage carbohydrate trehalose expression is induced by stress conditions and repressed by the Ras-cAMP pathway
YGL237C	-0.65135	-1.57064	0.00826161	HAP2,	Subunit of the heme-activated, glucose-repressed Hap2p/3p/4p/5p CCAAT-binding complex, a transcriptional activator and global regulator of respiratory gene expression contains sequences sufficient for both complex assembly and DNA binding
YOR229W	-0.651157	-1.57043	0.00730139	WTM2,	Transcriptional modulator involved in regulation of meiosis, silencing, and expression of RNR genes involved in response to replication stress contains WD repeats
YML092C	-0.649038	-1.56812	0.00216108	PRE8,	Alpha 2 subunit of the 20S proteasome
YML124C	-0.648894	-1.56797	0.00676059	TUB3,	Alpha-tubulin associates with beta-tubulin (Tub2p) to form tubulin dimer, which polymerizes to form microtubules expressed at lower level than Tub1p
YNL242W	-0.648516	-1.56755	0.00492993	ATG2,	Peripheral membrane protein required for vesicle formation during autophagy, pexophagy, and the cytoplasm-to-vaucole targeting (Cvt) pathway involved in Atg9p cycling between the phagophore assembly site and mitochondria
YLR059C	-0.648218	-1.56723	0.00313342	REX2,	3'-5' RNA exonuclease involved in 3'-end processing of U4 and U5 snRNAs, 5S and 5.8S rRNAs, and RNase P and RNase MRP RNA localized to mitochondria and null suppresses escape of mtDNA to nucleus in yme1 yme2 mutants RNase D exonuclease
YBR269C	-0.646951	-1.56586	0.00547174	SDH8,	Putative protein of unknown function the authentic, non-tagged protein is detected in highly purified mitochondria in high-throughput studies
YOL116W	-0.646522	-1.56539	0.00826161	MSN1,	Transcriptional activator involved in regulation of invertase and glucoamylase expression, invasive growth and pseudohyphal differentiation, iron uptake, chromium accumulation, and response to osmotic stress localizes to the nucleus
YKL152C	-0.645703	-1.5645	0.0014232	GPM1,	Tetrameric phosphoglycerate mutase, mediates the conversion of 3-phosphoglycerate to 2-phosphoglycerate during glycolysis and the reverse reaction during gluconeogenesis
YGR254W	-0.644238	-1.56291	0.00216108	ENO1,	Enolase I, a phosphopyruvate hydratase that catalyzes the conversion of 2-phosphoglycerate to phosphoenolpyruvate during glycolysis and the reverse reaction during gluconeogenesis expression is repressed in response to glucose
YIL155C	-0.64333	-1.56193	0.00374842	GUT2,	Mitochondrial glycerol-3-phosphate dehydrogenase expression is repressed by both glucose and cAMP and derepressed by non-fermentable carbon sources in a Snf1p, Rsf1p, Hap2/3/4/5 complex dependent manner
YBR261C	-0.643265	-1.56186	0.00404653	TAE1,	AdoMet-dependent proline methyltransferase catalyzes the dimethylation of ribosomal proteins Rpl12 and Rps25 at N-terminal proline residues has a role in protein synthesis fusion protein localizes to the cytoplasm
YML034W	-0.642303	-1.56082	0.0014232	SRC1,	Inner nuclear membrane protein functions in regulation of subtelomeric genes and is linked to TREX (transcription export) factors SRC1 produces 2 splice variant proteins with different functions alternative splicing of SRC1 pre-mRNA is promoted by Hub1p mutant has aneuploidy tolerance
YLR058C	-0.641867	-1.56035	0.00466082	SHM2,	Cytosolic serine hydroxymethyltransferase, converts serine to glycine plus 5,10 methylenetetrahydrofolate major isoform involved in generating precursors for purine, pyrimidine, amino acid, and lipid biosynthesis
YHR034C	-0.640846	-1.55924	0.00871175	PIH1,	Protein of unresolved function may function in protein folding and/or rRNA processing, interacts with a chaperone (Hsp82p), two chromatin remodeling factors (Rvb1p, Rvb2p) and two rRNA processing factors (Rrp43p, Nop58p)
YIL135C	-0.64077	-1.55916	0.00280852	VHS2,	Cytoplasmic protein of unknown function identified as a high-copy suppressor of the synthetic lethality of a sis2 sit4 double mutant, suggesting a role in G1/S phase progression similar to Mlf3p
YER163C	-0.640757	-1.55915	0.00313342	GCG1,	Putative protein of unknown function green fluorescent protein (GFP)-fusion protein localizes to the cytoplasm and nucleus periodically expressed during the metabolic cycle weak similarity to bacterial cation transport protein
YNL162W	-0.638502	-1.55671	0.00780263	n/a	Protein component of the large (60S) ribosomal subunit, identical to Rpl42Bp and has similarity to rat L44 ribosomal protein
YMR314W	-0.638443	-1.55665	0.00343436	PRE5,	Alpha 6 subunit of the 20S proteasome
YLL061W	-0.637615	-1.55576	0.00623865	MMP1,	High-affinity S-methylmethionine permease, required for utilization of S-methylmethionine as a sulfur source has similarity to S-adenosylmethionine permease Sam3p
YLR206W	-0.636695	-1.55476	0.00374842	ENT2,	Epsin-like protein required for endocytosis and actin patch assembly and functionally redundant with Ent1p contains clathrin-binding motif at C-terminus
YDR162C	-0.63575	-1.55375	0.00648796	NBP2,	Protein involved in the HOG (high osmolarity glycerol) pathway, negatively regulates Hog1p by recruitment of phosphatase Ptc1p the Pbs2p-Hog1p complex, found in the nucleus and cytoplasm, contains an SH3 domain that binds Pbs2p
YEL037C	-0.634619	-1.55253	0.00433902	RAD23,	Protein with ubiquitin-like N terminus, subunit of Nuclear Excision Repair Factor 2 (NEF2) with Rad4p that binds damaged DNA enhances protein deglycosylation activity of Png1p also involved, with Rad4p, in ubiquitylated protein turnover
YOR131C	-0.634514	-1.55241	0.00648797	YOR131C,	Putative protein of unknown function non-essential gene overexpression causes a cell cycle delay or arrest
YMR123W	-0.632835	-1.55061	0.00280852	PKR1,	V-ATPase assembly factor, functions with other V-ATPase assembly factors in the ER to efficiently assemble the V-ATPase membrane sector (V0)
YGR192C	-0.631936	-1.54964	0.00056584	TDH3,	Glyceraldehyde-3-phosphate dehydrogenase, isozyme 3, involved in glycolysis and gluconeogenesis tetramer that catalyzes the reaction of glyceraldehyde-3-phosphate to 1,3 bis-phosphoglycerate detected in the cytoplasm and cell wall
YDR516C	-0.631412	-1.54908	0.00623865	EMI2,	Non-essential protein of unknown function required for transcriptional induction of the early meiotic-specific transcription factor IME1 required for sporulation expression is regulated by glucose-repression transcription factors Mig1/2p
YPL090C	-0.631119	-1.54877	0.00492993	n/a	Protein component of the small (40S) ribosomal subunit identical to Rps6Bp and has similarity to rat S6 ribosomal protein
YAR042W	-0.630936	-1.54857	0.00492993	SWH1,	Protein similar to mammalian oxysterol-binding protein contains ankyrin repeats localizes to the Golgi and the nucleus-vacuole junction
YAL015C	-0.629925	-1.54748	0.00433902	NTG1,	DNA N-glycosylase and apurinic/apyrimidinic (AP) lyase involved in base excision repair acts in both nucleus and mitochondrion creates a double-strand break at mtDNA origins that stimulates replication in response to oxidative stress
YDR423C	-0.629122	-1.54662	0.00807225	CAD1,	AP-1-like basic leucine zipper (bZIP) transcriptional activator involved in stress responses, iron metabolism, and pleiotropic drug resistance controls a set of genes involved in stabilizing proteins binds consensus sequence TTACTAA
YGR037C	-0.627939	-1.54536	0.00374842	ACB1,	Acyl-CoA-binding protein, transports newly synthesized acyl-CoA esters from fatty acid synthetase (Fas1p-Fas2p) to acyl-CoA-consuming processes subject to starvation-induced, Grh1p-mediated unconventional secretion
YGL220W	-0.627879	-1.54529	0.00343436	BOL2,	Protein involved in negative regulation of transcription of iron regulon forms an iron independent complex with Fra2p, Grx3p, and Grx4p null mutant fails to repress iron regulon and is sensitive to nickel
YEL056W	-0.627755	-1.54516	0.00374842	HAT2,	Subunit of the Hat1p-Hat2p histone acetyltransferase complex required for high affinity binding of the complex to free histone H4, thereby enhancing Hat1p activity similar to human RbAp46 and 48 has a role in telomeric silencing
YNL052W	-0.627598	-1.54499	0.00754613	COX5A,	Subunit Va of cytochrome c oxidase, which is the terminal member of the mitochondrial inner membrane electron transport chain predominantly expressed during aerobic growth while its isoform Vb (Cox5Bp) is expressed during anaerobic growth
YKL059C	-0.626793	-1.54413	0.00914577	MPE1,	Essential conserved subunit of CPF (cleavage and polyadenylation factor), plays a role in 3' end formation of mRNA via the specific cleavage and polyadenylation of pre-mRNA, contains a putative RNA-binding zinc knuckle motif
YIL065C	-0.626234	-1.54353	0.00648797	FIS1,	Protein involved in mitochondrial membrane fission and peroxisome abundance required for localization of Dnm1p and Mdv1p during mitochondrial division mediates ethanol-induced apoptosis and ethanol-induced mitochondrial fragmentation
YDL130W-A	-0.62543	-1.54267	0.00871175	STF1,	Protein involved in regulation of the mitochondrial F1F0-ATP synthase Stf1p and Stf2p may act as stabilizing factors that enhance inhibitory action of the Inh1p protein
YPR034W	-0.625214	-1.54244	0.00374842	ARP7,	Component of both the SWI/SNF and RSC chromatin remodeling complexes actin-related protein involved in transcriptional regulation
YMR240C	-0.625029	-1.54224	0.00730139	CUS1,	Protein required for assembly of U2 snRNP into the spliceosome, forms a complex with Hsh49p and Hsh155p
YGR210C	-0.624923	-1.54213	0.00313342	YGR210C,	Putative protein of unknown function green fluorescent protein (GFP)-fusion protein localizes to the cytoplasm
YMR226C	-0.622742	-1.5398	0.00600337	YMR226C,	NADP(+)-dependent dehydrogenase acts on serine, L-allo-threonine, and other 3-hydroxy acids green fluorescent protein fusion protein localizes to the cytoplasm and nucleus may interact with ribosomes, based on co-purification experiments
YML117W	-0.622561	-1.53961	0.00826161	NAB6,	Putative RNA-binding protein that associates with mRNAs encoding cell wall proteins in high-throughput studies deletion mutants display increased sensitivity to some cell wall disrupting agents expression negatively regulated by cAMP
YHR039C-A	-0.622343	-1.53937	0.00343436	VMA10,	Subunit G of the eight-subunit V1 peripheral membrane domain of the vacuolar H+-ATPase (V-ATPase), an electrogenic proton pump found throughout the endomembrane system involved in vacuolar acidification
YIL062C	-0.622121	-1.53914	0.00492993	ARC15,	Subunit of the ARP2/3 complex, which is required for the motility and integrity of cortical actin patches has mRNA binding activity
YML098W	-0.6213	-1.53826	0.00754613	TAF13,	TFIID subunit (19 kDa), involved in RNA polymerase II transcription initiation, similar to histone H4 with atypical histone fold motif of Spt3-like transcription factors
YGL062W	-0.620574	-1.53749	0.00648797	PYC1,	Pyruvate carboxylase isoform, cytoplasmic enzyme that converts pyruvate to oxaloacetate highly similar to isoform Pyc2p but differentially regulated mutations in the human homolog are associated with lactic acidosis
YER161C	-0.620563	-1.53748	0.00571485	SPT2,	Protein involved in negative regulation of transcription required for RNA polyadenylation exhibits regulated interactions with both histones and SWI-SNF components, has similarity to mammalian HMG1 proteins
YMR038C	-0.61955	-1.5364	0.00404653	CCS1,	Copper chaperone for superoxide dismutase Sod1p, involved in oxidative stress protection Met-X-Cys-X2-Cys motif within the N-terminal portion is involved in insertion of copper into Sod1p under conditions of copper deprivation
YJL034W	-0.618275	-1.53504	0.00676059	KAR2,	ATPase involved in protein import into the ER, also acts as a chaperone to mediate protein folding in the ER and may play a role in ER export of soluble proteins regulates the unfolded protein response via interaction with Ire1p
YOR362C	-0.617779	-1.53451	0.00547174	PRE10,	Alpha 7 subunit of the 20S proteasome
YJR103W	-0.616311	-1.53295	0.00623865	URA8,	Minor CTP synthase isozyme (see also URA7), catalyzes the ATP-dependent transfer of the amide nitrogen from glutamine to UTP, forming CTP, the final step in de novo biosynthesis of pyrimidines involved in phospholipid biosynthesis
YJL172W	-0.615983	-1.5326	0.00313342	CPS1,	Vacuolar carboxypeptidase yscS expression is induced under low-nitrogen conditions
YLL029W	-0.615744	-1.53235	0.00547174	FRA1,	Protein involved in negative regulation of transcription of iron regulon forms an iron independent complex with Fra2p, Grx3p, and Grx4p cytosolic mutant fails to repress transcription of iron regulon and is defective in spore formation
YDL168W	-0.615482	-1.53207	0.00676059	SFA1,	Bifunctional enzyme containing both alcohol dehydrogenase and glutathione-dependent formaldehyde dehydrogenase activities, functions in formaldehyde detoxification and formation of long chain and complex alcohols, regulated by Hog1p-Sko1p
YOR332W	-0.614344	-1.53086	0.00571485	VMA4,	Subunit E of the eight-subunit V1 peripheral membrane domain of the vacuolar H+-ATPase (V-ATPase), an electrogenic proton pump found throughout the endomembrane system required for the V1 domain to assemble onto the vacuolar membrane
YBR279W	-0.612827	-1.52925	0.00466082	PAF1,	Component of the Paf1p complex binds to and modulates the activity of RNA polymerases I and II required for expression of a subset of genes, including cell cycle-regulated genes homolog of human PD2/hPAF1 involved in transcription elongation as demonstrated by the G-less-based run-on (GLRO) assay
YKR039W	-0.612776	-1.5292	0.00914577	GAP1,	General amino acid permease Gap1p senses the presence of amino acid substrates to regulate localization to the plasma membrane when needed
YLR027C	-0.612032	-1.52841	0.00845417	AAT2,	Cytosolic aspartate aminotransferase, involved in nitrogen metabolism localizes to peroxisomes in oleate-grown cells
YIL106W	-0.611582	-1.52793	0.00492993	MOB1,	Component of the mitotic exit network associates with and is required for the activation and Cdc15p-dependent phosphorylation of the Dbf2p kinase required for cytokinesis and cell separation component of the CCR4 transcriptional complex
YOR157C	-0.609106	-1.52531	0.00571485	PUP1,	Beta 2 subunit of the 20S proteasome endopeptidase with trypsin-like activity that cleaves after basic residues synthesized as a proprotein before being proteolytically processed for assembly into 20S particle human homolog is subunit Z
YER120W	-0.608552	-1.52473	0.00702909	SCS2,	Integral ER membrane protein that regulates phospholipid metabolism via an interaction with the FFAT motif of Opi1p, also involved in telomeric silencing, disruption causes inositol auxotrophy above 34 degrees C, VAP homolog
YKR069W	-0.60823	-1.52439	0.00600337	MET1,	S-adenosyl-L-methionine uroporphyrinogen III transmethylase, involved in the biosynthesis of siroheme, a prosthetic group used by sulfite reductase required for sulfate assimilation and methionine biosynthesis
YER177W	-0.607381	-1.52349	0.00914577	BMH1,	14-3-3 protein, major isoform controls proteome at post-transcriptional level, binds proteins and DNA, involved in regulation of many processes including exocytosis, vesicle transport, Ras/MAPK signaling, and rapamycin-sensitive signaling
YOR356W	-0.606561	-1.52263	0.00623865	CIR2,	Putative ortholog of human electron transfer flavoprotein dehydrogenase (ETF-dH) found in a large supramolecular complex with other mitochondrial dehydrogenases may have a role in oxidative stress response
YMR236W	-0.606231	-1.52228	0.00600337	TAF9,	Subunit (17 kDa) of TFIID and SAGA complexes, involved in RNA polymerase II transcription initiation and in chromatin modification, similar to histone H3
YML058W	-0.604661	-1.52062	0.00937549	SML1,	Ribonucleotide reductase inhibitor involved in regulating dNTP production regulated by Mec1p and Rad53p during DNA damage and S phase
YDL007W	-0.603442	-1.51934	0.00571485	RPT2,	One of six ATPases of the 19S regulatory particle of the 26S proteasome involved in the degradation of ubiquitinated substrates required for normal peptide hydrolysis by the core 20S particle
YOR357C	-0.603174	-1.51905	0.00780263	SNX3,	Sorting nexin required to maintain late-Golgi resident enzymes in their proper location by recycling molecules from the prevacuolar compartment contains a PX domain and sequence similarity to human Snx3p
YML074C	-0.602932	-1.5188	0.00702909	FPR3,	Nucleolar peptidyl-prolyl cis-trans isomerase (PPIase) FK506 binding protein phosphorylated by casein kinase II (Cka1p-Cka2p-Ckb1p-Ckb2p) and dephosphorylated by Ptp1p
YHL031C	-0.602635	-1.51849	0.00623865	GOS1,	v-SNARE protein involved in Golgi transport, homolog of the mammalian protein GOS-28/GS28
YDR460W	-0.601747	-1.51755	0.00892177	TFB3,	Subunit of TFIIH and nucleotide excision repair factor 3 complexes, involved in transcription initiation, required for nucleotide excision repair ring finger protein similar to mammalian CAK and TFIIH subunit
YHR057C	-0.60076	-1.51652	0.00404653	CPR2,	Peptidyl-prolyl cis-trans isomerase (cyclophilin), catalyzes the cis-trans isomerization of peptide bonds N-terminal to proline residues has a potential role in the secretory pathway
YLR025W	-0.59996	-1.51567	0.00623865	SNF7,	One of four subunits of the endosomal sorting complex required for transport III (ESCRT-III) involved in the sorting of transmembrane proteins into the multivesicular body (MVB) pathway recruited from the cytoplasm to endosomal membranes
YFL018C	-0.599565	-1.51526	0.00845417	LPD1,	Dihydrolipoamide dehydrogenase, the lipoamide dehydrogenase component (E3) of the pyruvate dehydrogenase and 2-oxoglutarate dehydrogenase multi-enzyme complexes
YOR065W	-0.598689	-1.51434	0.00892177	CYT1,	Cytochrome c1, component of the mitochondrial respiratory chain expression is regulated by the heme-activated, glucose-repressed Hap2p/3p/4p/5p CCAAT-binding complex
YBL058W	-0.59866	-1.51431	0.00702909	SHP1,	UBX (ubiquitin regulatory X) domain-containing protein that regulates Glc7p phosphatase activity and interacts with Cdc48p interacts with ubiquitylated proteins in vivo and is required for degradation of a ubiquitylated model substrate
YCL030C	-0.5978	-1.51341	0.00702909	HIS4,	Multifunctional enzyme containing phosphoribosyl-ATP pyrophosphatase, phosphoribosyl-AMP cyclohydrolase, and histidinol dehydrogenase activities catalyzes the second, third, ninth and tenth steps in histidine biosynthesis
YHR122W	-0.596496	-1.51204	0.00826161	YHR122W,	Protein of unknown function required for establishment of sister chromatid cohesion synthetically lethal with RFC5, an RF-C subunit that links replication to cohesion establishment YHR122W is an essential gene
YBL091C	-0.596448	-1.51199	0.00780263	MAP2,	Methionine aminopeptidase, catalyzes the cotranslational removal of N-terminal methionine from nascent polypeptides function is partially redundant with that of Map1p
YLR026C	-0.596324	-1.51186	0.00937549	SED5,	cis-Golgi t-SNARE syntaxin required for vesicular transport between the ER and the Golgi complex, binds at least 9 SNARE proteins
YMR161W	-0.595866	-1.51138	0.00914577	HLJ1,	Co-chaperone for Hsp40p, anchored in the ER membrane with its homolog Ydj1p promotes ER-associated protein degradation (ERAD) of integral membrane substrates similar to E. coli DnaJ
YDR001C	-0.595584	-1.51108	0.00648797	NTH1,	Neutral trehalase, degrades trehalose required for thermotolerance and may mediate resistance to other cellular stresses may be phosphorylated by Cdc28p
YLR055C	-0.594102	-1.50953	0.00892177	SPT8,	Subunit of the SAGA transcriptional regulatory complex but not present in SAGA-like complex SLIK/SALSA, required for SAGA-mediated inhibition at some promoters
YKL029C	-0.592611	-1.50797	0.00892177	MAE1,	Mitochondrial malic enzyme, catalyzes the oxidative decarboxylation of malate to pyruvate, which is a key intermediate in sugar metabolism and a precursor for synthesis of several amino acids
YKL052C	-0.590422	-1.50569	0.00826161	ASK1,	Essential subunit of the Dam1 complex (aka DASH complex), couples kinetochores to the force produced by MT depolymerization thereby aiding in chromosome segregation phosphorylated during the cell cycle by cyclin-dependent kinases
YEL060C	-0.589463	-1.50469	0.00937549	PRB1,	Vacuolar proteinase B (yscB), a serine protease of the subtilisin family involved in protein degradation in the vacuole and required for full protein degradation during sporulation activity inhibited by Pbi2p
YJL191W	-0.589042	-1.50425	0.00845417	RPS14B,	Ribosomal protein 59 of the small subunit, required for ribosome assembly and 20S pre-rRNA processing mutations confer cryptopleurine resistance nearly identical to Rps14Ap and similar to E. coli S11 and rat S14 ribosomal proteins
YOL070C	-0.587811	-1.50296	0.00754613	NBA1,	Protein of unknown function, localizes to the bud neck and cytoplasm interacts with Nap1p may interact with ribosomes, based on co-purification experiments potential Cdc28p substrate
YGR012W	-0.587252	-1.50238	0.00754613	YGR012W,	Putative cysteine synthase, localized to the mitochondrial outer membrane
YBL015W	-0.587194	-1.50232	0.00845417	ACH1,	Protein with CoA transferase activity, particularly for CoASH transfer from succinyl-CoA to acetate has minor acetyl-CoA-hydrolase activity phosphorylated required for acetate utilization and for diploid pseudohyphal growth
YNL149C	-0.582505	-1.49745	0.00826161	PGA2,	Essential protein required for maturation of Gas1p and Pho8p involved in protein trafficking GFP-fusion protein localizes to the ER and YFP-fusion protein to the nuclear envelope-ER network null mutants have a cell separation defect
YMR032W	-0.58049	-1.49536	0.00754613	HOF1,	Bud neck-localized, SH3 domain-containing protein required for cytokinesis regulates actomyosin ring dynamics and septin localization interacts with the formins, Bni1p and Bnr1p, and with Cyk3p, Vrp1p, and Bni5p
YJR125C	-0.580223	-1.49508	0.00871175	ENT3,	Protein containing an N-terminal epsin-like domain involved in clathrin recruitment and traffic between the Golgi and endosomes associates with the clathrin adaptor Gga2p
YBR118W	-0.580164	-1.49502	0.00780263	TEF1,	Translational elongation factor EF-1 alpha also encoded by TEF1 functions in the binding reaction of aminoacyl-tRNA (AA-tRNA) to ribosomes may also have a role in tRNA re-export from the nucleus
YGL082W	-0.578666	-1.49347	0.00961149	YGL082W,	Putative protein of unknown function predicted prenylation/proteolysis target of Afc1p and Rce1p green fluorescent protein (GFP)-fusion protein localizes to the cytoplasm and nucleus YGL082W is not an essential gene
YNL056W	-0.578063	-1.49284	0.00892177	OCA2,	Putative protein with similarity to predicted tyrosine phosphatases Oca1p and Siw14p green fluorescent protein (GFP)-fusion protein localizes to the cytoplasm YNL056W is not an essential gene
YFL010C	-0.577314	-1.49207	0.00826161	WWM1,	WW domain containing protein of unknown function binds to Mca1p, a caspase-related protease that regulates H2O2-induced apoptosis overexpression causes G1 phase growth arrest and clonal death that is suppressed by overexpression of MCA1
YLR142W	-0.567235	-1.48168	0.00937549	PUT1,	Proline oxidase, nuclear-encoded mitochondrial protein involved in utilization of proline as sole nitrogen source PUT1 transcription is induced by Put3p in the presence of proline and the absence of a preferred nitrogen source
YHR199C	-0.567083	-1.48153	0.00892177	AIM46,	Putative protein of unknown function the authentic, non-tagged protein is detected in highly purified mitochondria in high-throughput studies null mutant displays elevated frequency of mitochondrial genome loss
YPR188C	-0.560177	-1.47445	0.00961149	MLC2,	Regulatory light chain for the type II myosin, Myo1p binds to an IQ motif of Myo1p, localization to the bud neck depends on Myo1p involved in the disassembly of the Myo1p ring
YKL060C	-0.527367	-1.4413	0.00250211	FBA1,	Fructose 1,6-bisphosphate aldolase, required for glycolysis and gluconeogenesis catalyzes conversion of fructose 1,6 bisphosphate to glyceraldehyde-3-P and dihydroxyacetone-P locates to mitochondrial outer surface upon oxidative stress
YOL086C	-0.503154	-1.41731	0.00986399	ADH1,	Alcohol dehydrogenase, fermentative isozyme active as homo- or heterotetramers required for the reduction of acetaldehyde to ethanol, the last step in the glycolytic pathway

## Sheet: BP_up
Category	Term	Count	%	PValue	Genes	List Total	Pop Hits	Pop Total	Fold Enrichment	Bonferroni	Benjamini	FDR
GOTERM_BP_ALL	GO:0006364~rRNA processing	56	9.85915	3.96213e-08	851665, 855174, 853894, 852646, 852282, 853029, 852995, 855977, 856604, 856603, 852972, 855611, 850551, 851924, 853419, 856095, 852465, 853335, 855539, 852987, 854116, 855591, 855269, 852982, 851125, 855890, 856449, 854162, 853784, 850422, 855774, 850894, 853188, 852263, 855158, 853048, 854776, 855957, 850797, 853445, 855575, 856687, 855730, 852060, 850919, 856848, 853860, 851584, 852255, 852918,…	519	280	5557	2.14143	9.37396e-05	9.37396e-05	6.94581e-05
GOTERM_BP_ALL	GO:0016072~rRNA metabolic process	58	10.2113	5.19167e-08	851665, 855174, 853894, 852646, 852282, 853029, 852995, 855977, 856604, 856603, 852972, 855611, 850551, 851924, 853419, 856095, 852465, 853335, 855539, 852987, 854116, 855591, 855269, 852982, 851125, 855890, 856449, 854162, 853784, 850422, 854243, 855774, 850894, 853188, 852263, 855158, 853048, 854776, 855957, 850797, 853445, 855575, 856687, 855730, 852060, 850919, 856848, 853053, 853860, 851584,…	519	297	5557	2.09095	0.000122827	6.14156e-05	9.10125e-05
GOTERM_BP_ALL	GO:0042254~ribosome biogenesis	72	12.6761	5.80224e-08	851665, 855174, 853894, 853320, 852646, 852282, 853029, 852995, 855977, 856604, 856603, 850551, 855611, 852972, 855270, 851924, 856095, 853419, 852465, 856119, 853335, 854078, 855539, 854519, 852987, 854116, 855591, 855269, 856449, 855890, 852982, 851125, 854162, 853784, 851497, 850422, 855774, 850894, 853188, 852263, 853385, 855158, 853048, 854776, 855957, 853293, 850797, 853445, 855575, 856687,…	519	406	5557	1.8988	0.000137272	4.57593e-05	0.000101716
GOTERM_BP_ALL	GO:0006396~RNA processing	91	16.0211	3.38783e-07	851665, 855174, 853894, 851475, 852646, 853221, 852282, 853029, 855603, 852995, 854497, 855977, 856604, 856603, 850551, 855611, 852972, 853358, 850550, 851924, 856095, 853419, 852465, 853335, 855539, 852985, 852987, 850555, 854116, 855591, 855269, 856449, 855890, 852982, 851125, 854162, 853784, 855360, 855263, 851743, 854972, 854532, 850422, 855774, 850894, 853188, 855155, 852263, 855301, 852908,…	519	582	5557	1.67414	0.000801241	0.00020037	0.000593903
GOTERM_BP_ALL	GO:0034470~ncRNA processing	69	12.1479	3.54387e-07	851665, 855174, 853894, 852646, 852282, 853029, 855603, 852995, 855977, 856604, 856603, 850551, 855611, 852972, 853358, 850550, 851924, 856095, 853419, 852465, 853335, 855539, 852987, 854116, 855591, 855269, 856449, 855890, 852982, 851125, 854162, 853784, 855360, 854972, 851743, 850422, 855774, 850894, 853188, 852263, 855301, 852908, 855158, 853048, 855919, 854776, 855957, 851446, 850756, 850797,…	519	400	5557	1.84698	0.000838127	0.000167682	0.000621256
GOTERM_BP_ALL	GO:0022613~ribonucleoprotein complex biogenesis	80	14.0845	9.8794e-07	851665, 855174, 853894, 853320, 852646, 852282, 853029, 852995, 855977, 856604, 856603, 850551, 855611, 852972, 853463, 855270, 851924, 856095, 853419, 852465, 856119, 853335, 854078, 855539, 854519, 852987, 850555, 854116, 855591, 855269, 856449, 855890, 852982, 851125, 854162, 853784, 851497, 850422, 855774, 850894, 853188, 852263, 853385, 855158, 853048, 856919, 854821, 854776, 854960, 855957,…	519	502	5557	1.70632	0.00233474	0.000389502	0.00173189
GOTERM_BP_ALL	GO:0034660~ncRNA metabolic process	81	14.2606	1.44673e-06	851665, 855174, 856655, 853894, 852646, 852282, 853029, 855603, 852995, 855977, 856604, 856603, 850551, 855611, 852972, 853358, 850550, 851924, 856095, 853419, 852465, 856119, 853335, 855539, 854519, 852987, 852986, 854116, 855591, 855269, 856449, 855890, 852982, 851125, 854162, 853784, 855360, 851743, 854972, 850422, 854243, 855774, 850894, 853188, 852263, 853181, 855301, 852908, 855158, 853048,…	519	515	5557	1.68403	0.00341712	0.000488877	0.00253617
GOTERM_BP_ALL	GO:0046467~membrane lipid biosynthetic process	19	3.34507	6.1123e-06	856018, 852289, 856029, 851644, 853690, 853354, 851931, 853045, 851891, 855690, 854320, 851181, 852044, 851087, 853866, 853348, 853130, 852735, 850943	519	61	5557	3.33501	0.0143577	0.00180608	0.0107146
GOTERM_BP_ALL	GO:0006643~membrane lipid metabolic process	22	3.87324	6.55372e-06	856018, 852289, 856029, 851644, 853690, 853354, 851931, 855315, 850519, 853045, 851973, 851891, 855690, 854320, 851181, 852044, 851087, 853866, 853348, 853130, 852735, 850943	519	79	5557	2.98173	0.0153865	0.00172142	0.0114884
GOTERM_BP_ALL	GO:0006505~GPI anchor metabolic process	14	2.46479	7.43939e-06	852289, 856029, 851644, 853690, 853354, 851931, 850519, 855690, 854320, 851181, 852044, 852735, 853130, 850943	519	35	5557	4.28285	0.0174477	0.00175862	0.0130408
GOTERM_BP_ALL	GO:0042274~ribosomal small subunit biogenesis	31	5.45775	1.46108e-05	850422, 855174, 853188, 852282, 853029, 852995, 855158, 855977, 853048, 856603, 852972, 850551, 853445, 855270, 855575, 856687, 851924, 852060, 856095, 850919, 853335, 851049, 851584, 855591, 855269, 852982, 851125, 852058, 852704, 853784, 855875	519	143	5557	2.32113	0.0339786	0.00313773	0.0256103
GOTERM_BP_ALL	GO:0006664~glycolipid metabolic process	14	2.46479	2.88354e-05	852289, 856029, 851644, 853690, 853354, 851931, 850519, 855690, 854320, 851181, 852044, 852735, 853130, 850943	519	39	5557	3.84358	0.0659502	0.00566933	0.0505378
GOTERM_BP_ALL	GO:1903509~liposaccharide metabolic process	14	2.46479	2.88354e-05	852289, 856029, 851644, 853690, 853354, 851931, 850519, 855690, 854320, 851181, 852044, 852735, 853130, 850943	519	39	5557	3.84358	0.0659502	0.00566933	0.0505378
GOTERM_BP_ALL	GO:0000462~maturation of SSU-rRNA from tricistronic rRNA transcript (SSU-rRNA, 5.8S rRNA, LSU-rRNA)	24	4.22535	6.18545e-05	850422, 853335, 855174, 853188, 852282, 853029, 852995, 851584, 855158, 853048, 855977, 856603, 850551, 852972, 855269, 852982, 853445, 852704, 853784, 856687, 851924, 852060, 856095, 850919	519	104	5557	2.47088	0.136147	0.0111947	0.108379
GOTERM_BP_ALL	GO:0006506~GPI anchor biosynthetic process	12	2.11268	8.69258e-05	852289, 854320, 856029, 851181, 852044, 853354, 853690, 851931, 852735, 853130, 855690, 850943	519	32	5557	4.01517	0.185903	0.0145837	0.152276
GOTERM_BP_ALL	GO:0030490~maturation of SSU-rRNA	25	4.40141	0.00011443	850422, 853335, 855174, 853188, 852282, 853029, 852995, 851584, 855158, 853048, 855977, 856603, 850551, 852972, 855269, 852982, 853445, 852704, 853784, 855575, 856687, 852060, 851924, 850919, 856095	519	115	5557	2.32764	0.237199	0.0178886	0.200412
GOTERM_BP_ALL	GO:0043414~macromolecule methylation	29	5.10563	0.000132695	856346, 854696, 850422, 850894, 852282, 852076, 852348, 855301, 1466445, 855158, 852884, 855977, 854776, 851446, 853011, 856687, 852060, 851924, 850919, 853335, 852683, 855269, 852982, 851125, 852704, 853784, 855263, 851844, 851743	519	145	5557	2.14143	0.269464	0.0194323	0.232366
GOTERM_BP_ALL	GO:0008610~lipid biosynthetic process	36	6.33803	0.000161131	852825, 856018, 854851, 852289, 853690, 853243, 853045, 855690, 852330, 852329, 855986, 854320, 852044, 851181, 851087, 853653, 853866, 851670, 856767, 854346, 852735, 853130, 851547, 856029, 851644, 853354, 855026, 851931, 855315, 852937, 856523, 852951, 851891, 852317, 853348, 850943	519	200	5557	1.92728	0.317004	0.0221778	0.282095
GOTERM_BP_ALL	GO:0009247~glycolipid biosynthetic process	12	2.11268	0.000216925	852289, 854320, 856029, 851181, 852044, 853354, 853690, 851931, 852735, 853130, 855690, 850943	519	35	5557	3.67102	0.401483	0.028114	0.3796
GOTERM_BP_ALL	GO:0001510~RNA methylation	21	3.69718	0.000276152	850422, 853335, 850894, 852282, 852348, 855301, 855158, 855977, 854776, 851446, 852683, 855269, 851125, 852982, 852704, 853784, 856687, 851924, 852060, 851743, 850919	519	93	5557	2.41774	0.479761	0.0338083	0.483005
GOTERM_BP_ALL	GO:0051169~nuclear transport	33	5.80986	0.000311129	851497, 851665, 851475, 853385, 851787, 853029, 1466445, 855978, 856604, 854821, 852612, 855957, 852972, 854771, 852199, 853011, 853445, 852004, 854868, 855270, 850934, 856846, 853410, 851678, 851441, 852788, 852868, 852982, 855223, 855875, 850944, 853808, 854718	519	183	5557	1.93079	0.521092	0.036143	0.544025
GOTERM_BP_ALL	GO:0051234~establishment of localization	166	29.2254	0.000311679	851574, 852921, 853690, 855654, 852240, 856604, 850551, 850732, 855833, 856097, 850934, 853467, 854511, 855850, 853177, 854214, 855023, 854407, 854721, 854898, 852136, 851959, 856492, 856693, 856220, 855223, 854718, 856697, 851744, 853246, 851946, 853247, 855775, 854246, 851761, 852800, 853385, 855155, 852261, 1466445, 854959, 853723, 854027, 854572, 852066, 854821, 855629, 853111, 855252, 855957…	519	1413	5557	1.25788	0.521715	0.0345117	0.544984
GOTERM_BP_ALL	GO:0006402~mRNA catabolic process	24	4.22535	0.000399199	852465, 856848, 854243, 854541, 852646, 853221, 852263, 855155, 851976, 851787, 852987, 853860, 1466445, 852870, 852918, 850455, 853020, 852697, 855611, 854162, 850934, 855575, 856319, 855280	519	117	5557	2.19633	0.611201	0.0420317	0.697512
GOTERM_BP_ALL	GO:0006401~RNA catabolic process	27	4.75352	0.000435822	854243, 852646, 853221, 852263, 855155, 851787, 1466445, 853222, 851873, 850455, 852697, 855611, 850934, 856319, 855575, 852465, 856848, 854541, 851976, 853860, 852987, 852870, 852918, 853020, 854162, 851456, 855280	519	140	5557	2.06495	0.643485	0.043852	0.761272
GOTERM_BP_ALL	GO:0006810~transport	161	28.3451	0.000496661	851574, 852921, 853690, 855654, 852240, 856604, 850551, 850732, 855833, 856097, 850934, 853467, 854511, 855850, 853177, 854214, 855023, 854407, 854721, 854898, 852136, 851959, 856492, 856693, 856220, 855223, 854718, 856697, 851744, 853246, 851946, 853247, 855775, 854246, 852800, 853385, 855155, 852261, 1466445, 854959, 853723, 854027, 854572, 852066, 854821, 855629, 853111, 855957, 852612, 853112…	519	1374	5557	1.25462	0.691302	0.0477947	0.867106
GOTERM_BP_ALL	GO:0010501~RNA secondary structure unwinding	10	1.76056	0.000501137	853894, 855611, 851475, 855774, 851775, 852704, 853933, 851584, 852439, 853419	519	27	5557	3.9656	0.694555	0.0463318	0.874889
GOTERM_BP_ALL	GO:0044255~cellular lipid metabolic process	48	8.4507	0.000516856	852825, 856018, 854851, 852289, 853088, 853243, 853690, 852261, 853045, 855690, 852330, 852329, 855986, 854320, 852044, 851181, 851087, 853653, 853866, 851670, 854151, 856767, 854346, 852735, 853130, 851547, 854233, 851644, 856029, 853354, 855026, 851931, 855315, 852937, 856523, 850519, 852951, 851973, 851891, 855502, 852362, 856246, 855288, 852317, 853348, 854163, 854160, 850943	519	312	5557	1.64725	0.705712	0.0459565	0.902214
GOTERM_BP_ALL	GO:0006633~fatty acid biosynthetic process	11	1.93662	0.000582462	852825, 852329, 854851, 851087, 853243, 853653, 855315, 853348, 852951, 851891, 851547	519	33	5557	3.56904	0.748045	0.0497744	1.01618
GOTERM_BP_ALL	GO:0000956~nuclear-transcribed mRNA catabolic process	23	4.0493	0.000610161	852465, 856848, 854243, 854541, 852646, 852263, 855155, 851976, 851787, 852987, 853860, 1466445, 852870, 852918, 850455, 853020, 852697, 855611, 854162, 850934, 855575, 856319, 855280	519	113	5557	2.17933	0.764037	0.050267	1.06427
GOTERM_BP_ALL	GO:0006913~nucleocytoplasmic transport	32	5.6338	0.000615693	851497, 851665, 851475, 853385, 851787, 853029, 1466445, 855978, 856604, 854821, 852612, 855957, 852972, 854771, 852199, 853011, 853445, 852004, 854868, 855270, 850934, 856846, 853410, 851678, 851441, 852788, 852868, 852982, 855223, 855875, 850944, 853808	519	182	5557	1.88257	0.767107	0.049006	1.07387
GOTERM_BP_ALL	GO:0042273~ribosomal large subunit biogenesis	24	4.22535	0.000657761	851497, 851665, 854078, 853320, 855539, 853894, 855774, 852646, 853860, 852995, 854116, 854381, 856604, 855957, 850551, 853855, 855613, 855269, 855890, 856449, 856687, 852107, 855730, 852439	519	121	5557	2.12373	0.789185	0.050569	1.14684
GOTERM_BP_ALL	GO:0031167~rRNA methylation	16	2.8169	0.000725484	850422, 853335, 850894, 852282, 855158, 855977, 854776, 855269, 851125, 852982, 852704, 853784, 856687, 852060, 851924, 850919	519	65	5557	2.6356	0.820417	0.0538848	1.26421
GOTERM_BP_ALL	GO:0016071~mRNA metabolic process	48	8.4507	0.000861129	854243, 851475, 852646, 853221, 852348, 855155, 852263, 851787, 1466445, 854497, 856919, 854960, 854821, 852697, 850455, 855611, 853358, 850550, 853011, 851814, 850934, 855575, 856319, 856687, 851042, 852465, 856848, 854541, 856478, 852344, 851775, 852985, 851976, 853053, 853860, 852987, 850555, 852870, 852255, 852918, 853020, 851827, 854839, 852683, 855083, 854162, 855280, 851821	519	319	5557	1.6111	0.869751	0.0617109	1.49891
GOTERM_BP_ALL	GO:0051028~mRNA transport	20	3.52113	0.000880575	856846, 853410, 851204, 851475, 853385, 855155, 851441, 851787, 1466445, 854821, 852788, 850551, 854771, 852199, 853011, 852004, 855875, 854868, 850934, 853808	519	94	5557	2.27811	0.875613	0.061209	1.53251
GOTERM_BP_ALL	GO:0000463~maturation of LSU-rRNA from tricistronic rRNA transcript (SSU-rRNA, 5.8S rRNA, LSU-rRNA)	13	2.28873	0.000943719	853894, 855774, 852646, 852995, 854116, 855957, 853855, 855613, 855269, 855890, 856449, 852439, 855730	519	47	5557	2.96155	0.892889	0.0635909	1.64155
GOTERM_BP_ALL	GO:0006629~lipid metabolic process	50	8.80282	0.000968754	856018, 852825, 854851, 852289, 853088, 853243, 853690, 852261, 853045, 855690, 852330, 852329, 855986, 854320, 852044, 851181, 851087, 853815, 853866, 853653, 851670, 854151, 856767, 854346, 852735, 853130, 851547, 854233, 850707, 851644, 856029, 853354, 855026, 851931, 855315, 852937, 850519, 856523, 851973, 852951, 851891, 855502, 852362, 856246, 855288, 852317, 853348, 854163, 854160, 850943	519	338	5557	1.58389	0.899055	0.0634192	1.68474
GOTERM_BP_ALL	GO:0046488~phosphatidylinositol metabolic process	16	2.8169	0.00101557	852289, 856029, 851644, 853690, 853354, 851931, 850519, 855690, 854320, 851181, 852044, 852317, 854151, 853130, 852735, 850943	519	67	5557	2.55693	0.909651	0.0645988	1.76549
GOTERM_BP_ALL	GO:0046474~glycerophospholipid biosynthetic process	16	2.8169	0.00101557	852289, 856029, 853690, 853354, 851931, 852937, 856523, 855690, 854320, 851181, 852044, 852317, 854346, 853130, 852735, 850943	519	67	5557	2.55693	0.909651	0.0645988	1.76549
GOTERM_BP_ALL	GO:0000154~rRNA modification	17	2.99296	0.00104129	850422, 853335, 850894, 852282, 855158, 855591, 855977, 854776, 855269, 851125, 852982, 852704, 853784, 856687, 852060, 851924, 850919	519	74	5557	2.45975	0.91499	0.0644505	1.80981
GOTERM_BP_ALL	GO:1901137~carbohydrate derivative biosynthetic process	39	6.8662	0.00111436	852647, 852289, 852625, 853690, 855857, 852261, 855529, 855690, 856714, 852311, 856716, 854270, 856131, 854320, 850732, 852044, 851181, 856587, 855746, 852735, 853130, 852023, 854233, 850707, 856029, 854212, 854989, 853354, 855026, 851464, 851931, 854073, 855502, 852362, 852437, 856832, 854163, 853455, 850943	519	246	5557	1.69747	0.928499	0.0670673	1.93564
GOTERM_BP_ALL	GO:0000466~maturation of 5.8S rRNA from tricistronic rRNA transcript (SSU-rRNA, 5.8S rRNA, LSU-rRNA)	19	3.34507	0.00118591	850422, 853335, 855774, 852646, 852282, 852987, 852995, 850551, 853855, 855269, 856449, 853445, 850797, 854162, 852704, 855730, 852060, 852439, 850919	519	89	5557	2.28579	0.939646	0.069458	2.05871
GOTERM_BP_ALL	GO:0000460~maturation of 5.8S rRNA	19	3.34507	0.00118591	850422, 853335, 855774, 852646, 852282, 852987, 852995, 850551, 853855, 855269, 856449, 853445, 850797, 854162, 852704, 855730, 852060, 852439, 850919	519	89	5557	2.28579	0.939646	0.069458	2.05871
GOTERM_BP_ALL	GO:0044744~protein targeting to nucleus	16	2.8169	0.00119397	851497, 856846, 853410, 853385, 851441, 855978, 852788, 852612, 852868, 852199, 852004, 855223, 854868, 850944, 853808, 854718	519	68	5557	2.51932	0.940787	0.0682264	2.07256
GOTERM_BP_ALL	GO:0051168~nuclear export	25	4.40141	0.00122161	851665, 851475, 851678, 853385, 853029, 851441, 851787, 1466445, 854821, 856604, 852788, 852612, 855957, 852972, 854771, 852199, 853011, 852982, 853445, 852004, 855875, 855270, 854868, 850934, 853808	519	134	5557	1.9976	0.94454	0.0681085	2.12005
GOTERM_BP_ALL	GO:0051179~localization	177	31.162	0.00125075	851574, 852921, 853690, 854318, 855654, 852240, 856604, 854296, 850551, 850732, 855833, 856097, 850934, 853467, 854511, 855850, 853177, 854214, 855023, 854407, 854721, 854898, 852136, 851959, 856492, 856693, 856220, 855223, 854718, 856697, 851744, 853246, 851946, 853247, 855775, 854246, 851761, 851760, 852800, 853385, 855155, 852261, 1466445, 854959, 853723, 854027, 854572, 852066, 854821, 855629…	519	1562	5557	1.21329	0.94824	0.0680752	2.17011
GOTERM_BP_ALL	GO:0016070~RNA metabolic process	166	29.2254	0.00143868	856091, 855174, 853894, 852348, 854497, 850384, 856604, 856603, 853751, 851873, 852697, 850551, 853358, 850550, 850934, 856095, 856169, 852931, 854212, 855539, 854519, 851803, 852358, 850555, 854116, 855167, 850927, 855360, 851743, 850422, 854243, 855774, 850894, 853188, 852263, 853181, 855155, 1466445, 852908, 853933, 850429, 855158, 853048, 850520, 854960, 854776, 854821, 855957, 855355, 851446…	519	1455	5557	1.22157	0.966838	0.0761613	2.49231
GOTERM_BP_ALL	GO:0006497~protein lipidation	13	2.28873	0.00169258	852289, 856029, 853690, 853354, 851931, 855690, 854320, 851704, 852044, 851181, 853130, 852735, 850943	519	50	5557	2.78385	0.981831	0.0870662	2.92603
GOTERM_BP_ALL	GO:0042158~lipoprotein biosynthetic process	13	2.28873	0.00169258	852289, 856029, 853690, 853354, 851931, 855690, 854320, 851704, 852044, 851181, 853130, 852735, 850943	519	50	5557	2.78385	0.981831	0.0870662	2.92603
GOTERM_BP_ALL	GO:0009451~RNA modification	28	4.92958	0.00172755	850422, 850894, 852282, 852348, 855301, 855603, 852908, 855158, 855977, 854776, 851446, 850550, 856687, 852060, 851924, 850919, 853335, 855591, 852683, 852707, 855269, 852982, 851125, 852704, 853784, 855360, 851743, 854972	519	161	5557	1.86211	0.983276	0.0868994	2.98562
GOTERM_BP_ALL	GO:0000470~maturation of LSU-rRNA	14	2.46479	0.00181393	853894, 855774, 852646, 852995, 854116, 855957, 853855, 855613, 855269, 855890, 856449, 856687, 852439, 855730	519	57	5557	2.62982	0.986372	0.089156	3.13267
GOTERM_BP_ALL	GO:0042157~lipoprotein metabolic process	13	2.28873	0.00203067	852289, 856029, 853690, 853354, 851931, 855690, 854320, 851704, 852044, 851181, 853130, 852735, 850943	519	51	5557	2.72927	0.991848	0.0972674	3.50075
GOTERM_BP_ALL	GO:0032259~methylation	29	5.10563	0.00206572	856346, 854696, 850422, 850894, 852282, 852076, 852348, 855301, 1466445, 855158, 852884, 855977, 854776, 851446, 853011, 856687, 852060, 851924, 850919, 853335, 852683, 855269, 852982, 851125, 852704, 853784, 855263, 851844, 851743	519	171	5557	1.81583	0.992498	0.0969055	3.56014
GOTERM_BP_ALL	GO:0090501~RNA phosphodiester bond hydrolysis	31	5.45775	0.00219202	850422, 852646, 852282, 852263, 851787, 853006, 853222, 851873, 854728, 850551, 851851, 853445, 851814, 850797, 850934, 855730, 852060, 850919, 852465, 853335, 856478, 852987, 5848745, 852918, 850927, 855269, 855083, 854162, 852704, 853954, 855280	519	188	5557	1.76554	0.994439	0.100539	3.77389
GOTERM_BP_ALL	GO:0006661~phosphatidylinositol biosynthetic process	12	2.11268	0.00223443	852289, 854320, 856029, 851181, 852044, 853354, 853690, 851931, 852735, 853130, 855690, 850943	519	45	5557	2.85523	0.994971	0.100442	3.84556
GOTERM_BP_ALL	GO:0072503~cellular divalent inorganic cation homeostasis	9	1.58451	0.00242417	852709, 856681, 854160, 851786, 850710, 854052, 854718, 854027, 852102	519	27	5557	3.56904	0.996793	0.106491	4.16561
GOTERM_BP_ALL	GO:0071426~ribonucleoprotein complex export from nucleus	23	4.0493	0.00242509	851665, 851475, 851678, 853385, 851441, 853029, 851787, 1466445, 854821, 856604, 852788, 855957, 852972, 854771, 852982, 853011, 853445, 852004, 855875, 854868, 855270, 850934, 853808	519	125	5557	1.97011	0.9968	0.104592	4.16716
GOTERM_BP_ALL	GO:0034504~protein localization to nucleus	17	2.99296	0.00246822	851497, 856846, 853410, 853385, 851441, 855978, 852788, 852612, 852868, 852199, 854828, 852004, 855223, 854868, 850944, 853808, 854718	519	80	5557	2.27526	0.997111	0.104453	4.23975
GOTERM_BP_ALL	GO:0034471~ncRNA 5'-end processing	10	1.76056	0.00248305	850422, 853335, 850551, 855269, 853445, 852282, 852704, 855730, 852060, 850919	519	33	5557	3.24458	0.997211	0.103207	4.26471
GOTERM_BP_ALL	GO:0000967~rRNA 5'-end processing	10	1.76056	0.00248305	850422, 853335, 850551, 855269, 853445, 852282, 852704, 855730, 852060, 850919	519	33	5557	3.24458	0.997211	0.103207	4.26471
GOTERM_BP_ALL	GO:0034655~nucleobase-containing compound catabolic process	27	4.75352	0.0025064	854243, 852646, 853221, 852263, 855155, 851787, 1466445, 853222, 851873, 850455, 852697, 855611, 850934, 856319, 855575, 852465, 856848, 854541, 851976, 853860, 852987, 852870, 852918, 853020, 854162, 851456, 855280	519	157	5557	1.84135	0.997362	0.102333	4.30399
GOTERM_BP_ALL	GO:0045017~glycerolipid biosynthetic process	16	2.8169	0.00253012	852289, 856029, 853690, 853354, 851931, 852937, 856523, 855690, 854320, 851181, 852044, 852317, 854346, 853130, 852735, 850943	519	73	5557	2.34677	0.997506	0.101504	4.34388
GOTERM_BP_ALL	GO:0006606~protein import into nucleus	15	2.64085	0.00295879	851497, 856846, 853410, 853385, 851441, 855978, 852788, 852612, 852868, 852199, 852004, 855223, 854868, 850944, 853808	519	67	5557	2.39712	0.999098	0.115734	5.06198
GOTERM_BP_ALL	GO:0000966~RNA 5'-end processing	10	1.76056	0.00310422	850422, 853335, 850551, 855269, 853445, 852282, 852704, 855730, 852060, 850919	519	34	5557	3.14916	0.999361	0.119114	5.30444
GOTERM_BP_ALL	GO:0072507~divalent inorganic cation homeostasis	9	1.58451	0.00312245	852709, 856681, 854160, 851786, 850710, 854052, 854718, 854027, 852102	519	28	5557	3.44158	0.999388	0.117866	5.3348
GOTERM_BP_ALL	GO:0006882~cellular zinc ion homeostasis	6	1.05634	0.00313841	854160, 851786, 850710, 854052, 854718, 852102	519	12	5557	5.35356	0.999411	0.116578	5.36136
GOTERM_BP_ALL	GO:0055069~zinc ion homeostasis	6	1.05634	0.00313841	854160, 851786, 850710, 854052, 854718, 852102	519	12	5557	5.35356	0.999411	0.116578	5.36136
GOTERM_BP_ALL	GO:0015931~nucleobase-containing compound transport	29	5.10563	0.00345649	852647, 851475, 853690, 853385, 855155, 851787, 853029, 1466445, 856714, 854484, 854821, 853111, 850551, 854771, 852199, 853011, 852004, 854868, 855270, 850934, 856846, 853410, 851204, 851441, 852788, 856246, 852982, 855875, 853808	519	177	5557	1.75428	0.999723	0.125671	5.88935
GOTERM_BP_ALL	GO:0006644~phospholipid metabolic process	26	4.57746	0.00361972	852289, 851644, 856029, 853354, 853690, 851931, 855026, 855315, 852937, 856523, 850519, 851973, 855690, 852330, 855986, 854320, 851181, 852044, 852317, 853866, 851670, 854151, 854346, 853130, 852735, 850943	519	153	5557	1.81951	0.999812	0.129236	6.15922
GOTERM_BP_ALL	GO:0071166~ribonucleoprotein complex localization	23	4.0493	0.00363137	851665, 851475, 851678, 853385, 851441, 853029, 851787, 1466445, 854821, 856604, 852788, 855957, 852972, 854771, 852982, 853011, 853445, 852004, 855875, 854868, 855270, 850934, 853808	519	129	5557	1.90902	0.999817	0.127704	6.17845
GOTERM_BP_ALL	GO:0051649~establishment of localization in cell	87	15.3169	0.00390861	852921, 852826, 851665, 851475, 853991, 853029, 855602, 852968, 855654, 855978, 853223, 851314, 852240, 856604, 850677, 851839, 852972, 850732, 855833, 852004, 855270, 851466, 850934, 853467, 856663, 853177, 850966, 854407, 854898, 853778, 852136, 855687, 853017, 850519, 850863, 855337, 856693, 856220, 852788, 852982, 855223, 854718, 856395, 851744, 851497, 853247, 853385, 851787, 853201, 1466445…	519	705	5557	1.32131	0.999905	0.134787	6.63505
GOTERM_BP_ALL	GO:1902578~single-organism localization	107	18.838	0.00397955	852921, 851574, 853690, 855654, 852240, 855833, 854511, 855850, 854214, 855023, 854407, 854721, 856492, 856693, 855223, 856697, 854718, 851744, 851946, 855775, 854246, 851760, 853385, 852800, 852261, 854959, 854572, 854027, 852066, 855629, 852612, 855252, 853111, 853112, 852199, 856681, 856587, 854175, 850431, 854013, 851441, 850389, 852868, 852709, 852586, 856081, 852483, 850944, 850943, 852647,…	519	899	5557	1.27437	0.99992	0.135103	6.75154
GOTERM_BP_ALL	GO:0048193~Golgi vesicle transport	31	5.45775	0.00416396	852826, 853247, 853201, 853723, 853082, 851314, 852240, 854484, 850732, 851087, 852879, 856587, 851719, 856097, 850431, 856663, 853177, 850966, 854898, 852136, 856478, 855687, 853017, 850519, 850863, 855337, 854763, 856220, 855420, 855308, 851744	519	196	5557	1.69347	0.999948	0.138933	7.05374
GOTERM_BP_ALL	GO:0051236~establishment of RNA localization	23	4.0493	0.00440194	856846, 853410, 851204, 851475, 853385, 855155, 851441, 853029, 851787, 1466445, 854821, 852788, 850551, 854771, 852199, 852982, 853011, 852004, 855875, 854868, 855270, 850934, 853808	519	131	5557	1.87988	0.999971	0.144262	7.44236
GOTERM_BP_ALL	GO:0050658~RNA transport	23	4.0493	0.00440194	856846, 853410, 851204, 851475, 853385, 855155, 851441, 853029, 851787, 1466445, 854821, 852788, 850551, 854771, 852199, 852982, 853011, 852004, 855875, 854868, 855270, 850934, 853808	519	131	5557	1.87988	0.999971	0.144262	7.44236
GOTERM_BP_ALL	GO:1902593~single-organism nuclear import	15	2.64085	0.00450496	851497, 856846, 853410, 853385, 851441, 855978, 852788, 852612, 852868, 852199, 852004, 855223, 854868, 850944, 853808	519	70	5557	2.29438	0.999977	0.145382	7.61012
GOTERM_BP_ALL	GO:0006650~glycerophospholipid metabolic process	19	3.34507	0.00456216	852289, 856029, 851644, 853690, 853354, 851931, 852937, 850519, 856523, 855690, 854320, 851181, 852044, 852317, 854151, 854346, 853130, 852735, 850943	519	100	5557	2.03435	0.99998	0.14512	7.70313
GOTERM_BP_ALL	GO:0017038~protein import	24	4.22535	0.00481461	852921, 851497, 856846, 853410, 854407, 853778, 853385, 851441, 855602, 855654, 852968, 855978, 856693, 852788, 854472, 852612, 852868, 852199, 852004, 855223, 854868, 850944, 853808, 856395	519	140	5557	1.83551	0.999989	0.150517	8.11261
GOTERM_BP_ALL	GO:0051170~nuclear import	15	2.64085	0.00514611	851497, 856846, 853410, 853385, 851441, 855978, 852788, 852612, 852868, 852199, 852004, 855223, 854868, 850944, 853808	519	71	5557	2.26207	0.999995	0.157963	8.64771
GOTERM_BP_ALL	GO:0044764~multi-organism cellular process	29	5.10563	0.00515791	851613, 853269, 853188, 853006, 852328, 853581, 854728, 850455, 851851, 851670, 856319, 853460, 855272, 851042, 851759, 855780, 852931, 850518, 852358, 851522, 850451, 855442, 851105, 851173, 850927, 855909, 855923, 851680, 856807	519	182	5557	1.70608	0.999995	0.156279	8.66671
GOTERM_BP_ALL	GO:0006403~RNA localization	25	4.40141	0.00520197	853410, 856846, 851204, 851475, 855155, 853385, 853029, 851787, 851441, 1466445, 854821, 852788, 850551, 854771, 852199, 853011, 852982, 854162, 852004, 852704, 855875, 855270, 854868, 850934, 853808	519	149	5557	1.7965	0.999996	0.155526	8.73758
GOTERM_BP_ALL	GO:0090305~nucleic acid phosphodiester bond hydrolysis	39	6.8662	0.00521535	850422, 852646, 852282, 852263, 851787, 853006, 853222, 851873, 854728, 850551, 851851, 853358, 850797, 853445, 851814, 850934, 852060, 855730, 850919, 852465, 853335, 856768, 855471, 856478, 851976, 852987, 855621, 854115, 5848745, 852918, 850927, 855269, 855083, 854162, 853954, 852704, 851456, 855280, 854432	519	268	5557	1.55813	0.999996	0.153958	8.7591
GOTERM_BP_ALL	GO:0050657~nucleic acid transport	23	4.0493	0.00530411	856846, 853410, 851204, 851475, 853385, 855155, 851441, 853029, 851787, 1466445, 854821, 852788, 850551, 854771, 852199, 852982, 853011, 852004, 855875, 854868, 855270, 850934, 853808	519	133	5557	1.85161	0.999997	0.154454	8.90171
GOTERM_BP_ALL	GO:0006406~mRNA export from nucleus	14	2.46479	0.00531726	854821, 852788, 854771, 851475, 853011, 853385, 852004, 851441, 851787, 855875, 854868, 850934, 1466445, 853808	519	64	5557	2.34218	0.999997	0.152934	8.92282
GOTERM_BP_ALL	GO:0071427~mRNA-containing ribonucleoprotein complex export from nucleus	14	2.46479	0.00531726	854821, 852788, 854771, 851475, 853011, 853385, 852004, 851441, 851787, 855875, 854868, 850934, 1466445, 853808	519	64	5557	2.34218	0.999997	0.152934	8.92282
GOTERM_BP_ALL	GO:0010608~posttranscriptional regulation of gene expression	27	4.75352	0.00544031	856346, 854851, 851665, 854243, 850998, 851787, 853933, 850455, 852697, 855357, 850756, 855299, 853358, 850934, 854541, 851775, 852974, 852986, 851797, 851307, 852870, 855086, 855289, 852707, 852483, 855280, 852107	519	166	5557	1.74152	0.999998	0.154327	9.12013
GOTERM_BP_ALL	GO:0008654~phospholipid biosynthetic process	19	3.34507	0.00565735	852289, 856029, 853690, 853354, 851931, 855026, 852937, 856523, 855690, 852330, 855986, 854320, 851181, 852044, 852317, 854346, 853130, 852735, 850943	519	102	5557	1.99447	0.999999	0.1581	9.46718
GOTERM_BP_ALL	GO:0046907~intracellular transport	82	14.4366	0.00610641	852921, 852826, 851665, 851475, 853991, 853029, 855602, 852968, 855654, 855978, 853223, 851314, 852240, 856604, 851839, 852972, 850732, 855833, 852004, 855270, 851466, 850934, 853467, 853177, 856663, 850966, 854407, 854898, 853778, 852136, 855687, 853017, 850519, 855337, 856693, 856220, 852788, 852982, 855223, 854718, 856395, 851497, 853247, 853385, 851787, 853201, 1466445, 853723, 853082, 851595…	519	669	5557	1.31238	0.999999	0.167601	10.1813
GOTERM_BP_ALL	GO:0000480~endonucleolytic cleavage in 5'-ETS of tricistronic rRNA transcript (SSU-rRNA, 5.8S rRNA, LSU-rRNA)	9	1.58451	0.00617624	850422, 853335, 850551, 855269, 853445, 852282, 852704, 852060, 850919	519	31	5557	3.10852	1	0.167422	10.2918
GOTERM_BP_ALL	GO:0090304~nucleic acid metabolic process	186	32.7465	0.00631762	856091, 855174, 853894, 852348, 854315, 854497, 850384, 856604, 856603, 853751, 851873, 852697, 850551, 853358, 850550, 850934, 856095, 856169, 851028, 854212, 852931, 856768, 855539, 854519, 851803, 852358, 850555, 850372, 854116, 854115, 855167, 850927, 851030, 855360, 851743, 850422, 854243, 851761, 855774, 850894, 853188, 852263, 853181, 855155, 1466445, 853933, 852908, 850429, 855158, 853048…	519	1709	5557	1.16532	1	0.168997	10.5153
GOTERM_BP_ALL	GO:0006405~RNA export from nucleus	18	3.16901	0.00681755	851475, 853385, 851441, 851787, 853029, 1466445, 854821, 852788, 854771, 852199, 853011, 852982, 852004, 854868, 855270, 855875, 850934, 853808	519	96	5557	2.00759	1	0.179125	11.3012
GOTERM_BP_ALL	GO:0000472~endonucleolytic cleavage to generate mature 5'-end of SSU-rRNA from (SSU-rRNA, 5.8S rRNA, LSU-rRNA)	9	1.58451	0.00758008	850422, 853335, 850551, 855269, 853445, 852282, 852704, 852060, 850919	519	32	5557	3.01138	1	0.19499	12.4875
GOTERM_BP_ALL	GO:0019439~aromatic compound catabolic process	28	4.92958	0.00837856	854243, 852646, 853221, 852263, 855155, 851787, 1466445, 853222, 851873, 850455, 852697, 855611, 850934, 856319, 855575, 852465, 856848, 854541, 851976, 853860, 852987, 851307, 852870, 852918, 853020, 854162, 851456, 855280	519	180	5557	1.66555	1	0.211001	13.7137
GOTERM_BP_ALL	GO:0006417~regulation of translation	25	4.40141	0.00854652	856346, 851665, 854243, 850998, 851787, 853933, 850455, 852697, 855357, 850756, 853358, 855299, 854541, 851775, 852974, 852986, 852870, 851307, 851797, 855086, 855289, 852707, 852483, 855280, 852107	519	155	5557	1.72696	1	0.21252	13.9695
GOTERM_BP_ALL	GO:0000746~conjugation	21	3.69718	0.0110318	855780, 852931, 853269, 853188, 851522, 850518, 850451, 855442, 852328, 851105, 853581, 850455, 851173, 855909, 855923, 853460, 855272, 851042, 851759, 851680, 856807	519	125	5557	1.7988	1	0.263016	17.6727
GOTERM_BP_ALL	GO:0071702~organic substance transport	109	19.1901	0.0111651	852921, 851574, 853690, 855654, 852240, 850732, 850551, 855833, 856097, 850934, 853467, 853177, 854214, 855023, 854407, 854721, 852136, 856492, 856693, 856220, 855223, 854718, 851744, 853247, 851946, 855155, 853385, 852800, 852261, 1466445, 853723, 854821, 852612, 853111, 853112, 854771, 852879, 852199, 854828, 850755, 856587, 854175, 850431, 856280, 856478, 854949, 851441, 855420, 852868, 852586…	519	950	5557	1.2285	1	0.263133	17.8671
GOTERM_BP_ALL	GO:0006631~fatty acid metabolic process	14	2.46479	0.0128889	852825, 854851, 853243, 855315, 852951, 851891, 852329, 856246, 851087, 855288, 853653, 853348, 854160, 851547	519	71	5557	2.11126	1	0.294458	20.3412
GOTERM_BP_ALL	GO:0000972~transcription-dependent tethering of RNA polymerase II gene DNA at nuclear periphery	7	1.23239	0.0130003	852788, 851761, 852199, 854162, 851441, 1466445, 853808	519	22	5557	3.40681	1	0.29381	20.4987
GOTERM_BP_ALL	GO:0034248~regulation of cellular amide metabolic process	25	4.40141	0.0144802	856346, 851665, 854243, 850998, 851787, 853933, 850455, 852697, 855357, 850756, 853358, 855299, 854541, 851775, 852974, 852986, 852870, 851307, 851797, 855086, 855289, 852707, 852483, 855280, 852107	519	162	5557	1.65233	1	0.318496	22.5627
GOTERM_BP_ALL	GO:1901361~organic cyclic compound catabolic process	28	4.92958	0.0156086	854243, 852646, 853221, 852263, 855155, 851787, 1466445, 853222, 851873, 850455, 852697, 855611, 850934, 856319, 855575, 852465, 856848, 854541, 851976, 853860, 852987, 851307, 852870, 852918, 853020, 854162, 851456, 855280	519	189	5557	1.58624	1	0.335702	24.1024
GOTERM_BP_ALL	GO:0006665~sphingolipid metabolic process	10	1.76056	0.0157147	856018, 851644, 851087, 853866, 855315, 853348, 853045, 851973, 851891, 850943	519	43	5557	2.49003	1	0.33459	24.2457
GOTERM_BP_ALL	GO:0090502~RNA phosphodiester bond hydrolysis, endonucleolytic	22	3.87324	0.0161368	852465, 850422, 853335, 856478, 852646, 852282, 852263, 853006, 5848745, 852918, 851873, 854728, 850551, 850927, 855269, 851851, 853445, 852704, 853954, 855280, 852060, 850919	519	138	5557	1.70693	1	0.338922	24.8132
GOTERM_BP_ALL	GO:0072594~establishment of protein localization to organelle	46	8.09859	0.0161788	852921, 851497, 851761, 853991, 853385, 855602, 852968, 855654, 855978, 851595, 851839, 852612, 853112, 852199, 852879, 850755, 855833, 852004, 854868, 851466, 853467, 853177, 853410, 854407, 856846, 853778, 856478, 855687, 853212, 854949, 851441, 853017, 856693, 856220, 852788, 854472, 855420, 852868, 853661, 852586, 855223, 852483, 850944, 853808, 854718, 856395	519	352	5557	1.39923	1	0.336718	24.8694
GOTERM_BP_ALL	GO:0046700~heterocycle catabolic process	27	4.75352	0.0163453	854243, 852646, 853221, 852263, 855155, 851787, 1466445, 853222, 851873, 850455, 852697, 855611, 850934, 856319, 855575, 852465, 856848, 854541, 851976, 853860, 852987, 852870, 852918, 853020, 854162, 851456, 855280	519	181	5557	1.5972	1	0.336646	25.0919
GOTERM_BP_ALL	GO:0044765~single-organism transport	97	17.0775	0.0164347	851574, 852647, 852921, 852826, 853690, 852596, 853029, 855602, 855654, 852968, 855978, 851314, 851839, 851321, 852309, 855833, 852004, 855270, 851466, 854511, 855850, 854214, 855023, 854407, 853778, 854721, 850863, 856492, 852989, 854763, 856693, 854002, 852788, 851704, 852982, 855223, 854718, 856697, 855261, 856395, 851744, 851497, 851946, 855113, 855775, 854246, 855857, 852800, 853385, 852261,…	519	843	5557	1.23202	1	0.335296	25.2113
GOTERM_BP_ALL	GO:0070085~glycosylation	16	2.8169	0.0165795	854233, 852647, 852289, 852625, 854989, 855026, 851464, 856716, 854270, 855502, 854320, 856587, 854163, 853455, 852735, 852023	519	89	5557	1.92488	1	0.334884	25.404
GOTERM_BP_ALL	GO:0019236~response to pheromone	18	3.16901	0.0178819	855780, 852931, 853188, 850518, 850451, 852328, 851105, 853581, 850455, 853112, 851173, 855923, 853460, 855272, 851759, 851680, 855885, 856807	519	106	5557	1.81819	1	0.353141	27.1171
GOTERM_BP_ALL	GO:0030148~sphingolipid biosynthetic process	8	1.40845	0.0179295	856018, 851644, 851087, 853866, 853348, 853045, 851891, 850943	519	30	5557	2.85523	1	0.35104	27.1789
GOTERM_BP_ALL	GO:1901135~carbohydrate derivative metabolic process	49	8.62676	0.0186115	852647, 852289, 853690, 852076, 855690, 852311, 854320, 852044, 850732, 853130, 852735, 855746, 853984, 856029, 851644, 854212, 851464, 855026, 850519, 854073, 855502, 852362, 854262, 854163, 856832, 852625, 855857, 852261, 855529, 856714, 856716, 854270, 856131, 851181, 855298, 856587, 852023, 854233, 850707, 853354, 854989, 851931, 853095, 851111, 854472, 852437, 853455, 850992, 850943	519	383	5557	1.36984	1	0.358854	28.0605
GOTERM_BP_ALL	GO:0071705~nitrogen compound transport	39	6.8662	0.0190834	852647, 855113, 851475, 853690, 852596, 855155, 853385, 853029, 851787, 1466445, 856714, 851314, 854484, 854821, 853111, 850551, 854771, 852199, 852309, 853011, 852004, 855270, 854868, 850934, 856646, 853410, 856846, 851204, 854721, 855660, 851441, 852788, 856246, 852982, 855223, 855875, 850944, 853808, 850943	519	291	5557	1.43498	1	0.363241	28.6645
GOTERM_BP_ALL	GO:0044270~cellular nitrogen compound catabolic process	27	4.75352	0.0198558	854243, 852646, 853221, 852263, 855155, 851787, 1466445, 853222, 851873, 850455, 852697, 855611, 850934, 856319, 855575, 852465, 856848, 854541, 851976, 853860, 852987, 852870, 852918, 853020, 854162, 851456, 855280	519	184	5557	1.57115	1	0.371997	29.6427
GOTERM_BP_ALL	GO:0000747~conjugation with cellular fusion	20	3.52113	0.0200817	855780, 852931, 853269, 853188, 851522, 850518, 850451, 855442, 852328, 851105, 853581, 850455, 851173, 855909, 855923, 853460, 855272, 851759, 851680, 856807	519	124	5557	1.72696	1	0.372486	29.9265
GOTERM_BP_ALL	GO:0000755~cytogamy	5	0.880282	0.0201326	855442, 852328, 850518, 850451, 855272	519	12	5557	4.4613	1	0.370412	29.9902
GOTERM_BP_ALL	GO:0006673~inositolphosphoceramide metabolic process	4	0.704225	0.021183	851644, 853866, 855315, 851973	519	7	5557	6.11836	1	0.382732	31.2943
GOTERM_BP_ALL	GO:0043547~positive regulation of GTPase activity	18	3.16901	0.0212122	854531, 854898, 851019, 850998, 852948, 852136, 852974, 854073, 851797, 854302, 855420, 851173, 856899, 852437, 853406, 854274, 855272, 850431	519	108	5557	1.78452	1	0.380328	31.3302
GOTERM_BP_ALL	GO:0046486~glycerolipid metabolic process	19	3.34507	0.022404	852289, 856029, 851644, 853690, 853354, 851931, 852937, 850519, 856523, 855690, 854320, 851181, 852044, 852317, 854151, 854346, 853130, 852735, 850943	519	117	5557	1.73876	1	0.394097	32.7814
GOTERM_BP_ALL	GO:0072330~monocarboxylic acid biosynthetic process	12	2.11268	0.0236427	852825, 852329, 854851, 851087, 853243, 853653, 855315, 853348, 850838, 852951, 851891, 851547	519	61	5557	2.10632	1	0.407954	34.2589
GOTERM_BP_ALL	GO:0000469~cleavage involved in rRNA processing	14	2.46479	0.0268991	850422, 853335, 852646, 852282, 852987, 850551, 855269, 853445, 850797, 854162, 852704, 852060, 855730, 850919	519	78	5557	1.92179	1	0.446714	37.9986
GOTERM_BP_ALL	GO:0048309~endoplasmic reticulum inheritance	5	0.880282	0.0269854	856140, 851819, 851204, 854718, 851744	519	13	5557	4.11813	1	0.444789	38.0949
GOTERM_BP_ALL	GO:0048585~negative regulation of response to stimulus	11	1.93662	0.0286764	851613, 854302, 851173, 856899, 852437, 855923, 852358, 854073, 854161, 851680, 856807	519	55	5557	2.14143	1	0.462154	39.9541
GOTERM_BP_ALL	GO:0051641~cellular localization	100	17.6056	0.0288047	852921, 854318, 855654, 852240, 856604, 854296, 850732, 850551, 855833, 850934, 853467, 853177, 854407, 854898, 852136, 856693, 856220, 855223, 854718, 851744, 853247, 851761, 851760, 853385, 853723, 1466445, 854821, 852612, 855957, 855252, 853112, 854771, 852879, 852199, 854828, 850755, 856587, 853445, 850431, 852910, 856478, 851931, 854949, 851441, 855420, 852868, 852586, 852483, 850944, 850943…	519	892	5557	1.20035	1	0.460674	40.0929
GOTERM_BP_ALL	GO:0006888~ER to Golgi vesicle-mediated transport	16	2.8169	0.0311187	853247, 856663, 852826, 854898, 852136, 850519, 853201, 853017, 855337, 853082, 851314, 852240, 854484, 850732, 856587, 850431	519	96	5557	1.78452	1	0.48414	42.5466
GOTERM_BP_ALL	GO:0008380~RNA splicing	23	4.0493	0.0311768	856848, 854532, 851475, 852985, 852344, 855155, 851775, 853053, 850555, 854497, 851584, 852255, 856919, 854821, 854960, 851827, 854839, 853358, 855575, 855263, 856687, 851042, 851821	519	156	5557	1.57862	1	0.481781	42.6069
GOTERM_BP_ALL	GO:0008033~tRNA processing	20	3.52113	0.0313672	852465, 856848, 852263, 855301, 855603, 852908, 852255, 852918, 855591, 855919, 851446, 852707, 850756, 850550, 853358, 853954, 855575, 855360, 851743, 854972	519	130	5557	1.64725	1	0.480913	42.8043
GOTERM_BP_ALL	GO:0070417~cellular response to cold	4	0.704225	0.0315826	854851, 853803, 854174, 854073	519	8	5557	5.35356	1	0.480333	43.0268
GOTERM_BP_ALL	GO:0009409~response to cold	4	0.704225	0.0315826	854851, 853803, 854174, 854073	519	8	5557	5.35356	1	0.480333	43.0268
GOTERM_BP_ALL	GO:0000749~response to pheromone involved in conjugation with cellular fusion	14	2.46479	0.0324301	855780, 852328, 852931, 850455, 851173, 853188, 855923, 850518, 853460, 850451, 855272, 851759, 851680, 856807	519	80	5557	1.87375	1	0.486589	43.8946
GOTERM_BP_ALL	GO:0006999~nuclear pore organization	6	1.05634	0.0329211	856140, 853410, 851819, 852910, 852199, 854868	519	20	5557	3.21214	1	0.488908	44.3916
GOTERM_BP_ALL	GO:0097035~regulation of membrane lipid distribution	6	1.05634	0.0329211	854214, 853563, 853111, 852261, 854763, 850943	519	20	5557	3.21214	1	0.488908	44.3916
GOTERM_BP_ALL	GO:0006605~protein targeting	44	7.74648	0.0338265	852921, 851497, 853991, 853385, 855602, 852968, 855654, 855978, 851595, 851839, 852612, 853112, 852199, 852879, 850755, 855833, 852004, 854868, 851466, 853467, 853177, 853410, 854407, 856846, 853778, 856478, 855687, 853212, 854949, 851441, 853017, 856693, 856220, 852788, 854472, 855420, 852868, 853661, 852586, 855223, 850944, 853808, 854718, 856395	519	350	5557	1.34604	1	0.4955	45.2973
GOTERM_BP_ALL	GO:0017148~negative regulation of translation	8	1.40845	0.0343031	852697, 850455, 854541, 852974, 851787, 852870, 855280, 852107	519	34	5557	2.51932	1	0.497528	45.7685
GOTERM_BP_ALL	GO:0051704~multi-organism process	39	6.8662	0.0353099	852826, 851613, 853269, 854416, 853188, 853006, 852311, 852328, 853581, 854728, 850455, 851851, 851670, 856319, 853460, 855272, 851759, 851042, 855780, 852931, 850518, 852358, 851522, 854686, 850451, 855442, 856590, 851105, 851704, 851173, 850927, 855909, 856832, 855923, 854559, 853977, 852012, 851680, 856807	519	304	5557	1.37361	1	0.504864	46.7511
GOTERM_BP_ALL	GO:0043087~regulation of GTPase activity	18	3.16901	0.0366655	854531, 854898, 851019, 850998, 852948, 852136, 852974, 854073, 851797, 854302, 855420, 851173, 856899, 852437, 853406, 854274, 855272, 850431	519	115	5557	1.6759	1	0.515401	48.0477
GOTERM_BP_ALL	GO:0006997~nucleus organization	13	2.28873	0.0394904	856140, 852788, 853410, 851819, 854771, 855909, 852199, 852910, 851441, 854868, 853808, 855272, 854718	519	74	5557	1.88098	1	0.539312	50.6547
GOTERM_BP_ALL	GO:0009101~glycoprotein biosynthetic process	14	2.46479	0.0421993	852647, 854233, 850707, 852625, 854989, 855026, 851464, 856716, 854270, 855502, 856587, 854163, 853455, 852023	519	83	5557	1.80602	1	0.560744	53.0383
GOTERM_BP_ALL	GO:0000447~endonucleolytic cleavage in ITS1 to separate SSU-rRNA from 5.8S rRNA and LSU-rRNA from tricistronic rRNA transcript (SSU-rRNA, 5.8S rRNA, LSU-rRNA)	9	1.58451	0.0423656	850422, 853335, 850551, 855269, 853445, 852282, 852704, 852060, 850919	519	43	5557	2.24103	1	0.559295	53.181
GOTERM_BP_ALL	GO:0010256~endomembrane system organization	16	2.8169	0.0427799	851204, 852910, 851959, 856140, 852788, 856220, 855252, 851819, 853563, 853112, 854771, 852199, 851719, 854718, 850943, 851744	519	100	5557	1.71314	1	0.560009	53.5349
GOTERM_BP_ALL	GO:0033036~macromolecule localization	100	17.6056	0.0436345	852921, 851574, 855654, 852240, 854296, 850732, 850551, 855833, 856097, 850934, 853467, 854214, 853177, 854407, 852136, 856693, 856220, 855223, 854718, 851744, 853247, 851761, 855155, 853385, 852261, 853723, 1466445, 854821, 852612, 855252, 853111, 853112, 854771, 852879, 852199, 854828, 850755, 856587, 854175, 850431, 856280, 852910, 856478, 851931, 854949, 851441, 852870, 855420, 852868, 852586…	519	908	5557	1.1792	1	0.564463	54.2567
GOTERM_BP_ALL	GO:0000038~very long-chain fatty acid metabolic process	4	0.704225	0.0441617	852329, 851087, 853348, 851547	519	9	5557	4.75872	1	0.566072	54.6968
GOTERM_BP_ALL	GO:0006490~oligosaccharide-lipid intermediate biosynthetic process	5	0.880282	0.0444013	854233, 855502, 852362, 854163, 852261	519	15	5557	3.56904	1	0.565258	54.8955
GOTERM_BP_ALL	GO:0033365~protein localization to organelle	51	8.97887	0.0446216	852921, 853991, 855602, 855654, 852968, 855978, 852240, 851839, 855833, 852004, 851466, 853467, 853177, 854407, 853778, 855687, 850519, 853017, 856693, 852788, 856220, 855223, 854718, 856395, 851497, 851761, 853385, 851595, 852612, 853112, 852879, 852199, 854828, 856587, 850755, 854868, 852023, 856846, 853410, 856478, 854949, 853212, 851441, 854472, 853661, 852868, 855420, 852586, 852483, 850944,…	519	424	5557	1.28789	1	0.564295	55.0773
GOTERM_BP_ALL	GO:0007007~inner mitochondrial membrane organization	7	1.23239	0.0475338	856131, 856693, 854472, 850563, 852483, 855602, 856395	519	29	5557	2.58448	1	0.585045	57.4183
GOTERM_BP_ALL	GO:0009968~negative regulation of signal transduction	9	1.58451	0.0477403	854302, 851173, 856899, 852437, 855923, 854073, 854161, 851680, 856807	519	44	5557	2.19009	1	0.583891	57.5799
GOTERM_BP_ALL	GO:0023057~negative regulation of signaling	9	1.58451	0.0477403	854302, 851173, 856899, 852437, 855923, 854073, 854161, 851680, 856807	519	44	5557	2.19009	1	0.583891	57.5799
GOTERM_BP_ALL	GO:0044786~cell cycle DNA replication	8	1.40845	0.0516178	856604, 851576, 850656, 855539, 850980, 852348, 855621, 852995	519	37	5557	2.31505	1	0.610465	60.5082
GOTERM_BP_ALL	GO:0034249~negative regulation of cellular amide metabolic process	8	1.40845	0.0516178	852697, 850455, 854541, 852974, 851787, 852870, 855280, 852107	519	37	5557	2.31505	1	0.610465	60.5082
GOTERM_BP_ALL	GO:1902580~single-organism cellular localization	39	6.8662	0.0531985	852921, 851497, 851760, 853385, 853029, 855602, 852968, 855654, 855978, 851839, 850677, 852612, 855252, 853112, 852199, 855833, 852004, 855270, 851466, 854868, 853410, 854407, 856846, 853778, 851441, 856693, 852788, 855929, 854472, 852868, 852982, 852586, 855223, 852483, 850944, 853808, 854718, 856395, 850943	519	314	5557	1.32987	1	0.6191	61.6463
GOTERM_BP_ALL	GO:0010648~negative regulation of cell communication	9	1.58451	0.0535405	854302, 851173, 856899, 852437, 855923, 854073, 854161, 851680, 856807	519	45	5557	2.14143	1	0.618788	61.8884
GOTERM_BP_ALL	GO:0055085~transmembrane transport	55	9.6831	0.0535813	851574, 852647, 852921, 852826, 852596, 855602, 852968, 855654, 851321, 852309, 855833, 851466, 854511, 855850, 855023, 854407, 854721, 853778, 856492, 854763, 854002, 856693, 856395, 855261, 851946, 855113, 855775, 854246, 855857, 852800, 851786, 854959, 851597, 856714, 854572, 854027, 852066, 856131, 855629, 855298, 856681, 854175, 855912, 856646, 856644, 855660, 852637, 852956, 854686, 853095,…	519	468	5557	1.25832	1	0.616363	61.9172
GOTERM_BP_ALL	GO:0009100~glycoprotein metabolic process	14	2.46479	0.0538715	852647, 854233, 850707, 852625, 854989, 855026, 851464, 856716, 854270, 855502, 856587, 854163, 853455, 852023	519	86	5557	1.74302	1	0.615712	62.1214
GOTERM_BP_ALL	GO:0070972~protein localization to endoplasmic reticulum	10	1.76056	0.0540756	851839, 850755, 855833, 852586, 854949, 850519, 851466, 853467, 852023, 852240	519	53	5557	2.02021	1	0.614468	62.2644
GOTERM_BP_ALL	GO:0006446~regulation of translational initiation	7	1.23239	0.0549348	852697, 855357, 850998, 850756, 852974, 853933, 851797	519	30	5557	2.49833	1	0.617774	62.8608
GOTERM_BP_ALL	GO:0051292~nuclear pore complex assembly	4	0.704225	0.0588337	856140, 851819, 852910, 852199	519	10	5557	4.28285	1	0.64111	65.4571
GOTERM_BP_ALL	GO:0000294~nuclear-transcribed mRNA catabolic process, endonucleolytic cleavage-dependent decay	4	0.704225	0.0588337	852465, 852263, 855280, 852918	519	10	5557	4.28285	1	0.64111	65.4571
GOTERM_BP_ALL	GO:0045014~negative regulation of transcription by glucose	4	0.704225	0.0588337	851613, 853011, 852663, 852358	519	10	5557	4.28285	1	0.64111	65.4571
GOTERM_BP_ALL	GO:0000433~negative regulation of transcription from RNA polymerase II promoter by glucose	4	0.704225	0.0588337	851613, 853011, 852663, 852358	519	10	5557	4.28285	1	0.64111	65.4571
GOTERM_BP_ALL	GO:0046931~pore complex assembly	4	0.704225	0.0588337	856140, 851819, 852910, 852199	519	10	5557	4.28285	1	0.64111	65.4571
GOTERM_BP_ALL	GO:0006465~signal peptide processing	4	0.704225	0.0588337	850755, 854949, 853467, 853761	519	10	5557	4.28285	1	0.64111	65.4571
GOTERM_BP_ALL	GO:0006260~DNA replication	22	3.87324	0.0597246	856091, 856655, 853355, 855539, 851803, 852348, 854315, 855621, 852995, 851576, 856604, 850656, 850454, 851873, 852383, 851097, 852385, 850980, 851030, 851456, 856305, 851671	519	158	5557	1.49087	1	0.644192	66.0259
GOTERM_BP_ALL	GO:0071444~cellular response to pheromone	15	2.64085	0.0600122	855780, 852931, 853188, 850518, 850451, 852328, 850455, 851173, 855923, 853460, 855272, 851759, 851680, 855885, 856807	519	96	5557	1.67299	1	0.643415	66.2076
GOTERM_BP_ALL	GO:0031503~protein complex localization	7	1.23239	0.0629934	852826, 852788, 854828, 855223, 851441, 850944, 853808	519	31	5557	2.41774	1	0.659224	68.038
GOTERM_BP_ALL	GO:0006139~nucleobase-containing compound metabolic process	200	35.2113	0.0653113	855174, 854497, 856604, 856603, 852697, 850551, 850550, 850934, 855746, 851028, 852931, 855539, 851803, 850555, 855167, 850927, 851030, 855360, 850422, 855774, 855155, 852263, 855349, 853933, 852908, 850429, 855158, 850520, 854776, 854960, 855355, 855957, 851446, 855575, 851042, 852060, 855049, 851441, 855621, 852255, 852918, 856106, 852683, 855613, 856305, 850442, 851665, 856655, 851475, 852646,…	519	1961	5557	1.09201	1	0.670358	69.3961
GOTERM_BP_ALL	GO:0043413~macromolecule glycosylation	13	2.28873	0.0654867	854270, 854233, 855502, 852647, 852625, 854989, 851464, 855026, 856587, 854163, 853455, 852023, 856716	519	80	5557	1.73991	1	0.668841	69.4966
GOTERM_BP_ALL	GO:0006486~protein glycosylation	13	2.28873	0.0654867	854270, 854233, 855502, 852647, 852625, 854989, 851464, 855026, 856587, 854163, 853455, 852023, 856716	519	80	5557	1.73991	1	0.668841	69.4966
GOTERM_BP_ALL	GO:0000479~endonucleolytic cleavage of tricistronic rRNA transcript (SSU-rRNA, 5.8S rRNA, LSU-rRNA)	10	1.76056	0.0658771	850422, 853335, 850551, 855269, 852646, 853445, 852282, 852704, 852060, 850919	519	55	5557	1.94675	1	0.668577	69.7192
GOTERM_BP_ALL	GO:0000478~endonucleolytic cleavage involved in rRNA processing	10	1.76056	0.0658771	850422, 853335, 850551, 855269, 852646, 853445, 852282, 852704, 852060, 850919	519	55	5557	1.94675	1	0.668577	69.7192
GOTERM_BP_ALL	GO:0006261~DNA-dependent DNA replication	20	3.52113	0.0671149	856091, 853355, 855539, 852348, 854315, 855621, 852995, 851576, 856604, 850656, 850454, 851873, 852383, 851097, 852385, 850980, 851030, 851456, 856305, 851671	519	142	5557	1.50805	1	0.673128	70.4149
GOTERM_BP_ALL	GO:0009303~rRNA transcription	7	1.23239	0.0717114	856119, 856655, 853293, 854519, 855473, 855280, 5848745	519	32	5557	2.34218	1	0.695656	72.8689
GOTERM_BP_ALL	GO:0000184~nuclear-transcribed mRNA catabolic process, nonsense-mediated decay	7	1.23239	0.0717114	854243, 855611, 855155, 851787, 852987, 850934, 856319	519	32	5557	2.34218	1	0.695656	72.8689
GOTERM_BP_ALL	GO:0006344~maintenance of chromatin silencing	3	0.528169	0.0717183	852788, 851441, 853808	519	5	5557	6.42428	1	0.693252	72.8725
GOTERM_BP_ALL	GO:0016255~attachment of GPI anchor to protein	3	0.528169	0.0717183	851181, 852044, 851931	519	5	5557	6.42428	1	0.693252	72.8725
GOTERM_BP_ALL	GO:0030497~fatty acid elongation	3	0.528169	0.0717183	851087, 853243, 853348	519	5	5557	6.42428	1	0.693252	72.8725
GOTERM_BP_ALL	GO:0036498~IRE1-mediated unfolded protein response	3	0.528169	0.0717183	853358, 856478, 851042	519	5	5557	6.42428	1	0.693252	72.8725
GOTERM_BP_ALL	GO:0035392~maintenance of chromatin silencing at telomere	3	0.528169	0.0717183	852788, 851441, 853808	519	5	5557	6.42428	1	0.693252	72.8725
GOTERM_BP_ALL	GO:0042761~very long-chain fatty acid biosynthetic process	3	0.528169	0.0717183	851087, 853348, 851547	519	5	5557	6.42428	1	0.693252	72.8725
GOTERM_BP_ALL	GO:1902582~single-organism intracellular transport	33	5.80986	0.074158	852921, 851497, 853385, 853029, 855602, 852968, 855654, 855978, 851839, 852612, 852199, 855833, 852004, 851466, 854868, 855270, 854407, 856846, 853410, 853778, 851441, 856693, 852788, 854472, 852868, 852982, 852586, 855223, 850944, 853808, 854718, 856395, 850943	519	265	5557	1.33334	1	0.703398	74.0956
GOTERM_BP_ALL	GO:0001676~long-chain fatty acid metabolic process	4	0.704225	0.0754708	852825, 852329, 855288, 853653	519	11	5557	3.8935	1	0.707575	74.732
GOTERM_BP_ALL	GO:0071577~zinc II ion transmembrane transport	4	0.704225	0.0754708	854246, 855775, 852637, 851786	519	11	5557	3.8935	1	0.707575	74.732
GOTERM_BP_ALL	GO:0070785~negative regulation of growth of unicellular organism as a thread of attached cells	4	0.704225	0.0754708	851613, 852683, 852348, 852358	519	11	5557	3.8935	1	0.707575	74.732
GOTERM_BP_ALL	GO:0044085~cellular component biogenesis	129	22.7113	0.0780628	852921, 855174, 853894, 854416, 856604, 856603, 850551, 853463, 856095, 855539, 854519, 850555, 854116, 856220, 856774, 854718, 851744, 850422, 855774, 850894, 853188, 852263, 853385, 855158, 853048, 854821, 854776, 854960, 855355, 855957, 855357, 852199, 850756, 853445, 855575, 856687, 850431, 852060, 855049, 851049, 852910, 856478, 852255, 852918, 854381, 855613, 852058, 852704, 852483, 852107,…	519	1230	5557	1.12294	1	0.717806	75.9455
GOTERM_BP_ALL	GO:0006811~ion transport	41	7.21831	0.0784911	852826, 851946, 855113, 855775, 854246, 855857, 852596, 852800, 851786, 854959, 851597, 851314, 854027, 854572, 856131, 852066, 852329, 851321, 855298, 856681, 850911, 854511, 855850, 856646, 856644, 855023, 854721, 855660, 856849, 852637, 854013, 852956, 856492, 853095, 854763, 851111, 856246, 850389, 852709, 855308, 856697	519	343	5557	1.27986	1	0.7175	76.1406
GOTERM_BP_ALL	GO:0000973~posttranscriptional tethering of RNA polymerase II gene DNA at nuclear periphery	5	0.880282	0.0798241	852788, 854162, 851441, 1466445, 853808	519	18	5557	2.9742	1	0.721436	76.7385
GOTERM_BP_ALL	GO:0000902~cell morphogenesis	9	1.58451	0.0811156	852328, 851719, 856860, 851055, 853646, 850863, 850451, 855272, 851042	519	49	5557	1.96662	1	0.725087	77.3043
GOTERM_BP_ALL	GO:0071840~cellular component organization or biogenesis	260	45.7746	0.0812513	852921, 855174, 853690, 851019, 855654, 851430, 856604, 856603, 850830, 850551, 855833, 850934, 851028, 855539, 851959, 850555, 853687, 855442, 856220, 850563, 851030, 850422, 855774, 852263, 852261, 850429, 855158, 852905, 850520, 854960, 854776, 855957, 855252, 853111, 855355, 853112, 854771, 855357, 854174, 854173, 855575, 851042, 850431, 852060, 855049, 851049, 852910, 851441, 852255, 852918,…	519	2611	5557	1.0662	1	0.723422	77.3629
GOTERM_BP_ALL	GO:0000375~RNA splicing, via transesterification reactions	18	3.16901	0.0846249	856848, 854532, 851475, 852985, 855155, 851775, 852344, 850555, 854497, 852255, 856919, 854821, 854960, 851827, 854839, 855575, 856687, 851821	519	128	5557	1.50569	1	0.736187	78.7767
GOTERM_BP_ALL	GO:0046916~cellular transition metal ion homeostasis	12	2.11268	0.0860296	856644, 854246, 856849, 856681, 850911, 854160, 851786, 850710, 854052, 854718, 854027, 852102	519	75	5557	1.71314	1	0.740002	79.3405
GOTERM_BP_ALL	GO:0051345~positive regulation of hydrolase activity	20	3.52113	0.0880695	854531, 854898, 851019, 852948, 854541, 850998, 852136, 852974, 854073, 851797, 854302, 855420, 851173, 856899, 852385, 852437, 853406, 854274, 855272, 850431	519	147	5557	1.45675	1	0.746364	80.1341
GOTERM_BP_ALL	GO:0034629~cellular protein complex localization	6	1.05634	0.088346	852788, 854828, 855223, 851441, 850944, 853808	519	26	5557	2.47088	1	0.745325	80.2394
GOTERM_BP_ALL	GO:1902532~negative regulation of intracellular signal transduction	7	1.23239	0.0911114	854302, 856899, 852437, 854073, 854161, 851680, 856807	519	34	5557	2.20441	1	0.754367	81.2643
GOTERM_BP_ALL	GO:0045039~protein import into mitochondrial inner membrane	4	0.704225	0.0939169	856693, 854472, 855602, 856395	519	12	5557	3.56904	1	0.763167	82.2526
GOTERM_BP_ALL	GO:0006829~zinc II ion transport	4	0.704225	0.0939169	854246, 855775, 852637, 851786	519	12	5557	3.56904	1	0.763167	82.2526
GOTERM_BP_ALL	GO:0000430~regulation of transcription from RNA polymerase II promoter by glucose	4	0.704225	0.0939169	851613, 853011, 852663, 852358	519	12	5557	3.56904	1	0.763167	82.2526
GOTERM_BP_ALL	GO:0000437~carbon catabolite repression of transcription from RNA polymerase II promoter	4	0.704225	0.0939169	851613, 853011, 852663, 852358	519	12	5557	3.56904	1	0.763167	82.2526
GOTERM_BP_ALL	GO:0006855~drug transmembrane transport	5	0.880282	0.0939979	851574, 855660, 854175, 854686, 856049	519	19	5557	2.81767	1	0.761375	82.2804
GOTERM_BP_ALL	GO:0044182~filamentous growth of a population of unicellular organisms	16	2.8169	0.0955012	853618, 851613, 852931, 856846, 856849, 852348, 852358, 855603, 850451, 851838, 850455, 852683, 852663, 856081, 853977, 851680	519	112	5557	1.52959	1	0.76498	82.7888
GOTERM_BP_ALL	GO:0006399~tRNA metabolic process	26	4.57746	0.0966401	852263, 853181, 855301, 855603, 852908, 855919, 851446, 850756, 853358, 850550, 855575, 852465, 856848, 852987, 852986, 851307, 852255, 855591, 852918, 854283, 852707, 854162, 853954, 855360, 854972, 851743	519	205	5557	1.35798	1	0.767153	83.1648

## Sheet: BP_up_FunctCluste
Annotation Cluster 1	Enrichment Score: 4.715299852188703
Category	Term	Count	%	PValue	Genes	List Total	Pop Hits	Pop Total	Fold Enrichment	Bonferroni	Benjamini	FDR
GOTERM_BP_ALL	GO:0006364~rRNA processing	56	9.85915	3.96213e-08	851665, 855174, 853894, 852646, 852282, 853029, 852995, 855977, 856604, 856603, 852972, 855611, 850551, 851924, 853419, 856095, 852465, 853335, 855539, 852987, 854116, 855591, 855269, 852982, 851125, 855890, 856449, 854162, 853784, 850422, 855774, 850894, 853188, 852263, 855158, 853048, 854776, 855957, 850797, 853445, 855575, 856687, 855730, 852060, 850919, 856848, 853860, 851584, 852255, 852918,…	519	280	5557	2.14143	9.37396e-05	9.37396e-05	6.94581e-05
GOTERM_BP_ALL	GO:0016072~rRNA metabolic process	58	10.2113	5.19167e-08	851665, 855174, 853894, 852646, 852282, 853029, 852995, 855977, 856604, 856603, 852972, 855611, 850551, 851924, 853419, 856095, 852465, 853335, 855539, 852987, 854116, 855591, 855269, 852982, 851125, 855890, 856449, 854162, 853784, 850422, 854243, 855774, 850894, 853188, 852263, 855158, 853048, 854776, 855957, 850797, 853445, 855575, 856687, 855730, 852060, 850919, 856848, 853053, 853860, 851584,…	519	297	5557	2.09095	0.000122827	6.14156e-05	9.10125e-05
GOTERM_BP_ALL	GO:0042254~ribosome biogenesis	72	12.6761	5.80224e-08	851665, 855174, 853894, 853320, 852646, 852282, 853029, 852995, 855977, 856604, 856603, 850551, 855611, 852972, 855270, 851924, 856095, 853419, 852465, 856119, 853335, 854078, 855539, 854519, 852987, 854116, 855591, 855269, 856449, 855890, 852982, 851125, 854162, 853784, 851497, 850422, 855774, 850894, 853188, 852263, 853385, 855158, 853048, 854776, 855957, 853293, 850797, 853445, 855575, 856687,…	519	406	5557	1.8988	0.000137272	4.57593e-05	0.000101716
GOTERM_BP_ALL	GO:0006396~RNA processing	91	16.0211	3.38783e-07	851665, 855174, 853894, 851475, 852646, 853221, 852282, 853029, 855603, 852995, 854497, 855977, 856604, 856603, 850551, 855611, 852972, 853358, 850550, 851924, 856095, 853419, 852465, 853335, 855539, 852985, 852987, 850555, 854116, 855591, 855269, 856449, 855890, 852982, 851125, 854162, 853784, 855360, 855263, 851743, 854972, 854532, 850422, 855774, 850894, 853188, 855155, 852263, 855301, 852908,…	519	582	5557	1.67414	0.000801241	0.00020037	0.000593903
GOTERM_BP_ALL	GO:0034470~ncRNA processing	69	12.1479	3.54387e-07	851665, 855174, 853894, 852646, 852282, 853029, 855603, 852995, 855977, 856604, 856603, 850551, 855611, 852972, 853358, 850550, 851924, 856095, 853419, 852465, 853335, 855539, 852987, 854116, 855591, 855269, 856449, 855890, 852982, 851125, 854162, 853784, 855360, 854972, 851743, 850422, 855774, 850894, 853188, 852263, 855301, 852908, 855158, 853048, 855919, 854776, 855957, 851446, 850756, 850797,…	519	400	5557	1.84698	0.000838127	0.000167682	0.000621256
GOTERM_BP_ALL	GO:0022613~ribonucleoprotein complex biogenesis	80	14.0845	9.8794e-07	851665, 855174, 853894, 853320, 852646, 852282, 853029, 852995, 855977, 856604, 856603, 850551, 855611, 852972, 853463, 855270, 851924, 856095, 853419, 852465, 856119, 853335, 854078, 855539, 854519, 852987, 850555, 854116, 855591, 855269, 856449, 855890, 852982, 851125, 854162, 853784, 851497, 850422, 855774, 850894, 853188, 852263, 853385, 855158, 853048, 856919, 854821, 854776, 854960, 855957,…	519	502	5557	1.70632	0.00233474	0.000389502	0.00173189
GOTERM_BP_ALL	GO:0034660~ncRNA metabolic process	81	14.2606	1.44673e-06	851665, 855174, 856655, 853894, 852646, 852282, 853029, 855603, 852995, 855977, 856604, 856603, 850551, 855611, 852972, 853358, 850550, 851924, 856095, 853419, 852465, 856119, 853335, 855539, 854519, 852987, 852986, 854116, 855591, 855269, 856449, 855890, 852982, 851125, 854162, 853784, 855360, 851743, 854972, 850422, 854243, 855774, 850894, 853188, 852263, 853181, 855301, 852908, 855158, 853048,…	519	515	5557	1.68403	0.00341712	0.000488877	0.00253617
GOTERM_BP_ALL	GO:0042274~ribosomal small subunit biogenesis	31	5.45775	1.46108e-05	850422, 855174, 853188, 852282, 853029, 852995, 855158, 855977, 853048, 856603, 852972, 850551, 853445, 855270, 855575, 856687, 851924, 852060, 856095, 850919, 853335, 851049, 851584, 855591, 855269, 852982, 851125, 852058, 852704, 853784, 855875	519	143	5557	2.32113	0.0339786	0.00313773	0.0256103
GOTERM_BP_ALL	GO:0000462~maturation of SSU-rRNA from tricistronic rRNA transcript (SSU-rRNA, 5.8S rRNA, LSU-rRNA)	24	4.22535	6.18545e-05	850422, 853335, 855174, 853188, 852282, 853029, 852995, 851584, 855158, 853048, 855977, 856603, 850551, 852972, 855269, 852982, 853445, 852704, 853784, 856687, 851924, 852060, 856095, 850919	519	104	5557	2.47088	0.136147	0.0111947	0.108379
GOTERM_BP_ALL	GO:0030490~maturation of SSU-rRNA	25	4.40141	0.00011443	850422, 853335, 855174, 853188, 852282, 853029, 852995, 851584, 855158, 853048, 855977, 856603, 850551, 852972, 855269, 852982, 853445, 852704, 853784, 855575, 856687, 852060, 851924, 850919, 856095	519	115	5557	2.32764	0.237199	0.0178886	0.200412
GOTERM_BP_ALL	GO:0016070~RNA metabolic process	166	29.2254	0.00143868	856091, 855174, 853894, 852348, 854497, 850384, 856604, 856603, 853751, 851873, 852697, 850551, 853358, 850550, 850934, 856095, 856169, 852931, 854212, 855539, 854519, 851803, 852358, 850555, 854116, 855167, 850927, 855360, 851743, 850422, 854243, 855774, 850894, 853188, 852263, 853181, 855155, 1466445, 852908, 853933, 850429, 855158, 853048, 850520, 854960, 854776, 854821, 855957, 855355, 851446…	519	1455	5557	1.22157	0.966838	0.0761613	2.49231
GOTERM_BP_ALL	GO:0090304~nucleic acid metabolic process	186	32.7465	0.00631762	856091, 855174, 853894, 852348, 854315, 854497, 850384, 856604, 856603, 853751, 851873, 852697, 850551, 853358, 850550, 850934, 856095, 856169, 851028, 854212, 852931, 856768, 855539, 854519, 851803, 852358, 850555, 850372, 854116, 854115, 855167, 850927, 851030, 855360, 851743, 850422, 854243, 851761, 855774, 850894, 853188, 852263, 853181, 855155, 1466445, 853933, 852908, 850429, 855158, 853048…	519	1709	5557	1.16532	1	0.168997	10.5153
GOTERM_BP_ALL	GO:0044085~cellular component biogenesis	129	22.7113	0.0780628	852921, 855174, 853894, 854416, 856604, 856603, 850551, 853463, 856095, 855539, 854519, 850555, 854116, 856220, 856774, 854718, 851744, 850422, 855774, 850894, 853188, 852263, 853385, 855158, 853048, 854821, 854776, 854960, 855355, 855957, 855357, 852199, 850756, 853445, 855575, 856687, 850431, 852060, 855049, 851049, 852910, 856478, 852255, 852918, 854381, 855613, 852058, 852704, 852483, 852107,…	519	1230	5557	1.12294	1	0.717806	75.9455
GOTERM_BP_ALL	GO:0010467~gene expression	190	33.4507	0.644028	856091, 855174, 853894, 854497, 850384, 856604, 856603, 853751, 850830, 852697, 850551, 853358, 850550, 853463, 850934, 853467, 856095, 856169, 854212, 852931, 855539, 854519, 851803, 852358, 850555, 854116, 855167, 853687, 855360, 851743, 852748, 856776, 850422, 854243, 855774, 850894, 853188, 852263, 853181, 853385, 855155, 1466445, 853933, 852908, 850429, 855158, 853048, 850520, 854960, 854776…	519	2064	5557	0.985637	1	0.99723	100
Annotation Cluster 2	Enrichment Score: 3.5545231534613833
Category	Term	Count	%	PValue	Genes	List Total	Pop Hits	Pop Total	Fold Enrichment	Bonferroni	Benjamini	FDR
GOTERM_BP_ALL	GO:0042274~ribosomal small subunit biogenesis	31	5.45775	1.46108e-05	850422, 855174, 853188, 852282, 853029, 852995, 855158, 855977, 853048, 856603, 852972, 850551, 853445, 855270, 855575, 856687, 851924, 852060, 856095, 850919, 853335, 851049, 851584, 855591, 855269, 852982, 851125, 852058, 852704, 853784, 855875	519	143	5557	2.32113	0.0339786	0.00313773	0.0256103
GOTERM_BP_ALL	GO:0000462~maturation of SSU-rRNA from tricistronic rRNA transcript (SSU-rRNA, 5.8S rRNA, LSU-rRNA)	24	4.22535	6.18545e-05	850422, 853335, 855174, 853188, 852282, 853029, 852995, 851584, 855158, 853048, 855977, 856603, 850551, 852972, 855269, 852982, 853445, 852704, 853784, 856687, 851924, 852060, 856095, 850919	519	104	5557	2.47088	0.136147	0.0111947	0.108379
GOTERM_BP_ALL	GO:0030490~maturation of SSU-rRNA	25	4.40141	0.00011443	850422, 853335, 855174, 853188, 852282, 853029, 852995, 851584, 855158, 853048, 855977, 856603, 850551, 852972, 855269, 852982, 853445, 852704, 853784, 855575, 856687, 852060, 851924, 850919, 856095	519	115	5557	2.32764	0.237199	0.0178886	0.200412
GOTERM_BP_ALL	GO:0043414~macromolecule methylation	29	5.10563	0.000132695	856346, 854696, 850422, 850894, 852282, 852076, 852348, 855301, 1466445, 855158, 852884, 855977, 854776, 851446, 853011, 856687, 852060, 851924, 850919, 853335, 852683, 855269, 852982, 851125, 852704, 853784, 855263, 851844, 851743	519	145	5557	2.14143	0.269464	0.0194323	0.232366
GOTERM_BP_ALL	GO:0001510~RNA methylation	21	3.69718	0.000276152	850422, 853335, 850894, 852282, 852348, 855301, 855158, 855977, 854776, 851446, 852683, 855269, 851125, 852982, 852704, 853784, 856687, 851924, 852060, 851743, 850919	519	93	5557	2.41774	0.479761	0.0338083	0.483005
GOTERM_BP_ALL	GO:0031167~rRNA methylation	16	2.8169	0.000725484	850422, 853335, 850894, 852282, 855158, 855977, 854776, 855269, 851125, 852982, 852704, 853784, 856687, 852060, 851924, 850919	519	65	5557	2.6356	0.820417	0.0538848	1.26421
GOTERM_BP_ALL	GO:0000154~rRNA modification	17	2.99296	0.00104129	850422, 853335, 850894, 852282, 855158, 855591, 855977, 854776, 855269, 851125, 852982, 852704, 853784, 856687, 852060, 851924, 850919	519	74	5557	2.45975	0.91499	0.0644505	1.80981
GOTERM_BP_ALL	GO:0009451~RNA modification	28	4.92958	0.00172755	850422, 850894, 852282, 852348, 855301, 855603, 852908, 855158, 855977, 854776, 851446, 850550, 856687, 852060, 851924, 850919, 853335, 855591, 852683, 852707, 855269, 852982, 851125, 852704, 853784, 855360, 851743, 854972	519	161	5557	1.86211	0.983276	0.0868994	2.98562
GOTERM_BP_ALL	GO:0032259~methylation	29	5.10563	0.00206572	856346, 854696, 850422, 850894, 852282, 852076, 852348, 855301, 1466445, 855158, 852884, 855977, 854776, 851446, 853011, 856687, 852060, 851924, 850919, 853335, 852683, 855269, 852982, 851125, 852704, 853784, 855263, 851844, 851743	519	171	5557	1.81583	0.992498	0.0969055	3.56014
Annotation Cluster 3	Enrichment Score: 2.982823222289912
Category	Term	Count	%	PValue	Genes	List Total	Pop Hits	Pop Total	Fold Enrichment	Bonferroni	Benjamini	FDR
GOTERM_BP_ALL	GO:0042273~ribosomal large subunit biogenesis	24	4.22535	0.000657761	851497, 851665, 854078, 853320, 855539, 853894, 855774, 852646, 853860, 852995, 854116, 854381, 856604, 855957, 850551, 853855, 855613, 855269, 855890, 856449, 856687, 852107, 855730, 852439	519	121	5557	2.12373	0.789185	0.050569	1.14684
GOTERM_BP_ALL	GO:0000463~maturation of LSU-rRNA from tricistronic rRNA transcript (SSU-rRNA, 5.8S rRNA, LSU-rRNA)	13	2.28873	0.000943719	853894, 855774, 852646, 852995, 854116, 855957, 853855, 855613, 855269, 855890, 856449, 852439, 855730	519	47	5557	2.96155	0.892889	0.0635909	1.64155
GOTERM_BP_ALL	GO:0000470~maturation of LSU-rRNA	14	2.46479	0.00181393	853894, 855774, 852646, 852995, 854116, 855957, 853855, 855613, 855269, 855890, 856449, 856687, 852439, 855730	519	57	5557	2.62982	0.986372	0.089156	3.13267
Annotation Cluster 4	Enrichment Score: 2.596222585279831
Category	Term	Count	%	PValue	Genes	List Total	Pop Hits	Pop Total	Fold Enrichment	Bonferroni	Benjamini	FDR
GOTERM_BP_ALL	GO:0046467~membrane lipid biosynthetic process	19	3.34507	6.1123e-06	856018, 852289, 856029, 851644, 853690, 853354, 851931, 853045, 851891, 855690, 854320, 851181, 852044, 851087, 853866, 853348, 853130, 852735, 850943	519	61	5557	3.33501	0.0143577	0.00180608	0.0107146
GOTERM_BP_ALL	GO:0006643~membrane lipid metabolic process	22	3.87324	6.55372e-06	856018, 852289, 856029, 851644, 853690, 853354, 851931, 855315, 850519, 853045, 851973, 851891, 855690, 854320, 851181, 852044, 851087, 853866, 853348, 853130, 852735, 850943	519	79	5557	2.98173	0.0153865	0.00172142	0.0114884
GOTERM_BP_ALL	GO:0006505~GPI anchor metabolic process	14	2.46479	7.43939e-06	852289, 856029, 851644, 853690, 853354, 851931, 850519, 855690, 854320, 851181, 852044, 852735, 853130, 850943	519	35	5557	4.28285	0.0174477	0.00175862	0.0130408
GOTERM_BP_ALL	GO:0006664~glycolipid metabolic process	14	2.46479	2.88354e-05	852289, 856029, 851644, 853690, 853354, 851931, 850519, 855690, 854320, 851181, 852044, 852735, 853130, 850943	519	39	5557	3.84358	0.0659502	0.00566933	0.0505378
GOTERM_BP_ALL	GO:1903509~liposaccharide metabolic process	14	2.46479	2.88354e-05	852289, 856029, 851644, 853690, 853354, 851931, 850519, 855690, 854320, 851181, 852044, 852735, 853130, 850943	519	39	5557	3.84358	0.0659502	0.00566933	0.0505378
GOTERM_BP_ALL	GO:0006506~GPI anchor biosynthetic process	12	2.11268	8.69258e-05	852289, 854320, 856029, 851181, 852044, 853354, 853690, 851931, 852735, 853130, 855690, 850943	519	32	5557	4.01517	0.185903	0.0145837	0.152276
GOTERM_BP_ALL	GO:0008610~lipid biosynthetic process	36	6.33803	0.000161131	852825, 856018, 854851, 852289, 853690, 853243, 853045, 855690, 852330, 852329, 855986, 854320, 852044, 851181, 851087, 853653, 853866, 851670, 856767, 854346, 852735, 853130, 851547, 856029, 851644, 853354, 855026, 851931, 855315, 852937, 856523, 852951, 851891, 852317, 853348, 850943	519	200	5557	1.92728	0.317004	0.0221778	0.282095
GOTERM_BP_ALL	GO:0009247~glycolipid biosynthetic process	12	2.11268	0.000216925	852289, 854320, 856029, 851181, 852044, 853354, 853690, 851931, 852735, 853130, 855690, 850943	519	35	5557	3.67102	0.401483	0.028114	0.3796
GOTERM_BP_ALL	GO:0044255~cellular lipid metabolic process	48	8.4507	0.000516856	852825, 856018, 854851, 852289, 853088, 853243, 853690, 852261, 853045, 855690, 852330, 852329, 855986, 854320, 852044, 851181, 851087, 853653, 853866, 851670, 854151, 856767, 854346, 852735, 853130, 851547, 854233, 851644, 856029, 853354, 855026, 851931, 855315, 852937, 856523, 850519, 852951, 851973, 851891, 855502, 852362, 856246, 855288, 852317, 853348, 854163, 854160, 850943	519	312	5557	1.64725	0.705712	0.0459565	0.902214
GOTERM_BP_ALL	GO:0006629~lipid metabolic process	50	8.80282	0.000968754	856018, 852825, 854851, 852289, 853088, 853243, 853690, 852261, 853045, 855690, 852330, 852329, 855986, 854320, 852044, 851181, 851087, 853815, 853866, 853653, 851670, 854151, 856767, 854346, 852735, 853130, 851547, 854233, 850707, 851644, 856029, 853354, 855026, 851931, 855315, 852937, 850519, 856523, 851973, 852951, 851891, 855502, 852362, 856246, 855288, 852317, 853348, 854163, 854160, 850943	519	338	5557	1.58389	0.899055	0.0634192	1.68474
GOTERM_BP_ALL	GO:0046474~glycerophospholipid biosynthetic process	16	2.8169	0.00101557	852289, 856029, 853690, 853354, 851931, 852937, 856523, 855690, 854320, 851181, 852044, 852317, 854346, 853130, 852735, 850943	519	67	5557	2.55693	0.909651	0.0645988	1.76549
GOTERM_BP_ALL	GO:0046488~phosphatidylinositol metabolic process	16	2.8169	0.00101557	852289, 856029, 851644, 853690, 853354, 851931, 850519, 855690, 854320, 851181, 852044, 852317, 854151, 853130, 852735, 850943	519	67	5557	2.55693	0.909651	0.0645988	1.76549
GOTERM_BP_ALL	GO:0042158~lipoprotein biosynthetic process	13	2.28873	0.00169258	852289, 856029, 853690, 853354, 851931, 855690, 854320, 851704, 852044, 851181, 853130, 852735, 850943	519	50	5557	2.78385	0.981831	0.0870662	2.92603
GOTERM_BP_ALL	GO:0006497~protein lipidation	13	2.28873	0.00169258	852289, 856029, 853690, 853354, 851931, 855690, 854320, 851704, 852044, 851181, 853130, 852735, 850943	519	50	5557	2.78385	0.981831	0.0870662	2.92603
GOTERM_BP_ALL	GO:0042157~lipoprotein metabolic process	13	2.28873	0.00203067	852289, 856029, 853690, 853354, 851931, 855690, 854320, 851704, 852044, 851181, 853130, 852735, 850943	519	51	5557	2.72927	0.991848	0.0972674	3.50075
GOTERM_BP_ALL	GO:0006661~phosphatidylinositol biosynthetic process	12	2.11268	0.00223443	852289, 854320, 856029, 851181, 852044, 853354, 853690, 851931, 852735, 853130, 855690, 850943	519	45	5557	2.85523	0.994971	0.100442	3.84556
GOTERM_BP_ALL	GO:0045017~glycerolipid biosynthetic process	16	2.8169	0.00253012	852289, 856029, 853690, 853354, 851931, 852937, 856523, 855690, 854320, 851181, 852044, 852317, 854346, 853130, 852735, 850943	519	73	5557	2.34677	0.997506	0.101504	4.34388
GOTERM_BP_ALL	GO:0006644~phospholipid metabolic process	26	4.57746	0.00361972	852289, 851644, 856029, 853354, 853690, 851931, 855026, 855315, 852937, 856523, 850519, 851973, 855690, 852330, 855986, 854320, 851181, 852044, 852317, 853866, 851670, 854151, 854346, 853130, 852735, 850943	519	153	5557	1.81951	0.999812	0.129236	6.15922
GOTERM_BP_ALL	GO:0006650~glycerophospholipid metabolic process	19	3.34507	0.00456216	852289, 856029, 851644, 853690, 853354, 851931, 852937, 850519, 856523, 855690, 854320, 851181, 852044, 852317, 854151, 854346, 853130, 852735, 850943	519	100	5557	2.03435	0.99998	0.14512	7.70313
GOTERM_BP_ALL	GO:0008654~phospholipid biosynthetic process	19	3.34507	0.00565735	852289, 856029, 853690, 853354, 851931, 855026, 852937, 856523, 855690, 852330, 855986, 854320, 851181, 852044, 852317, 854346, 853130, 852735, 850943	519	102	5557	1.99447	0.999999	0.1581	9.46718
GOTERM_BP_ALL	GO:0006665~sphingolipid metabolic process	10	1.76056	0.0157147	856018, 851644, 851087, 853866, 855315, 853348, 853045, 851973, 851891, 850943	519	43	5557	2.49003	1	0.33459	24.2457
GOTERM_BP_ALL	GO:0030148~sphingolipid biosynthetic process	8	1.40845	0.0179295	856018, 851644, 851087, 853866, 853348, 853045, 851891, 850943	519	30	5557	2.85523	1	0.35104	27.1789
GOTERM_BP_ALL	GO:0046486~glycerolipid metabolic process	19	3.34507	0.022404	852289, 856029, 851644, 853690, 853354, 851931, 852937, 850519, 856523, 855690, 854320, 851181, 852044, 852317, 854151, 854346, 853130, 852735, 850943	519	117	5557	1.73876	1	0.394097	32.7814
GOTERM_BP_ALL	GO:0090407~organophosphate biosynthetic process	25	4.40141	0.388879	852289, 856029, 853354, 855857, 853690, 851931, 855026, 852937, 856523, 854073, 855690, 852330, 856131, 855986, 854320, 850732, 852044, 851181, 852317, 852437, 854346, 855746, 852735, 853130, 850943	519	240	5557	1.11533	1	0.979429	99.9822
GOTERM_BP_ALL	GO:0044711~single-organism biosynthetic process	68	11.9718	0.41688	856018, 852825, 852289, 854851, 851570, 853690, 850342, 853604, 855690, 852311, 855986, 854320, 852044, 850732, 853653, 851670, 850838, 855746, 853130, 852735, 851644, 856029, 854212, 855026, 852974, 852937, 856523, 854073, 851891, 855502, 852362, 854262, 852317, 854163, 856832, 850420, 850421, 853243, 855857, 850998, 855349, 852261, 855465, 853045, 855529, 856714, 852330, 852329, 856131, 855355,…	519	698	5557	1.0431	1	0.982374	99.9922
GOTERM_BP_ALL	GO:0019637~organophosphate metabolic process	40	7.04225	0.543724	852289, 853690, 855857, 855349, 855690, 852330, 856131, 855986, 854320, 850732, 855298, 852044, 851181, 853866, 851670, 854151, 854346, 855746, 852735, 853130, 853984, 851644, 856029, 855471, 853354, 855026, 851931, 855315, 852937, 856523, 850519, 854073, 851973, 853095, 851111, 854472, 854262, 852317, 852437, 850943	519	421	5557	1.0173	1	0.993107	99.9999
GOTERM_BP_ALL	GO:0006796~phosphate-containing compound metabolic process	67	11.7958	0.874997	852289, 853690, 853604, 854416, 851639, 855690, 851430, 855986, 854320, 852044, 850732, 853358, 851670, 855270, 854151, 855746, 856093, 853130, 852735, 851834, 856169, 853984, 851644, 856029, 854212, 852931, 855026, 852937, 856523, 850519, 854073, 853023, 852990, 854262, 852317, 850420, 854161, 855857, 855349, 855465, 852330, 854776, 856131, 850457, 851181, 855298, 853866, 856860, 854346, 853355,…	519	796	5557	0.901228	1	0.999922	100
GOTERM_BP_ALL	GO:0006793~phosphorus metabolic process	67	11.7958	0.91583	852289, 853690, 853604, 854416, 851639, 855690, 851430, 855986, 854320, 852044, 850732, 853358, 851670, 855270, 854151, 855746, 856093, 853130, 852735, 851834, 856169, 853984, 851644, 856029, 854212, 852931, 855026, 852937, 856523, 850519, 854073, 853023, 852990, 854262, 852317, 850420, 854161, 855857, 855349, 855465, 852330, 854776, 856131, 850457, 851181, 855298, 853866, 856860, 854346, 853355,…	519	815	5557	0.880218	1	0.999976	100
GOTERM_BP_ALL	GO:0044710~single-organism metabolic process	122	21.4789	0.961804	856018, 856091, 851570, 853604, 853690, 851880, 850830, 854320, 852044, 850732, 850838, 855746, 852735, 852130, 856029, 852931, 854212, 855026, 852937, 851891, 852362, 851178, 852721, 850420, 850421, 853243, 853181, 855349, 852261, 853045, 855355, 852717, 856587, 856767, 851547, 854233, 851931, 856478, 854013, 852600, 854781, 854644, 851055, 853455, 850603, 856807, 850943, 852647, 852825, 854851,…	519	1473	5557	0.886809	1	0.999997	100
Annotation Cluster 5	Enrichment Score: 2.5272555090683246
Category	Term	Count	%	PValue	Genes	List Total	Pop Hits	Pop Total	Fold Enrichment	Bonferroni	Benjamini	FDR
GOTERM_BP_ALL	GO:0051169~nuclear transport	33	5.80986	0.000311129	851497, 851665, 851475, 853385, 851787, 853029, 1466445, 855978, 856604, 854821, 852612, 855957, 852972, 854771, 852199, 853011, 853445, 852004, 854868, 855270, 850934, 856846, 853410, 851678, 851441, 852788, 852868, 852982, 855223, 855875, 850944, 853808, 854718	519	183	5557	1.93079	0.521092	0.036143	0.544025
GOTERM_BP_ALL	GO:0006913~nucleocytoplasmic transport	32	5.6338	0.000615693	851497, 851665, 851475, 853385, 851787, 853029, 1466445, 855978, 856604, 854821, 852612, 855957, 852972, 854771, 852199, 853011, 853445, 852004, 854868, 855270, 850934, 856846, 853410, 851678, 851441, 852788, 852868, 852982, 855223, 855875, 850944, 853808	519	182	5557	1.88257	0.767107	0.049006	1.07387
GOTERM_BP_ALL	GO:0051028~mRNA transport	20	3.52113	0.000880575	856846, 853410, 851204, 851475, 853385, 855155, 851441, 851787, 1466445, 854821, 852788, 850551, 854771, 852199, 853011, 852004, 855875, 854868, 850934, 853808	519	94	5557	2.27811	0.875613	0.061209	1.53251
GOTERM_BP_ALL	GO:0051168~nuclear export	25	4.40141	0.00122161	851665, 851475, 851678, 853385, 853029, 851441, 851787, 1466445, 854821, 856604, 852788, 852612, 855957, 852972, 854771, 852199, 853011, 852982, 853445, 852004, 855875, 855270, 854868, 850934, 853808	519	134	5557	1.9976	0.94454	0.0681085	2.12005
GOTERM_BP_ALL	GO:0071426~ribonucleoprotein complex export from nucleus	23	4.0493	0.00242509	851665, 851475, 851678, 853385, 851441, 853029, 851787, 1466445, 854821, 856604, 852788, 855957, 852972, 854771, 852982, 853011, 853445, 852004, 855875, 854868, 855270, 850934, 853808	519	125	5557	1.97011	0.9968	0.104592	4.16716
GOTERM_BP_ALL	GO:0015931~nucleobase-containing compound transport	29	5.10563	0.00345649	852647, 851475, 853690, 853385, 855155, 851787, 853029, 1466445, 856714, 854484, 854821, 853111, 850551, 854771, 852199, 853011, 852004, 854868, 855270, 850934, 856846, 853410, 851204, 851441, 852788, 856246, 852982, 855875, 853808	519	177	5557	1.75428	0.999723	0.125671	5.88935
GOTERM_BP_ALL	GO:0071166~ribonucleoprotein complex localization	23	4.0493	0.00363137	851665, 851475, 851678, 853385, 851441, 853029, 851787, 1466445, 854821, 856604, 852788, 855957, 852972, 854771, 852982, 853011, 853445, 852004, 855875, 854868, 855270, 850934, 853808	519	129	5557	1.90902	0.999817	0.127704	6.17845
GOTERM_BP_ALL	GO:0051236~establishment of RNA localization	23	4.0493	0.00440194	856846, 853410, 851204, 851475, 853385, 855155, 851441, 853029, 851787, 1466445, 854821, 852788, 850551, 854771, 852199, 852982, 853011, 852004, 855875, 854868, 855270, 850934, 853808	519	131	5557	1.87988	0.999971	0.144262	7.44236
GOTERM_BP_ALL	GO:0050658~RNA transport	23	4.0493	0.00440194	856846, 853410, 851204, 851475, 853385, 855155, 851441, 853029, 851787, 1466445, 854821, 852788, 850551, 854771, 852199, 852982, 853011, 852004, 855875, 854868, 855270, 850934, 853808	519	131	5557	1.87988	0.999971	0.144262	7.44236
GOTERM_BP_ALL	GO:0006403~RNA localization	25	4.40141	0.00520197	853410, 856846, 851204, 851475, 855155, 853385, 853029, 851787, 851441, 1466445, 854821, 852788, 850551, 854771, 852199, 853011, 852982, 854162, 852004, 852704, 855875, 855270, 854868, 850934, 853808	519	149	5557	1.7965	0.999996	0.155526	8.73758
GOTERM_BP_ALL	GO:0050657~nucleic acid transport	23	4.0493	0.00530411	856846, 853410, 851204, 851475, 853385, 855155, 851441, 853029, 851787, 1466445, 854821, 852788, 850551, 854771, 852199, 852982, 853011, 852004, 855875, 854868, 855270, 850934, 853808	519	133	5557	1.85161	0.999997	0.154454	8.90171
GOTERM_BP_ALL	GO:0006406~mRNA export from nucleus	14	2.46479	0.00531726	854821, 852788, 854771, 851475, 853011, 853385, 852004, 851441, 851787, 855875, 854868, 850934, 1466445, 853808	519	64	5557	2.34218	0.999997	0.152934	8.92282
GOTERM_BP_ALL	GO:0071427~mRNA-containing ribonucleoprotein complex export from nucleus	14	2.46479	0.00531726	854821, 852788, 854771, 851475, 853011, 853385, 852004, 851441, 851787, 855875, 854868, 850934, 1466445, 853808	519	64	5557	2.34218	0.999997	0.152934	8.92282
GOTERM_BP_ALL	GO:0006405~RNA export from nucleus	18	3.16901	0.00681755	851475, 853385, 851441, 851787, 853029, 1466445, 854821, 852788, 854771, 852199, 853011, 852982, 852004, 854868, 855270, 855875, 850934, 853808	519	96	5557	2.00759	1	0.179125	11.3012
GOTERM_BP_ALL	GO:0071705~nitrogen compound transport	39	6.8662	0.0190834	852647, 855113, 851475, 853690, 852596, 855155, 853385, 853029, 851787, 1466445, 856714, 851314, 854484, 854821, 853111, 850551, 854771, 852199, 852309, 853011, 852004, 855270, 854868, 850934, 856646, 853410, 856846, 851204, 854721, 855660, 851441, 852788, 856246, 852982, 855223, 855875, 850944, 853808, 850943	519	291	5557	1.43498	1	0.363241	28.6645
Annotation Cluster 6	Enrichment Score: 2.4561830068664
Category	Term	Count	%	PValue	Genes	List Total	Pop Hits	Pop Total	Fold Enrichment	Bonferroni	Benjamini	FDR
GOTERM_BP_ALL	GO:0000462~maturation of SSU-rRNA from tricistronic rRNA transcript (SSU-rRNA, 5.8S rRNA, LSU-rRNA)	24	4.22535	6.18545e-05	850422, 853335, 855174, 853188, 852282, 853029, 852995, 851584, 855158, 853048, 855977, 856603, 850551, 852972, 855269, 852982, 853445, 852704, 853784, 856687, 851924, 852060, 856095, 850919	519	104	5557	2.47088	0.136147	0.0111947	0.108379
GOTERM_BP_ALL	GO:0030490~maturation of SSU-rRNA	25	4.40141	0.00011443	850422, 853335, 855174, 853188, 852282, 853029, 852995, 851584, 855158, 853048, 855977, 856603, 850551, 852972, 855269, 852982, 853445, 852704, 853784, 855575, 856687, 852060, 851924, 850919, 856095	519	115	5557	2.32764	0.237199	0.0178886	0.200412
GOTERM_BP_ALL	GO:0031167~rRNA methylation	16	2.8169	0.000725484	850422, 853335, 850894, 852282, 855158, 855977, 854776, 855269, 851125, 852982, 852704, 853784, 856687, 852060, 851924, 850919	519	65	5557	2.6356	0.820417	0.0538848	1.26421
GOTERM_BP_ALL	GO:0000154~rRNA modification	17	2.99296	0.00104129	850422, 853335, 850894, 852282, 855158, 855591, 855977, 854776, 855269, 851125, 852982, 852704, 853784, 856687, 852060, 851924, 850919	519	74	5557	2.45975	0.91499	0.0644505	1.80981
GOTERM_BP_ALL	GO:0000460~maturation of 5.8S rRNA	19	3.34507	0.00118591	850422, 853335, 855774, 852646, 852282, 852987, 852995, 850551, 853855, 855269, 856449, 853445, 850797, 854162, 852704, 855730, 852060, 852439, 850919	519	89	5557	2.28579	0.939646	0.069458	2.05871
GOTERM_BP_ALL	GO:0000466~maturation of 5.8S rRNA from tricistronic rRNA transcript (SSU-rRNA, 5.8S rRNA, LSU-rRNA)	19	3.34507	0.00118591	850422, 853335, 855774, 852646, 852282, 852987, 852995, 850551, 853855, 855269, 856449, 853445, 850797, 854162, 852704, 855730, 852060, 852439, 850919	519	89	5557	2.28579	0.939646	0.069458	2.05871
GOTERM_BP_ALL	GO:0090501~RNA phosphodiester bond hydrolysis	31	5.45775	0.00219202	850422, 852646, 852282, 852263, 851787, 853006, 853222, 851873, 854728, 850551, 851851, 853445, 851814, 850797, 850934, 855730, 852060, 850919, 852465, 853335, 856478, 852987, 5848745, 852918, 850927, 855269, 855083, 854162, 852704, 853954, 855280	519	188	5557	1.76554	0.994439	0.100539	3.77389
GOTERM_BP_ALL	GO:0000967~rRNA 5'-end processing	10	1.76056	0.00248305	850422, 853335, 850551, 855269, 853445, 852282, 852704, 855730, 852060, 850919	519	33	5557	3.24458	0.997211	0.103207	4.26471
GOTERM_BP_ALL	GO:0034471~ncRNA 5'-end processing	10	1.76056	0.00248305	850422, 853335, 850551, 855269, 853445, 852282, 852704, 855730, 852060, 850919	519	33	5557	3.24458	0.997211	0.103207	4.26471
GOTERM_BP_ALL	GO:0000966~RNA 5'-end processing	10	1.76056	0.00310422	850422, 853335, 850551, 855269, 853445, 852282, 852704, 855730, 852060, 850919	519	34	5557	3.14916	0.999361	0.119114	5.30444
GOTERM_BP_ALL	GO:0090305~nucleic acid phosphodiester bond hydrolysis	39	6.8662	0.00521535	850422, 852646, 852282, 852263, 851787, 853006, 853222, 851873, 854728, 850551, 851851, 853358, 850797, 853445, 851814, 850934, 852060, 855730, 850919, 852465, 853335, 856768, 855471, 856478, 851976, 852987, 855621, 854115, 5848745, 852918, 850927, 855269, 855083, 854162, 853954, 852704, 851456, 855280, 854432	519	268	5557	1.55813	0.999996	0.153958	8.7591
GOTERM_BP_ALL	GO:0000480~endonucleolytic cleavage in 5'-ETS of tricistronic rRNA transcript (SSU-rRNA, 5.8S rRNA, LSU-rRNA)	9	1.58451	0.00617624	850422, 853335, 850551, 855269, 853445, 852282, 852704, 852060, 850919	519	31	5557	3.10852	1	0.167422	10.2918
GOTERM_BP_ALL	GO:0000472~endonucleolytic cleavage to generate mature 5'-end of SSU-rRNA from (SSU-rRNA, 5.8S rRNA, LSU-rRNA)	9	1.58451	0.00758008	850422, 853335, 850551, 855269, 853445, 852282, 852704, 852060, 850919	519	32	5557	3.01138	1	0.19499	12.4875
GOTERM_BP_ALL	GO:0090502~RNA phosphodiester bond hydrolysis, endonucleolytic	22	3.87324	0.0161368	852465, 850422, 853335, 856478, 852646, 852282, 852263, 853006, 5848745, 852918, 851873, 854728, 850551, 850927, 855269, 851851, 853445, 852704, 853954, 855280, 852060, 850919	519	138	5557	1.70693	1	0.338922	24.8132
GOTERM_BP_ALL	GO:0000469~cleavage involved in rRNA processing	14	2.46479	0.0268991	850422, 853335, 852646, 852282, 852987, 850551, 855269, 853445, 850797, 854162, 852704, 852060, 855730, 850919	519	78	5557	1.92179	1	0.446714	37.9986
GOTERM_BP_ALL	GO:0000447~endonucleolytic cleavage in ITS1 to separate SSU-rRNA from 5.8S rRNA and LSU-rRNA from tricistronic rRNA transcript (SSU-rRNA, 5.8S rRNA, LSU-rRNA)	9	1.58451	0.0423656	850422, 853335, 850551, 855269, 853445, 852282, 852704, 852060, 850919	519	43	5557	2.24103	1	0.559295	53.181
GOTERM_BP_ALL	GO:0000479~endonucleolytic cleavage of tricistronic rRNA transcript (SSU-rRNA, 5.8S rRNA, LSU-rRNA)	10	1.76056	0.0658771	850422, 853335, 850551, 855269, 852646, 853445, 852282, 852704, 852060, 850919	519	55	5557	1.94675	1	0.668577	69.7192
GOTERM_BP_ALL	GO:0000478~endonucleolytic cleavage involved in rRNA processing	10	1.76056	0.0658771	850422, 853335, 850551, 855269, 852646, 853445, 852282, 852704, 852060, 850919	519	55	5557	1.94675	1	0.668577	69.7192
Annotation Cluster 7	Enrichment Score: 1.8572735302608094
Category	Term	Count	%	PValue	Genes	List Total	Pop Hits	Pop Total	Fold Enrichment	Bonferroni	Benjamini	FDR
GOTERM_BP_ALL	GO:0051169~nuclear transport	33	5.80986	0.000311129	851497, 851665, 851475, 853385, 851787, 853029, 1466445, 855978, 856604, 854821, 852612, 855957, 852972, 854771, 852199, 853011, 853445, 852004, 854868, 855270, 850934, 856846, 853410, 851678, 851441, 852788, 852868, 852982, 855223, 855875, 850944, 853808, 854718	519	183	5557	1.93079	0.521092	0.036143	0.544025
GOTERM_BP_ALL	GO:0051234~establishment of localization	166	29.2254	0.000311679	851574, 852921, 853690, 855654, 852240, 856604, 850551, 850732, 855833, 856097, 850934, 853467, 854511, 855850, 853177, 854214, 855023, 854407, 854721, 854898, 852136, 851959, 856492, 856693, 856220, 855223, 854718, 856697, 851744, 853246, 851946, 853247, 855775, 854246, 851761, 852800, 853385, 855155, 852261, 1466445, 854959, 853723, 854027, 854572, 852066, 854821, 855629, 853111, 855252, 855957…	519	1413	5557	1.25788	0.521715	0.0345117	0.544984
GOTERM_BP_ALL	GO:0006810~transport	161	28.3451	0.000496661	851574, 852921, 853690, 855654, 852240, 856604, 850551, 850732, 855833, 856097, 850934, 853467, 854511, 855850, 853177, 854214, 855023, 854407, 854721, 854898, 852136, 851959, 856492, 856693, 856220, 855223, 854718, 856697, 851744, 853246, 851946, 853247, 855775, 854246, 852800, 853385, 855155, 852261, 1466445, 854959, 853723, 854027, 854572, 852066, 854821, 855629, 853111, 855957, 852612, 853112…	519	1374	5557	1.25462	0.691302	0.0477947	0.867106
GOTERM_BP_ALL	GO:0006913~nucleocytoplasmic transport	32	5.6338	0.000615693	851497, 851665, 851475, 853385, 851787, 853029, 1466445, 855978, 856604, 854821, 852612, 855957, 852972, 854771, 852199, 853011, 853445, 852004, 854868, 855270, 850934, 856846, 853410, 851678, 851441, 852788, 852868, 852982, 855223, 855875, 850944, 853808	519	182	5557	1.88257	0.767107	0.049006	1.07387
GOTERM_BP_ALL	GO:0044744~protein targeting to nucleus	16	2.8169	0.00119397	851497, 856846, 853410, 853385, 851441, 855978, 852788, 852612, 852868, 852199, 852004, 855223, 854868, 850944, 853808, 854718	519	68	5557	2.51932	0.940787	0.0682264	2.07256
GOTERM_BP_ALL	GO:0051179~localization	177	31.162	0.00125075	851574, 852921, 853690, 854318, 855654, 852240, 856604, 854296, 850551, 850732, 855833, 856097, 850934, 853467, 854511, 855850, 853177, 854214, 855023, 854407, 854721, 854898, 852136, 851959, 856492, 856693, 856220, 855223, 854718, 856697, 851744, 853246, 851946, 853247, 855775, 854246, 851761, 851760, 852800, 853385, 855155, 852261, 1466445, 854959, 853723, 854027, 854572, 852066, 854821, 855629…	519	1562	5557	1.21329	0.94824	0.0680752	2.17011
GOTERM_BP_ALL	GO:0034504~protein localization to nucleus	17	2.99296	0.00246822	851497, 856846, 853410, 853385, 851441, 855978, 852788, 852612, 852868, 852199, 854828, 852004, 855223, 854868, 850944, 853808, 854718	519	80	5557	2.27526	0.997111	0.104453	4.23975
GOTERM_BP_ALL	GO:0006606~protein import into nucleus	15	2.64085	0.00295879	851497, 856846, 853410, 853385, 851441, 855978, 852788, 852612, 852868, 852199, 852004, 855223, 854868, 850944, 853808	519	67	5557	2.39712	0.999098	0.115734	5.06198
GOTERM_BP_ALL	GO:0051649~establishment of localization in cell	87	15.3169	0.00390861	852921, 852826, 851665, 851475, 853991, 853029, 855602, 852968, 855654, 855978, 853223, 851314, 852240, 856604, 850677, 851839, 852972, 850732, 855833, 852004, 855270, 851466, 850934, 853467, 856663, 853177, 850966, 854407, 854898, 853778, 852136, 855687, 853017, 850519, 850863, 855337, 856693, 856220, 852788, 852982, 855223, 854718, 856395, 851744, 851497, 853247, 853385, 851787, 853201, 1466445…	519	705	5557	1.32131	0.999905	0.134787	6.63505
GOTERM_BP_ALL	GO:1902578~single-organism localization	107	18.838	0.00397955	852921, 851574, 853690, 855654, 852240, 855833, 854511, 855850, 854214, 855023, 854407, 854721, 856492, 856693, 855223, 856697, 854718, 851744, 851946, 855775, 854246, 851760, 853385, 852800, 852261, 854959, 854572, 854027, 852066, 855629, 852612, 855252, 853111, 853112, 852199, 856681, 856587, 854175, 850431, 854013, 851441, 850389, 852868, 852709, 852586, 856081, 852483, 850944, 850943, 852647,…	519	899	5557	1.27437	0.99992	0.135103	6.75154
GOTERM_BP_ALL	GO:1902593~single-organism nuclear import	15	2.64085	0.00450496	851497, 856846, 853410, 853385, 851441, 855978, 852788, 852612, 852868, 852199, 852004, 855223, 854868, 850944, 853808	519	70	5557	2.29438	0.999977	0.145382	7.61012
GOTERM_BP_ALL	GO:0017038~protein import	24	4.22535	0.00481461	852921, 851497, 856846, 853410, 854407, 853778, 853385, 851441, 855602, 855654, 852968, 855978, 856693, 852788, 854472, 852612, 852868, 852199, 852004, 855223, 854868, 850944, 853808, 856395	519	140	5557	1.83551	0.999989	0.150517	8.11261
GOTERM_BP_ALL	GO:0051170~nuclear import	15	2.64085	0.00514611	851497, 856846, 853410, 853385, 851441, 855978, 852788, 852612, 852868, 852199, 852004, 855223, 854868, 850944, 853808	519	71	5557	2.26207	0.999995	0.157963	8.64771
GOTERM_BP_ALL	GO:0046907~intracellular transport	82	14.4366	0.00610641	852921, 852826, 851665, 851475, 853991, 853029, 855602, 852968, 855654, 855978, 853223, 851314, 852240, 856604, 851839, 852972, 850732, 855833, 852004, 855270, 851466, 850934, 853467, 853177, 856663, 850966, 854407, 854898, 853778, 852136, 855687, 853017, 850519, 855337, 856693, 856220, 852788, 852982, 855223, 854718, 856395, 851497, 853247, 853385, 851787, 853201, 1466445, 853723, 853082, 851595…	519	669	5557	1.31238	0.999999	0.167601	10.1813
GOTERM_BP_ALL	GO:0071702~organic substance transport	109	19.1901	0.0111651	852921, 851574, 853690, 855654, 852240, 850732, 850551, 855833, 856097, 850934, 853467, 853177, 854214, 855023, 854407, 854721, 852136, 856492, 856693, 856220, 855223, 854718, 851744, 853247, 851946, 855155, 853385, 852800, 852261, 1466445, 853723, 854821, 852612, 853111, 853112, 854771, 852879, 852199, 854828, 850755, 856587, 854175, 850431, 856280, 856478, 854949, 851441, 855420, 852868, 852586…	519	950	5557	1.2285	1	0.263133	17.8671
GOTERM_BP_ALL	GO:0072594~establishment of protein localization to organelle	46	8.09859	0.0161788	852921, 851497, 851761, 853991, 853385, 855602, 852968, 855654, 855978, 851595, 851839, 852612, 853112, 852199, 852879, 850755, 855833, 852004, 854868, 851466, 853467, 853177, 853410, 854407, 856846, 853778, 856478, 855687, 853212, 854949, 851441, 853017, 856693, 856220, 852788, 854472, 855420, 852868, 853661, 852586, 855223, 852483, 850944, 853808, 854718, 856395	519	352	5557	1.39923	1	0.336718	24.8694
GOTERM_BP_ALL	GO:0044765~single-organism transport	97	17.0775	0.0164347	851574, 852647, 852921, 852826, 853690, 852596, 853029, 855602, 855654, 852968, 855978, 851314, 851839, 851321, 852309, 855833, 852004, 855270, 851466, 854511, 855850, 854214, 855023, 854407, 853778, 854721, 850863, 856492, 852989, 854763, 856693, 854002, 852788, 851704, 852982, 855223, 854718, 856697, 855261, 856395, 851744, 851497, 851946, 855113, 855775, 854246, 855857, 852800, 853385, 852261,…	519	843	5557	1.23202	1	0.335296	25.2113
GOTERM_BP_ALL	GO:0051641~cellular localization	100	17.6056	0.0288047	852921, 854318, 855654, 852240, 856604, 854296, 850732, 850551, 855833, 850934, 853467, 853177, 854407, 854898, 852136, 856693, 856220, 855223, 854718, 851744, 853247, 851761, 851760, 853385, 853723, 1466445, 854821, 852612, 855957, 855252, 853112, 854771, 852879, 852199, 854828, 850755, 856587, 853445, 850431, 852910, 856478, 851931, 854949, 851441, 855420, 852868, 852586, 852483, 850944, 850943…	519	892	5557	1.20035	1	0.460674	40.0929
GOTERM_BP_ALL	GO:0006605~protein targeting	44	7.74648	0.0338265	852921, 851497, 853991, 853385, 855602, 852968, 855654, 855978, 851595, 851839, 852612, 853112, 852199, 852879, 850755, 855833, 852004, 854868, 851466, 853467, 853177, 853410, 854407, 856846, 853778, 856478, 855687, 853212, 854949, 851441, 853017, 856693, 856220, 852788, 854472, 855420, 852868, 853661, 852586, 855223, 850944, 853808, 854718, 856395	519	350	5557	1.34604	1	0.4955	45.2973
GOTERM_BP_ALL	GO:0033036~macromolecule localization	100	17.6056	0.0436345	852921, 851574, 855654, 852240, 854296, 850732, 850551, 855833, 856097, 850934, 853467, 854214, 853177, 854407, 852136, 856693, 856220, 855223, 854718, 851744, 853247, 851761, 855155, 853385, 852261, 853723, 1466445, 854821, 852612, 855252, 853111, 853112, 854771, 852879, 852199, 854828, 850755, 856587, 854175, 850431, 856280, 852910, 856478, 851931, 854949, 851441, 852870, 855420, 852868, 852586…	519	908	5557	1.1792	1	0.564463	54.2567
GOTERM_BP_ALL	GO:0033365~protein localization to organelle	51	8.97887	0.0446216	852921, 853991, 855602, 855654, 852968, 855978, 852240, 851839, 855833, 852004, 851466, 853467, 853177, 854407, 853778, 855687, 850519, 853017, 856693, 852788, 856220, 855223, 854718, 856395, 851497, 851761, 853385, 851595, 852612, 853112, 852879, 852199, 854828, 856587, 850755, 854868, 852023, 856846, 853410, 856478, 854949, 853212, 851441, 854472, 853661, 852868, 855420, 852586, 852483, 850944,…	519	424	5557	1.28789	1	0.564295	55.0773
GOTERM_BP_ALL	GO:1902580~single-organism cellular localization	39	6.8662	0.0531985	852921, 851497, 851760, 853385, 853029, 855602, 852968, 855654, 855978, 851839, 850677, 852612, 855252, 853112, 852199, 855833, 852004, 855270, 851466, 854868, 853410, 854407, 856846, 853778, 851441, 856693, 852788, 855929, 854472, 852868, 852982, 852586, 855223, 852483, 850944, 853808, 854718, 856395, 850943	519	314	5557	1.32987	1	0.6191	61.6463
GOTERM_BP_ALL	GO:0055085~transmembrane transport	55	9.6831	0.0535813	851574, 852647, 852921, 852826, 852596, 855602, 852968, 855654, 851321, 852309, 855833, 851466, 854511, 855850, 855023, 854407, 854721, 853778, 856492, 854763, 854002, 856693, 856395, 855261, 851946, 855113, 855775, 854246, 855857, 852800, 851786, 854959, 851597, 856714, 854572, 854027, 852066, 856131, 855629, 855298, 856681, 854175, 855912, 856646, 856644, 855660, 852637, 852956, 854686, 853095,…	519	468	5557	1.25832	1	0.616363	61.9172
GOTERM_BP_ALL	GO:1902582~single-organism intracellular transport	33	5.80986	0.074158	852921, 851497, 853385, 853029, 855602, 852968, 855654, 855978, 851839, 852612, 852199, 855833, 852004, 851466, 854868, 855270, 854407, 856846, 853410, 853778, 851441, 856693, 852788, 854472, 852868, 852982, 852586, 855223, 850944, 853808, 854718, 856395, 850943	519	265	5557	1.33334	1	0.703398	74.0956
GOTERM_BP_ALL	GO:0006811~ion transport	41	7.21831	0.0784911	852826, 851946, 855113, 855775, 854246, 855857, 852596, 852800, 851786, 854959, 851597, 851314, 854027, 854572, 856131, 852066, 852329, 851321, 855298, 856681, 850911, 854511, 855850, 856646, 856644, 855023, 854721, 855660, 856849, 852637, 854013, 852956, 856492, 853095, 854763, 851111, 856246, 850389, 852709, 855308, 856697	519	343	5557	1.27986	1	0.7175	76.1406
GOTERM_BP_ALL	GO:0045184~establishment of protein localization	71	12.5	0.109525	852921, 853991, 855602, 852968, 855654, 855978, 853223, 851314, 852240, 851839, 850732, 855833, 852004, 856097, 851466, 853467, 853177, 850966, 854407, 853778, 852136, 855687, 853017, 850519, 850863, 855337, 854763, 856693, 856220, 852788, 855223, 854718, 856395, 851744, 851497, 853247, 851761, 853385, 1466445, 853723, 853082, 851595, 852612, 855252, 853112, 852879, 852199, 850755, 856587, 854828…	519	653	5557	1.16417	1	0.797229	86.9129
GOTERM_BP_ALL	GO:0015031~protein transport	68	11.9718	0.120839	852921, 853991, 855602, 852968, 855654, 855978, 853223, 851314, 852240, 851839, 850732, 855833, 852004, 856097, 851466, 853467, 853177, 850966, 854407, 853778, 852136, 855687, 853017, 850519, 850863, 855337, 854763, 856693, 856220, 852788, 855223, 854718, 856395, 851744, 851497, 853247, 853385, 1466445, 853723, 853082, 851595, 852612, 853112, 852879, 852199, 850755, 856587, 854828, 851719, 854868…	519	627	5557	1.16122	1	0.821207	89.541
GOTERM_BP_ALL	GO:0034220~ion transmembrane transport	24	4.22535	0.145462	856646, 855850, 852826, 855113, 855775, 854721, 854246, 855857, 852596, 852637, 852800, 851786, 854959, 851597, 853095, 851111, 854572, 854027, 854763, 856131, 852066, 855298, 852709, 856681	519	196	5557	1.31108	1	0.855878	93.6436
GOTERM_BP_ALL	GO:0006886~intracellular protein transport	47	8.27465	0.182116	852921, 851497, 853991, 853385, 853723, 855602, 852968, 855654, 855978, 851595, 851839, 852612, 853112, 852199, 852879, 850755, 855833, 852004, 854868, 851466, 853467, 853177, 853410, 850966, 854407, 856846, 853778, 856478, 855687, 853212, 854949, 851441, 853017, 856693, 856220, 852788, 854472, 855420, 852868, 853661, 852586, 855223, 853406, 850944, 853808, 854718, 856395	519	432	5557	1.1649	1	0.900637	97.0526
GOTERM_BP_ALL	GO:0070727~cellular macromolecule localization	61	10.7394	0.286645	852921, 853991, 855602, 855654, 852968, 855978, 852240, 851839, 850551, 855833, 852004, 851466, 853467, 853177, 850966, 854407, 853778, 855687, 853017, 850519, 856693, 852788, 856220, 854162, 855223, 854718, 856395, 851497, 851761, 853385, 1466445, 853723, 851595, 852612, 855252, 853112, 852879, 852199, 850755, 856587, 854828, 854868, 852023, 853410, 856846, 851204, 852910, 856478, 851931, 853212…	519	601	5557	1.08675	1	0.953753	99.7319
GOTERM_BP_ALL	GO:0008104~protein localization	76	13.3803	0.294395	852921, 852826, 853991, 855602, 852968, 855654, 855978, 853223, 851314, 852240, 851839, 854296, 850732, 855833, 852004, 856097, 851466, 853467, 853177, 850966, 854407, 853778, 852136, 855687, 853017, 850519, 850863, 855337, 854763, 856693, 856220, 852788, 855223, 854718, 856395, 851744, 851497, 853247, 851761, 853385, 1466445, 853723, 853082, 851595, 852612, 855252, 853112, 852879, 852199, 850755…	519	756	5557	1.07638	1	0.956586	99.7786
GOTERM_BP_ALL	GO:0034613~cellular protein localization	57	10.0352	0.389483	852921, 853991, 855602, 855654, 852968, 855978, 852240, 851839, 855833, 852004, 851466, 853467, 853177, 850966, 854407, 853778, 855687, 853017, 850519, 856693, 852788, 856220, 855223, 854718, 856395, 851497, 851761, 853385, 853723, 851595, 852612, 855252, 853112, 852199, 852879, 850755, 856587, 854828, 854868, 852023, 853410, 856846, 852910, 856478, 851931, 853212, 854949, 851441, 854472, 855420,…	519	577	5557	1.05772	1	0.979323	99.9825
Annotation Cluster 8	Enrichment Score: 1.7277563559877749
Category	Term	Count	%	PValue	Genes	List Total	Pop Hits	Pop Total	Fold Enrichment	Bonferroni	Benjamini	FDR
GOTERM_BP_ALL	GO:0006402~mRNA catabolic process	24	4.22535	0.000399199	852465, 856848, 854243, 854541, 852646, 853221, 852263, 855155, 851976, 851787, 852987, 853860, 1466445, 852870, 852918, 850455, 853020, 852697, 855611, 854162, 850934, 855575, 856319, 855280	519	117	5557	2.19633	0.611201	0.0420317	0.697512
GOTERM_BP_ALL	GO:0006401~RNA catabolic process	27	4.75352	0.000435822	854243, 852646, 853221, 852263, 855155, 851787, 1466445, 853222, 851873, 850455, 852697, 855611, 850934, 856319, 855575, 852465, 856848, 854541, 851976, 853860, 852987, 852870, 852918, 853020, 854162, 851456, 855280	519	140	5557	2.06495	0.643485	0.043852	0.761272
GOTERM_BP_ALL	GO:0000956~nuclear-transcribed mRNA catabolic process	23	4.0493	0.000610161	852465, 856848, 854243, 854541, 852646, 852263, 855155, 851976, 851787, 852987, 853860, 1466445, 852870, 852918, 850455, 853020, 852697, 855611, 854162, 850934, 855575, 856319, 855280	519	113	5557	2.17933	0.764037	0.050267	1.06427
GOTERM_BP_ALL	GO:0016071~mRNA metabolic process	48	8.4507	0.000861129	854243, 851475, 852646, 853221, 852348, 855155, 852263, 851787, 1466445, 854497, 856919, 854960, 854821, 852697, 850455, 855611, 853358, 850550, 853011, 851814, 850934, 855575, 856319, 856687, 851042, 852465, 856848, 854541, 856478, 852344, 851775, 852985, 851976, 853053, 853860, 852987, 850555, 852870, 852255, 852918, 853020, 851827, 854839, 852683, 855083, 854162, 855280, 851821	519	319	5557	1.6111	0.869751	0.0617109	1.49891
GOTERM_BP_ALL	GO:0034655~nucleobase-containing compound catabolic process	27	4.75352	0.0025064	854243, 852646, 853221, 852263, 855155, 851787, 1466445, 853222, 851873, 850455, 852697, 855611, 850934, 856319, 855575, 852465, 856848, 854541, 851976, 853860, 852987, 852870, 852918, 853020, 854162, 851456, 855280	519	157	5557	1.84135	0.997362	0.102333	4.30399
GOTERM_BP_ALL	GO:0019439~aromatic compound catabolic process	28	4.92958	0.00837856	854243, 852646, 853221, 852263, 855155, 851787, 1466445, 853222, 851873, 850455, 852697, 855611, 850934, 856319, 855575, 852465, 856848, 854541, 851976, 853860, 852987, 851307, 852870, 852918, 853020, 854162, 851456, 855280	519	180	5557	1.66555	1	0.211001	13.7137
GOTERM_BP_ALL	GO:1901361~organic cyclic compound catabolic process	28	4.92958	0.0156086	854243, 852646, 853221, 852263, 855155, 851787, 1466445, 853222, 851873, 850455, 852697, 855611, 850934, 856319, 855575, 852465, 856848, 854541, 851976, 853860, 852987, 851307, 852870, 852918, 853020, 854162, 851456, 855280	519	189	5557	1.58624	1	0.335702	24.1024
GOTERM_BP_ALL	GO:0046700~heterocycle catabolic process	27	4.75352	0.0163453	854243, 852646, 853221, 852263, 855155, 851787, 1466445, 853222, 851873, 850455, 852697, 855611, 850934, 856319, 855575, 852465, 856848, 854541, 851976, 853860, 852987, 852870, 852918, 853020, 854162, 851456, 855280	519	181	5557	1.5972	1	0.336646	25.0919
GOTERM_BP_ALL	GO:0044270~cellular nitrogen compound catabolic process	27	4.75352	0.0198558	854243, 852646, 853221, 852263, 855155, 851787, 1466445, 853222, 851873, 850455, 852697, 855611, 850934, 856319, 855575, 852465, 856848, 854541, 851976, 853860, 852987, 852870, 852918, 853020, 854162, 851456, 855280	519	184	5557	1.57115	1	0.371997	29.6427
GOTERM_BP_ALL	GO:0009057~macromolecule catabolic process	47	8.27465	0.276755	854243, 852646, 853221, 855155, 852263, 851787, 1466445, 853725, 853222, 851873, 852697, 850455, 855611, 854828, 850934, 855575, 856319, 852194, 852465, 853618, 856848, 854541, 851464, 853212, 851976, 852987, 850519, 853860, 852870, 852989, 852918, 851105, 853020, 852886, 855289, 853661, 854781, 853950, 854644, 856449, 854162, 851709, 851456, 855263, 855280, 853761, 850992	519	451	5557	1.11582	1	0.951687	99.6586
GOTERM_BP_ALL	GO:0044265~cellular macromolecule catabolic process	43	7.57042	0.28181	854243, 852646, 853221, 855155, 852263, 851787, 1466445, 853725, 853222, 851873, 852697, 850455, 855611, 854828, 850934, 855575, 856319, 852194, 852465, 856848, 854541, 851464, 853212, 851976, 850519, 853860, 852987, 852870, 852989, 852918, 851105, 853020, 852886, 855289, 853661, 854781, 853950, 854162, 851709, 851456, 855263, 855280, 853761	519	411	5557	1.12021	1	0.953082	99.6981
GOTERM_BP_ALL	GO:0044248~cellular catabolic process	51	8.97887	0.920588	856018, 856091, 852646, 853221, 853222, 851873, 852697, 855611, 854151, 850934, 856319, 852465, 851464, 852987, 850519, 852989, 853020, 852886, 854162, 851709, 851456, 855263, 854243, 852263, 855155, 855349, 851787, 1466445, 853725, 850455, 854828, 855575, 852194, 856848, 854541, 853212, 851976, 853860, 851307, 852291, 852870, 852918, 851105, 856246, 853661, 854781, 855289, 853950, 854644, 855280…	519	634	5557	0.861299	1	0.99998	100
GOTERM_BP_ALL	GO:1901575~organic substance catabolic process	57	10.0352	0.958275	856018, 856091, 852646, 853221, 853222, 851873, 852697, 855611, 854151, 850934, 856319, 852465, 853984, 851464, 852987, 850519, 852989, 853020, 852886, 856449, 854162, 851709, 851456, 852721, 855263, 854243, 855155, 852263, 855349, 851787, 1466445, 853725, 850455, 854828, 855575, 852194, 853618, 850707, 856848, 854541, 853212, 851976, 853860, 851307, 852291, 852870, 852918, 851105, 856246, 855289…	519	729	5557	0.837183	1	0.999997	100
GOTERM_BP_ALL	GO:0009056~catabolic process	57	10.0352	0.968122	856018, 856091, 852646, 853221, 853222, 851873, 852697, 855611, 854151, 850934, 856319, 852465, 853984, 851464, 852987, 850519, 852989, 853020, 852886, 856449, 854162, 851709, 851456, 852721, 855263, 854243, 855155, 852263, 855349, 851787, 1466445, 853725, 850455, 854828, 855575, 852194, 853618, 850707, 856848, 854541, 853212, 851976, 853860, 851307, 852291, 852870, 852918, 851105, 856246, 855289…	519	739	5557	0.825854	1	0.999998	100
Annotation Cluster 9	Enrichment Score: 1.5305417156011778
Category	Term	Count	%	PValue	Genes	List Total	Pop Hits	Pop Total	Fold Enrichment	Bonferroni	Benjamini	FDR
GOTERM_BP_ALL	GO:0048193~Golgi vesicle transport	31	5.45775	0.00416396	852826, 853247, 853201, 853723, 853082, 851314, 852240, 854484, 850732, 851087, 852879, 856587, 851719, 856097, 850431, 856663, 853177, 850966, 854898, 852136, 856478, 855687, 853017, 850519, 850863, 855337, 854763, 856220, 855420, 855308, 851744	519	196	5557	1.69347	0.999948	0.138933	7.05374
GOTERM_BP_ALL	GO:0006888~ER to Golgi vesicle-mediated transport	16	2.8169	0.0311187	853247, 856663, 852826, 854898, 852136, 850519, 853201, 853017, 855337, 853082, 851314, 852240, 854484, 850732, 856587, 850431	519	96	5557	1.78452	1	0.48414	42.5466
GOTERM_BP_ALL	GO:0016192~vesicle-mediated transport	44	7.74648	0.197627	852826, 853247, 853201, 853723, 853082, 853223, 851314, 852240, 854484, 855919, 853112, 850732, 851087, 852879, 856587, 851719, 856860, 856097, 853963, 850431, 853177, 856663, 850966, 854898, 852136, 856478, 855687, 853212, 853017, 850519, 850863, 855337, 854763, 856140, 856220, 851704, 855420, 852709, 853661, 855308, 851055, 853406, 850943, 851744	519	405	5557	1.16324	1	0.913341	97.893
Annotation Cluster 10	Enrichment Score: 1.259544698881937
Category	Term	Count	%	PValue	Genes	List Total	Pop Hits	Pop Total	Fold Enrichment	Bonferroni	Benjamini	FDR
GOTERM_BP_ALL	GO:1901137~carbohydrate derivative biosynthetic process	39	6.8662	0.00111436	852647, 852289, 852625, 853690, 855857, 852261, 855529, 855690, 856714, 852311, 856716, 854270, 856131, 854320, 850732, 852044, 851181, 856587, 855746, 852735, 853130, 852023, 854233, 850707, 856029, 854212, 854989, 853354, 855026, 851464, 851931, 854073, 855502, 852362, 852437, 856832, 854163, 853455, 850943	519	246	5557	1.69747	0.928499	0.0670673	1.93564
GOTERM_BP_ALL	GO:0070085~glycosylation	16	2.8169	0.0165795	854233, 852647, 852289, 852625, 854989, 855026, 851464, 856716, 854270, 855502, 854320, 856587, 854163, 853455, 852735, 852023	519	89	5557	1.92488	1	0.334884	25.404
GOTERM_BP_ALL	GO:1901135~carbohydrate derivative metabolic process	49	8.62676	0.0186115	852647, 852289, 853690, 852076, 855690, 852311, 854320, 852044, 850732, 853130, 852735, 855746, 853984, 856029, 851644, 854212, 851464, 855026, 850519, 854073, 855502, 852362, 854262, 854163, 856832, 852625, 855857, 852261, 855529, 856714, 856716, 854270, 856131, 851181, 855298, 856587, 852023, 854233, 850707, 853354, 854989, 851931, 853095, 851111, 854472, 852437, 853455, 850992, 850943	519	383	5557	1.36984	1	0.358854	28.0605
GOTERM_BP_ALL	GO:0009101~glycoprotein biosynthetic process	14	2.46479	0.0421993	852647, 854233, 850707, 852625, 854989, 855026, 851464, 856716, 854270, 855502, 856587, 854163, 853455, 852023	519	83	5557	1.80602	1	0.560744	53.0383
GOTERM_BP_ALL	GO:0009100~glycoprotein metabolic process	14	2.46479	0.0538715	852647, 854233, 850707, 852625, 854989, 855026, 851464, 856716, 854270, 855502, 856587, 854163, 853455, 852023	519	86	5557	1.74302	1	0.615712	62.1214
GOTERM_BP_ALL	GO:0006486~protein glycosylation	13	2.28873	0.0654867	854270, 854233, 855502, 852647, 852625, 854989, 851464, 855026, 856587, 854163, 853455, 852023, 856716	519	80	5557	1.73991	1	0.668841	69.4966
GOTERM_BP_ALL	GO:0043413~macromolecule glycosylation	13	2.28873	0.0654867	854270, 854233, 855502, 852647, 852625, 854989, 851464, 855026, 856587, 854163, 853455, 852023, 856716	519	80	5557	1.73991	1	0.668841	69.4966
GOTERM_BP_ALL	GO:0006487~protein N-linked glycosylation	7	1.23239	0.304355	854270, 854233, 852625, 854989, 854163, 853455, 856716	519	49	5557	1.52959	1	0.959883	99.8274
GOTERM_BP_ALL	GO:0044723~single-organism carbohydrate metabolic process	32	5.6338	0.480273	852647, 852289, 856091, 852625, 850342, 853045, 855529, 856714, 852311, 856716, 854270, 854320, 855355, 856587, 852735, 852023, 854233, 853984, 854212, 854989, 856478, 855026, 851464, 855502, 852600, 854644, 851055, 856832, 854163, 852721, 850603, 853455	519	326	5557	1.05101	1	0.989477	99.999
GOTERM_BP_ALL	GO:0005975~carbohydrate metabolic process	36	6.33803	0.518004	852647, 852289, 856091, 852625, 850342, 853045, 855529, 856714, 852311, 856716, 854270, 854320, 855355, 856587, 852735, 852023, 853618, 854233, 853984, 854212, 855472, 854989, 856478, 855026, 851464, 855502, 852600, 854644, 856832, 852663, 851055, 854163, 852721, 850603, 853455, 850992	519	374	5557	1.03063	1	0.992281	99.9997
Annotation Cluster 11	Enrichment Score: 1.1531952337685327
Category	Term	Count	%	PValue	Genes	List Total	Pop Hits	Pop Total	Fold Enrichment	Bonferroni	Benjamini	FDR
GOTERM_BP_ALL	GO:0006999~nuclear pore organization	6	1.05634	0.0329211	856140, 853410, 851819, 852910, 852199, 854868	519	20	5557	3.21214	1	0.488908	44.3916
GOTERM_BP_ALL	GO:0051292~nuclear pore complex assembly	4	0.704225	0.0588337	856140, 851819, 852910, 852199	519	10	5557	4.28285	1	0.64111	65.4571
GOTERM_BP_ALL	GO:0046931~pore complex assembly	4	0.704225	0.0588337	856140, 851819, 852910, 852199	519	10	5557	4.28285	1	0.64111	65.4571
GOTERM_BP_ALL	GO:0007029~endoplasmic reticulum organization	7	1.23239	0.113063	856140, 851819, 851204, 852910, 851719, 854718, 851744	519	36	5557	2.08194	1	0.806194	87.7951
GOTERM_BP_ALL	GO:0071786~endoplasmic reticulum tubular network organization	3	0.528169	0.133039	856140, 851819, 852910	519	7	5557	4.58877	1	0.840501	91.8134
Annotation Cluster 12	Enrichment Score: 1.0284558868467235
Category	Term	Count	%	PValue	Genes	List Total	Pop Hits	Pop Total	Fold Enrichment	Bonferroni	Benjamini	FDR
GOTERM_BP_ALL	GO:0044786~cell cycle DNA replication	8	1.40845	0.0516178	856604, 851576, 850656, 855539, 850980, 852348, 855621, 852995	519	37	5557	2.31505	1	0.610465	60.5082
GOTERM_BP_ALL	GO:0006260~DNA replication	22	3.87324	0.0597246	856091, 856655, 853355, 855539, 851803, 852348, 854315, 855621, 852995, 851576, 856604, 850656, 850454, 851873, 852383, 851097, 852385, 850980, 851030, 851456, 856305, 851671	519	158	5557	1.49087	1	0.644192	66.0259
GOTERM_BP_ALL	GO:0006261~DNA-dependent DNA replication	20	3.52113	0.0671149	856091, 853355, 855539, 852348, 854315, 855621, 852995, 851576, 856604, 850656, 850454, 851873, 852383, 851097, 852385, 850980, 851030, 851456, 856305, 851671	519	142	5557	1.50805	1	0.673128	70.4149
GOTERM_BP_ALL	GO:0006259~DNA metabolic process	54	9.50704	0.371881	856091, 855174, 856655, 851475, 852348, 854315, 852995, 853222, 856604, 851873, 850980, 850934, 854985, 851671, 856169, 851028, 856768, 851655, 855539, 851803, 850372, 852788, 855328, 850927, 851030, 851456, 850970, 854972, 851761, 851787, 853006, 850520, 850656, 850454, 854728, 851851, 856760, 853355, 855471, 854541, 851441, 855621, 851110, 854678, 851576, 856106, 852383, 852707, 852385, 851097,…	519	543	5557	1.0648	1	0.976902	99.9712
Annotation Cluster 13	Enrichment Score: 1.0149972544535308
Category	Term	Count	%	PValue	Genes	List Total	Pop Hits	Pop Total	Fold Enrichment	Bonferroni	Benjamini	FDR
GOTERM_BP_ALL	GO:0072503~cellular divalent inorganic cation homeostasis	9	1.58451	0.00242417	852709, 856681, 854160, 851786, 850710, 854052, 854718, 854027, 852102	519	27	5557	3.56904	0.996793	0.106491	4.16561
GOTERM_BP_ALL	GO:0072507~divalent inorganic cation homeostasis	9	1.58451	0.00312245	852709, 856681, 854160, 851786, 850710, 854052, 854718, 854027, 852102	519	28	5557	3.44158	0.999388	0.117866	5.3348
GOTERM_BP_ALL	GO:0006882~cellular zinc ion homeostasis	6	1.05634	0.00313841	854160, 851786, 850710, 854052, 854718, 852102	519	12	5557	5.35356	0.999411	0.116578	5.36136
GOTERM_BP_ALL	GO:0055069~zinc ion homeostasis	6	1.05634	0.00313841	854160, 851786, 850710, 854052, 854718, 852102	519	12	5557	5.35356	0.999411	0.116578	5.36136
GOTERM_BP_ALL	GO:0046916~cellular transition metal ion homeostasis	12	2.11268	0.0860296	856644, 854246, 856849, 856681, 850911, 854160, 851786, 850710, 854052, 854718, 854027, 852102	519	75	5557	1.71314	1	0.740002	79.3405
GOTERM_BP_ALL	GO:0055076~transition metal ion homeostasis	13	2.28873	0.100756	856644, 854246, 856849, 856681, 850911, 854013, 854160, 851786, 850710, 854052, 854718, 854027, 852102	519	86	5557	1.61852	1	0.7799	84.4599
GOTERM_BP_ALL	GO:0006875~cellular metal ion homeostasis	14	2.46479	0.136154	856644, 854246, 856849, 851786, 850710, 854052, 854027, 852709, 856681, 850911, 854160, 854161, 854718, 852102	519	100	5557	1.499	1	0.844603	92.3141
GOTERM_BP_ALL	GO:0055065~metal ion homeostasis	15	2.64085	0.156979	856644, 854246, 856849, 854013, 851786, 850710, 854052, 854027, 852709, 856681, 850911, 854160, 854161, 854718, 852102	519	112	5557	1.43399	1	0.874058	94.9892
GOTERM_BP_ALL	GO:0065008~regulation of biological quality	57	10.0352	0.218136	851574, 854851, 854315, 854318, 853646, 852240, 853563, 850732, 851670, 850934, 852102, 852130, 854214, 851028, 851655, 850519, 852986, 854763, 855328, 854160, 854161, 854718, 854972, 855775, 854246, 851760, 851787, 851786, 852261, 850710, 853008, 854027, 852066, 853111, 854771, 856681, 853011, 856587, 850911, 856860, 852023, 856644, 855471, 856849, 854541, 854013, 855473, 854052, 850451, 851307,…	519	542	5557	1.12603	1	0.928241	98.6617
GOTERM_BP_ALL	GO:0050801~ion homeostasis	20	3.52113	0.22546	851574, 856644, 854246, 855775, 856849, 854013, 851786, 854318, 850710, 854052, 854027, 852066, 852709, 856681, 850911, 851765, 854160, 854161, 854718, 852102	519	169	5557	1.26712	1	0.931072	98.8653
GOTERM_BP_ALL	GO:0030003~cellular cation homeostasis	17	2.99296	0.238427	851574, 856644, 854246, 856849, 851786, 850710, 854052, 854027, 852066, 852709, 856681, 850911, 851765, 854160, 854161, 854718, 852102	519	141	5557	1.29093	1	0.935574	99.156
GOTERM_BP_ALL	GO:0006873~cellular ion homeostasis	18	3.16901	0.265739	851574, 856644, 854246, 856849, 851786, 854318, 850710, 854052, 854027, 852066, 852709, 856681, 850911, 851765, 854160, 854161, 854718, 852102	519	154	5557	1.25148	1	0.948122	99.5551
GOTERM_BP_ALL	GO:0055080~cation homeostasis	18	3.16901	0.274657	851574, 856644, 854246, 856849, 854013, 851786, 850710, 854052, 854027, 852066, 852709, 856681, 850911, 851765, 854160, 854161, 854718, 852102	519	155	5557	1.24341	1	0.951533	99.6409
GOTERM_BP_ALL	GO:0098771~inorganic ion homeostasis	16	2.8169	0.406322	856644, 854246, 856849, 854013, 851786, 850710, 854052, 854027, 852066, 852709, 856681, 850911, 854160, 854161, 854718, 852102	519	148	5557	1.15753	1	0.981307	99.9893
GOTERM_BP_ALL	GO:0042592~homeostatic process	33	5.80986	0.519959	851574, 855775, 854246, 854315, 851787, 854318, 851786, 850710, 854027, 852066, 850732, 854771, 856681, 850911, 851670, 850934, 852102, 852130, 856644, 851028, 851655, 855471, 856849, 854013, 854052, 855328, 852709, 852707, 851765, 854160, 854161, 854718, 854972	519	342	5557	1.03314	1	0.992173	99.9997
GOTERM_BP_ALL	GO:0048878~chemical homeostasis	21	3.69718	0.539717	851574, 856644, 854246, 855775, 856849, 854013, 851786, 854318, 850710, 854052, 854027, 852066, 852709, 854771, 856681, 850911, 851765, 854160, 854161, 854718, 852102	519	215	5557	1.04581	1	0.993277	99.9999
GOTERM_BP_ALL	GO:0055082~cellular chemical homeostasis	18	3.16901	0.554013	851574, 856644, 854246, 856849, 851786, 854318, 850710, 854052, 854027, 852066, 852709, 856681, 850911, 851765, 854160, 854161, 854718, 852102	519	184	5557	1.04744	1	0.99387	99.9999
GOTERM_BP_ALL	GO:0019725~cellular homeostasis	20	3.52113	0.719212	851574, 852130, 856644, 854246, 856849, 851786, 854318, 850710, 854052, 854027, 852066, 850732, 852709, 856681, 850911, 851765, 854160, 854161, 854718, 852102	519	226	5557	0.947534	1	0.998797	100
Annotation Cluster 14	Enrichment Score: 1.0118301376420762
Category	Term	Count	%	PValue	Genes	List Total	Pop Hits	Pop Total	Fold Enrichment	Bonferroni	Benjamini	FDR
GOTERM_BP_ALL	GO:0008380~RNA splicing	23	4.0493	0.0311768	856848, 854532, 851475, 852985, 852344, 855155, 851775, 853053, 850555, 854497, 851584, 852255, 856919, 854821, 854960, 851827, 854839, 853358, 855575, 855263, 856687, 851042, 851821	519	156	5557	1.57862	1	0.481781	42.6069
GOTERM_BP_ALL	GO:0000375~RNA splicing, via transesterification reactions	18	3.16901	0.0846249	856848, 854532, 851475, 852985, 855155, 851775, 852344, 850555, 854497, 852255, 856919, 854821, 854960, 851827, 854839, 855575, 856687, 851821	519	128	5557	1.50569	1	0.736187	78.7767
GOTERM_BP_ALL	GO:0000377~RNA splicing, via transesterification reactions with bulged adenosine as nucleophile	16	2.8169	0.125995	856848, 851475, 852985, 855155, 851775, 852344, 850555, 854497, 852255, 856919, 854821, 854960, 851827, 855575, 856687, 851821	519	117	5557	1.46422	1	0.828018	90.5656
GOTERM_BP_ALL	GO:0006397~mRNA processing	26	4.57746	0.138374	851475, 852646, 853221, 855155, 854497, 856919, 854821, 854960, 853011, 853358, 851814, 855575, 856687, 851042, 856848, 856478, 852985, 851775, 852344, 853053, 850555, 852255, 851827, 854839, 855083, 851821	519	214	5557	1.30087	1	0.845017	92.6531
GOTERM_BP_ALL	GO:0000398~mRNA splicing, via spliceosome	15	2.64085	0.189719	856848, 851475, 852985, 855155, 852344, 850555, 854497, 852255, 856919, 854821, 854960, 851827, 855575, 856687, 851821	519	116	5557	1.38454	1	0.90654	97.4977
Annotation Cluster 15	Enrichment Score: 0.989472095639012
Category	Term	Count	%	PValue	Genes	List Total	Pop Hits	Pop Total	Fold Enrichment	Bonferroni	Benjamini	FDR
GOTERM_BP_ALL	GO:0008033~tRNA processing	20	3.52113	0.0313672	852465, 856848, 852263, 855301, 855603, 852908, 852255, 852918, 855591, 855919, 851446, 852707, 850756, 850550, 853358, 853954, 855575, 855360, 851743, 854972	519	130	5557	1.64725	1	0.480913	42.8043
GOTERM_BP_ALL	GO:0006399~tRNA metabolic process	26	4.57746	0.0966401	852263, 853181, 855301, 855603, 852908, 855919, 851446, 850756, 853358, 850550, 855575, 852465, 856848, 852987, 852986, 851307, 852255, 855591, 852918, 854283, 852707, 854162, 853954, 855360, 854972, 851743	519	205	5557	1.35798	1	0.767153	83.1648
GOTERM_BP_ALL	GO:0006400~tRNA modification	10	1.76056	0.354774	851446, 852707, 850550, 855301, 855603, 852908, 855360, 854972, 855591, 851743	519	82	5557	1.30575	1	0.974016	99.9539
Annotation Cluster 16	Enrichment Score: 0.9879893223392362
Category	Term	Count	%	PValue	Genes	List Total	Pop Hits	Pop Total	Fold Enrichment	Bonferroni	Benjamini	FDR
GOTERM_BP_ALL	GO:0048309~endoplasmic reticulum inheritance	5	0.880282	0.0269854	856140, 851819, 851204, 854718, 851744	519	13	5557	4.11813	1	0.444789	38.0949
GOTERM_BP_ALL	GO:0007029~endoplasmic reticulum organization	7	1.23239	0.113063	856140, 851819, 851204, 852910, 851719, 854718, 851744	519	36	5557	2.08194	1	0.806194	87.7951
GOTERM_BP_ALL	GO:0048308~organelle inheritance	8	1.40845	0.356109	852825, 856140, 851819, 851204, 850732, 854318, 854718, 851744	519	62	5557	1.38157	1	0.973797	99.9555
Annotation Cluster 17	Enrichment Score: 0.9830360628959317
Category	Term	Count	%	PValue	Genes	List Total	Pop Hits	Pop Total	Fold Enrichment	Bonferroni	Benjamini	FDR
GOTERM_BP_ALL	GO:0043547~positive regulation of GTPase activity	18	3.16901	0.0212122	854531, 854898, 851019, 850998, 852948, 852136, 852974, 854073, 851797, 854302, 855420, 851173, 856899, 852437, 853406, 854274, 855272, 850431	519	108	5557	1.78452	1	0.380328	31.3302
GOTERM_BP_ALL	GO:0043087~regulation of GTPase activity	18	3.16901	0.0366655	854531, 854898, 851019, 850998, 852948, 852136, 852974, 854073, 851797, 854302, 855420, 851173, 856899, 852437, 853406, 854274, 855272, 850431	519	115	5557	1.6759	1	0.515401	48.0477
GOTERM_BP_ALL	GO:0051345~positive regulation of hydrolase activity	20	3.52113	0.0880695	854531, 854898, 851019, 852948, 854541, 850998, 852136, 852974, 854073, 851797, 854302, 855420, 851173, 856899, 852385, 852437, 853406, 854274, 855272, 850431	519	147	5557	1.45675	1	0.746364	80.1341
GOTERM_BP_ALL	GO:0051336~regulation of hydrolase activity	23	4.0493	0.102294	854531, 854898, 855471, 851019, 852948, 854541, 850998, 852136, 852974, 854073, 851797, 851597, 854302, 852990, 855420, 851173, 856899, 852385, 852437, 853406, 854274, 855272, 850431	519	178	5557	1.38351	1	0.781237	84.9193
GOTERM_BP_ALL	GO:0044093~positive regulation of molecular function	29	5.10563	0.133036	854531, 851019, 852948, 850998, 1466445, 854302, 852697, 855270, 854274, 855272, 850431, 854212, 854898, 853355, 851803, 854541, 852136, 852985, 852974, 850518, 854073, 851797, 851173, 855420, 856899, 852385, 852437, 856832, 853406	519	242	5557	1.28309	1	0.842088	91.813
GOTERM_BP_ALL	GO:0043085~positive regulation of catalytic activity	27	4.75352	0.184022	854531, 850998, 852948, 851019, 1466445, 854302, 855270, 854274, 855272, 850431, 854212, 854898, 853355, 851803, 854541, 852136, 852985, 852974, 854073, 851797, 851173, 855420, 856899, 852385, 852437, 856832, 853406	519	232	5557	1.24609	1	0.901067	97.1707
GOTERM_BP_ALL	GO:0065009~regulation of molecular function	44	7.74648	0.2217	852826, 854531, 851019, 852948, 850998, 852646, 1466445, 851597, 851430, 854302, 852697, 855270, 855272, 854274, 856093, 850431, 852931, 854407, 854212, 853355, 854898, 855471, 851803, 854541, 852136, 852985, 852974, 850518, 854073, 851973, 851797, 852990, 850389, 855420, 851173, 856899, 851191, 852385, 852437, 856832, 853406, 854161, 856697, 856807	519	410	5557	1.14906	1	0.930002	98.7648
GOTERM_BP_ALL	GO:0050790~regulation of catalytic activity	40	7.04225	0.359408	854531, 851019, 852948, 850998, 852646, 1466445, 851597, 851430, 854302, 855270, 855272, 854274, 850431, 856093, 854407, 854212, 853355, 854898, 855471, 851803, 854541, 852136, 852985, 852974, 854073, 851973, 851797, 852990, 850389, 855420, 851173, 856899, 851191, 852385, 852437, 856832, 853406, 854161, 856697, 856807	519	392	5557	1.09256	1	0.974562	99.9593
Annotation Cluster 18	Enrichment Score: 0.9814310075015187
Category	Term	Count	%	PValue	Genes	List Total	Pop Hits	Pop Total	Fold Enrichment	Bonferroni	Benjamini	FDR
GOTERM_BP_ALL	GO:0071426~ribonucleoprotein complex export from nucleus	23	4.0493	0.00242509	851665, 851475, 851678, 853385, 851441, 853029, 851787, 1466445, 854821, 856604, 852788, 855957, 852972, 854771, 852982, 853011, 853445, 852004, 855875, 854868, 855270, 850934, 853808	519	125	5557	1.97011	0.9968	0.104592	4.16716
GOTERM_BP_ALL	GO:0071166~ribonucleoprotein complex localization	23	4.0493	0.00363137	851665, 851475, 851678, 853385, 851441, 853029, 851787, 1466445, 854821, 856604, 852788, 855957, 852972, 854771, 852982, 853011, 853445, 852004, 855875, 854868, 855270, 850934, 853808	519	129	5557	1.90902	0.999817	0.127704	6.17845
GOTERM_BP_ALL	GO:0000054~ribosomal subunit export from nucleus	8	1.40845	0.167348	856604, 851665, 855957, 852972, 851678, 853445, 853385, 853808	519	49	5557	1.7481	1	0.882943	95.9665
GOTERM_BP_ALL	GO:0033753~establishment of ribosome localization	8	1.40845	0.167348	856604, 851665, 855957, 852972, 851678, 853445, 853385, 853808	519	49	5557	1.7481	1	0.882943	95.9665
GOTERM_BP_ALL	GO:0033750~ribosome localization	8	1.40845	0.180084	856604, 851665, 855957, 852972, 851678, 853445, 853385, 853808	519	50	5557	1.71314	1	0.898895	96.9215
GOTERM_BP_ALL	GO:0051640~organelle localization	19	3.34507	0.232404	852825, 851665, 851760, 851678, 853385, 851441, 854318, 850863, 856604, 850677, 852788, 855929, 855957, 852972, 852199, 853445, 853808, 850431, 851744	519	160	5557	1.27147	1	0.934179	99.031
GOTERM_BP_ALL	GO:0071428~rRNA-containing ribonucleoprotein complex export from nucleus	9	1.58451	0.243197	856604, 851665, 855957, 852972, 851678, 853445, 853385, 855270, 853808	519	64	5557	1.50569	1	0.936616	99.244
GOTERM_BP_ALL	GO:0051656~establishment of organelle localization	13	2.28873	0.315547	856604, 850677, 851665, 855957, 855929, 852972, 851678, 853445, 853385, 850863, 853808, 850431, 851744	519	109	5557	1.277	1	0.96304	99.8701
GOTERM_BP_ALL	GO:0000056~ribosomal small subunit export from nucleus	3	0.528169	0.414376	852972, 853445, 853385	519	15	5557	2.14143	1	0.982258	99.9916
GOTERM_BP_ALL	GO:0000055~ribosomal large subunit export from nucleus	4	0.704225	0.46721	855957, 851678, 853385, 853808	519	27	5557	1.58624	1	0.987813	99.9984
Annotation Cluster 19	Enrichment Score: 0.9772960770793322
Category	Term	Count	%	PValue	Genes	List Total	Pop Hits	Pop Total	Fold Enrichment	Bonferroni	Benjamini	FDR
GOTERM_BP_ALL	GO:0000755~cytogamy	5	0.880282	0.0201326	855442, 852328, 850518, 850451, 855272	519	12	5557	4.4613	1	0.370412	29.9902
GOTERM_BP_ALL	GO:0000902~cell morphogenesis	9	1.58451	0.0811156	852328, 851719, 856860, 851055, 853646, 850863, 850451, 855272, 851042	519	49	5557	1.96662	1	0.725087	77.3043
GOTERM_BP_ALL	GO:0000767~cell morphogenesis involved in conjugation	4	0.704225	0.182145	852328, 850451, 855272, 851042	519	16	5557	2.67678	1	0.899563	97.0544
GOTERM_BP_ALL	GO:0000753~cell morphogenesis involved in conjugation with cellular fusion	3	0.528169	0.414376	852328, 850451, 855272	519	15	5557	2.14143	1	0.982258	99.9916
Annotation Cluster 20	Enrichment Score: 0.9686637292346882
Category	Term	Count	%	PValue	Genes	List Total	Pop Hits	Pop Total	Fold Enrichment	Bonferroni	Benjamini	FDR
GOTERM_BP_ALL	GO:0006465~signal peptide processing	4	0.704225	0.0588337	850755, 854949, 853467, 853761	519	10	5557	4.28285	1	0.64111	65.4571
GOTERM_BP_ALL	GO:0016485~protein processing	8	1.40845	0.143148	851105, 853581, 854055, 850755, 854949, 852962, 853467, 853761	519	47	5557	1.82249	1	0.853951	93.335
GOTERM_BP_ALL	GO:0051604~protein maturation	10	1.76056	0.147434	854678, 851105, 853581, 854055, 850755, 854949, 852962, 853467, 850776, 853761	519	65	5557	1.64725	1	0.858489	93.8958
Annotation Cluster 21	Enrichment Score: 0.9598017811066765
Category	Term	Count	%	PValue	Genes	List Total	Pop Hits	Pop Total	Fold Enrichment	Bonferroni	Benjamini	FDR
GOTERM_BP_ALL	GO:0044764~multi-organism cellular process	29	5.10563	0.00515791	851613, 853269, 853188, 853006, 852328, 853581, 854728, 850455, 851851, 851670, 856319, 853460, 855272, 851042, 851759, 855780, 852931, 850518, 852358, 851522, 850451, 855442, 851105, 851173, 850927, 855909, 855923, 851680, 856807	519	182	5557	1.70608	0.999995	0.156279	8.66671
GOTERM_BP_ALL	GO:0000746~conjugation	21	3.69718	0.0110318	855780, 852931, 853269, 853188, 851522, 850518, 850451, 855442, 852328, 851105, 853581, 850455, 851173, 855909, 855923, 853460, 855272, 851042, 851759, 851680, 856807	519	125	5557	1.7988	1	0.263016	17.6727
GOTERM_BP_ALL	GO:0019236~response to pheromone	18	3.16901	0.0178819	855780, 852931, 853188, 850518, 850451, 852328, 851105, 853581, 850455, 853112, 851173, 855923, 853460, 855272, 851759, 851680, 855885, 856807	519	106	5557	1.81819	1	0.353141	27.1171
GOTERM_BP_ALL	GO:0000747~conjugation with cellular fusion	20	3.52113	0.0200817	855780, 852931, 853269, 853188, 851522, 850518, 850451, 855442, 852328, 851105, 853581, 850455, 851173, 855909, 855923, 853460, 855272, 851759, 851680, 856807	519	124	5557	1.72696	1	0.372486	29.9265
GOTERM_BP_ALL	GO:0000749~response to pheromone involved in conjugation with cellular fusion	14	2.46479	0.0324301	855780, 852328, 852931, 850455, 851173, 853188, 855923, 850518, 853460, 850451, 855272, 851759, 851680, 856807	519	80	5557	1.87375	1	0.486589	43.8946
GOTERM_BP_ALL	GO:0051704~multi-organism process	39	6.8662	0.0353099	852826, 851613, 853269, 854416, 853188, 853006, 852311, 852328, 853581, 854728, 850455, 851851, 851670, 856319, 853460, 855272, 851759, 851042, 855780, 852931, 850518, 852358, 851522, 854686, 850451, 855442, 856590, 851105, 851704, 851173, 850927, 855909, 856832, 855923, 854559, 853977, 852012, 851680, 856807	519	304	5557	1.37361	1	0.504864	46.7511
GOTERM_BP_ALL	GO:0071444~cellular response to pheromone	15	2.64085	0.0600122	855780, 852931, 853188, 850518, 850451, 852328, 850455, 851173, 855923, 853460, 855272, 851759, 851680, 855885, 856807	519	96	5557	1.67299	1	0.643415	66.2076
GOTERM_BP_ALL	GO:0044703~multi-organism reproductive process	28	4.92958	0.151618	852826, 853269, 854416, 853188, 852311, 852328, 853581, 850455, 853460, 855272, 851759, 855780, 852931, 850518, 851522, 854686, 850451, 855442, 856590, 851105, 851704, 851173, 855909, 856832, 855923, 852012, 851680, 856807	519	236	5557	1.27034	1	0.86538	94.4002
GOTERM_BP_ALL	GO:0019953~sexual reproduction	28	4.92958	0.151618	852826, 853269, 854416, 853188, 852311, 852328, 853581, 850455, 853460, 855272, 851759, 855780, 852931, 850518, 851522, 854686, 850451, 855442, 856590, 851105, 851704, 851173, 855909, 856832, 855923, 852012, 851680, 856807	519	236	5557	1.27034	1	0.86538	94.4002
GOTERM_BP_ALL	GO:0071310~cellular response to organic substance	23	4.0493	0.192764	855780, 852931, 853188, 856478, 851464, 850518, 850451, 852328, 850455, 853803, 851173, 850583, 854828, 853358, 855923, 853460, 855272, 851042, 855280, 851759, 851680, 855885, 856807	519	194	5557	1.2694	1	0.908358	97.6575
GOTERM_BP_ALL	GO:0070887~cellular response to chemical stimulus	42	7.39437	0.21364	851574, 854851, 856091, 851613, 853188, 850429, 852905, 852328, 853751, 850455, 850732, 853358, 853011, 854828, 854175, 853460, 855272, 851759, 851042, 855885, 855780, 852278, 852931, 856478, 851464, 850518, 852358, 854073, 852291, 850451, 852989, 853803, 854472, 851173, 850583, 855923, 852663, 855280, 851680, 856807, 856049, 850442	519	388	5557	1.15902	1	0.924586	98.5203
GOTERM_BP_ALL	GO:0042221~response to chemical	56	9.85915	0.229522	851574, 854851, 856091, 853751, 850732, 853358, 853460, 855272, 855885, 855780, 852278, 852931, 851464, 850518, 852358, 850519, 854073, 852989, 851173, 852663, 854160, 854856, 851613, 853088, 855775, 853188, 851786, 850429, 852905, 852328, 853581, 850455, 853112, 853011, 854828, 854175, 851042, 851759, 855660, 856478, 854686, 850451, 852291, 854678, 851105, 853803, 854472, 854781, 850583, 855923,…	519	534	5557	1.12284	1	0.933975	98.9652
GOTERM_BP_ALL	GO:0010033~response to organic substance	30	5.28169	0.259066	853188, 852328, 853581, 850455, 853112, 854828, 853358, 853460, 855272, 851042, 851759, 855885, 855780, 852931, 856478, 851464, 850518, 850519, 850451, 854678, 851105, 853803, 851173, 854781, 850583, 855923, 856081, 855280, 851680, 856807	519	274	5557	1.17231	1	0.945388	99.4786
GOTERM_BP_ALL	GO:0022414~reproductive process	48	8.4507	0.491077	852826, 856091, 853269, 854416, 853188, 852348, 853646, 852311, 854776, 852328, 850454, 853581, 850455, 853460, 855272, 851759, 851671, 855780, 852931, 856768, 851204, 853355, 856927, 855471, 850518, 851522, 855621, 854686, 850451, 855496, 851110, 855442, 856590, 851105, 851704, 852990, 851173, 855909, 852683, 851097, 852385, 851030, 856832, 855923, 852012, 854536, 851680, 856807	519	499	5557	1.02994	1	0.990398	99.9993
GOTERM_BP_ALL	GO:0000003~reproduction	49	8.62676	0.531	852826, 856091, 853269, 854416, 852348, 853646, 852311, 853460, 855272, 851671, 855780, 856768, 852931, 856927, 850518, 855496, 856590, 855442, 851704, 852990, 851173, 855909, 851030, 856832, 853188, 854776, 852328, 850454, 850455, 853581, 851759, 853355, 851204, 855471, 851522, 855621, 854686, 850451, 851110, 851105, 852385, 851097, 852683, 855923, 851765, 852012, 854536, 851680, 856807	519	516	5557	1.01676	1	0.992712	99.9998
GOTERM_BP_ALL	GO:0051716~cellular response to stimulus	103	18.1338	0.556878	851574, 856091, 851019, 854315, 850384, 854046, 853751, 850732, 853358, 853460, 856169, 852130, 854212, 852931, 851803, 852358, 850372, 851173, 852364, 851030, 851761, 853188, 850429, 852905, 850520, 854776, 854302, 854174, 854828, 854175, 856760, 851042, 851759, 856478, 851441, 855621, 856106, 854781, 853950, 850583, 856899, 852385, 856081, 856305, 854432, 856807, 850442, 854851, 852826, 851475,…	519	1103	5557	0.99985	1	0.994033	99.9999
GOTERM_BP_ALL	GO:0032505~reproduction of a single-celled organism	19	3.34507	0.564272	852826, 856091, 853355, 851204, 854416, 850518, 853646, 854686, 850451, 852311, 854776, 856590, 855442, 852328, 851704, 856832, 851765, 855272, 852012	519	196	5557	1.03794	1	0.994095	100
GOTERM_BP_ALL	GO:0044702~single organism reproductive process	31	5.45775	0.816981	852826, 856091, 854416, 852348, 852311, 854776, 852328, 850454, 855272, 851671, 856768, 851204, 856927, 853355, 855471, 855621, 854686, 850451, 851110, 855496, 856590, 855442, 851704, 852990, 852683, 852385, 851097, 851030, 856832, 852012, 854536	519	369	5557	0.899515	1	0.999734	100
Annotation Cluster 22	Enrichment Score: 0.9302975548991335
Category	Term	Count	%	PValue	Genes	List Total	Pop Hits	Pop Total	Fold Enrichment	Bonferroni	Benjamini	FDR
GOTERM_BP_ALL	GO:0017148~negative regulation of translation	8	1.40845	0.0343031	852697, 850455, 854541, 852974, 851787, 852870, 855280, 852107	519	34	5557	2.51932	1	0.497528	45.7685
GOTERM_BP_ALL	GO:0034249~negative regulation of cellular amide metabolic process	8	1.40845	0.0516178	852697, 850455, 854541, 852974, 851787, 852870, 855280, 852107	519	37	5557	2.31505	1	0.610465	60.5082
GOTERM_BP_ALL	GO:0051248~negative regulation of protein metabolic process	12	2.11268	0.327596	852697, 852990, 850455, 854541, 852974, 851787, 852870, 855280, 856093, 852107, 851680, 856807	519	100	5557	1.28486	1	0.966706	99.9049
GOTERM_BP_ALL	GO:0032269~negative regulation of cellular protein metabolic process	12	2.11268	0.327596	852697, 852990, 850455, 854541, 852974, 851787, 852870, 855280, 856093, 852107, 851680, 856807	519	100	5557	1.28486	1	0.966706	99.9049
Annotation Cluster 23	Enrichment Score: 0.9094350025944957
Category	Term	Count	%	PValue	Genes	List Total	Pop Hits	Pop Total	Fold Enrichment	Bonferroni	Benjamini	FDR
GOTERM_BP_ALL	GO:0000972~transcription-dependent tethering of RNA polymerase II gene DNA at nuclear periphery	7	1.23239	0.0130003	852788, 851761, 852199, 854162, 851441, 1466445, 853808	519	22	5557	3.40681	1	0.29381	20.4987
GOTERM_BP_ALL	GO:0031503~protein complex localization	7	1.23239	0.0629934	852826, 852788, 854828, 855223, 851441, 850944, 853808	519	31	5557	2.41774	1	0.659224	68.038
GOTERM_BP_ALL	GO:0006344~maintenance of chromatin silencing	3	0.528169	0.0717183	852788, 851441, 853808	519	5	5557	6.42428	1	0.693252	72.8725
GOTERM_BP_ALL	GO:0035392~maintenance of chromatin silencing at telomere	3	0.528169	0.0717183	852788, 851441, 853808	519	5	5557	6.42428	1	0.693252	72.8725
GOTERM_BP_ALL	GO:0000973~posttranscriptional tethering of RNA polymerase II gene DNA at nuclear periphery	5	0.880282	0.0798241	852788, 854162, 851441, 1466445, 853808	519	18	5557	2.9742	1	0.721436	76.7385
GOTERM_BP_ALL	GO:0034629~cellular protein complex localization	6	1.05634	0.088346	852788, 854828, 855223, 851441, 850944, 853808	519	26	5557	2.47088	1	0.745325	80.2394
GOTERM_BP_ALL	GO:0031081~nuclear pore distribution	3	0.528169	0.201913	852788, 851441, 853808	519	9	5557	3.56904	1	0.915456	98.0818
GOTERM_BP_ALL	GO:0051664~nuclear pore localization	3	0.528169	0.201913	852788, 851441, 853808	519	9	5557	3.56904	1	0.915456	98.0818
GOTERM_BP_ALL	GO:0034398~telomere tethering at nuclear periphery	4	0.704225	0.232268	852788, 852199, 851441, 853808	519	18	5557	2.37936	1	0.934837	99.028
GOTERM_BP_ALL	GO:0034397~telomere localization	4	0.704225	0.284475	852788, 852199, 851441, 853808	519	20	5557	2.14143	1	0.953013	99.7172
GOTERM_BP_ALL	GO:0051668~localization within membrane	3	0.528169	0.345275	852788, 851441, 853808	519	13	5557	2.47088	1	0.971736	99.9404
GOTERM_BP_ALL	GO:0050000~chromosome localization	4	0.704225	0.441999	852788, 852199, 851441, 853808	519	26	5557	1.64725	1	0.985695	99.9964
Annotation Cluster 24	Enrichment Score: 0.8952920793700964
Category	Term	Count	%	PValue	Genes	List Total	Pop Hits	Pop Total	Fold Enrichment	Bonferroni	Benjamini	FDR
GOTERM_BP_ALL	GO:0006396~RNA processing	91	16.0211	3.38783e-07	851665, 855174, 853894, 851475, 852646, 853221, 852282, 853029, 855603, 852995, 854497, 855977, 856604, 856603, 850551, 855611, 852972, 853358, 850550, 851924, 856095, 853419, 852465, 853335, 855539, 852985, 852987, 850555, 854116, 855591, 855269, 856449, 855890, 852982, 851125, 854162, 853784, 855360, 855263, 851743, 854972, 854532, 850422, 855774, 850894, 853188, 855155, 852263, 855301, 852908,…	519	582	5557	1.67414	0.000801241	0.00020037	0.000593903
GOTERM_BP_ALL	GO:0016070~RNA metabolic process	166	29.2254	0.00143868	856091, 855174, 853894, 852348, 854497, 850384, 856604, 856603, 853751, 851873, 852697, 850551, 853358, 850550, 850934, 856095, 856169, 852931, 854212, 855539, 854519, 851803, 852358, 850555, 854116, 855167, 850927, 855360, 851743, 850422, 854243, 855774, 850894, 853188, 852263, 853181, 855155, 1466445, 852908, 853933, 850429, 855158, 853048, 850520, 854960, 854776, 854821, 855957, 855355, 851446…	519	1455	5557	1.22157	0.966838	0.0761613	2.49231
GOTERM_BP_ALL	GO:0090304~nucleic acid metabolic process	186	32.7465	0.00631762	856091, 855174, 853894, 852348, 854315, 854497, 850384, 856604, 856603, 853751, 851873, 852697, 850551, 853358, 850550, 850934, 856095, 856169, 851028, 854212, 852931, 856768, 855539, 854519, 851803, 852358, 850555, 850372, 854116, 854115, 855167, 850927, 851030, 855360, 851743, 850422, 854243, 851761, 855774, 850894, 853188, 852263, 853181, 855155, 1466445, 853933, 852908, 850429, 855158, 853048…	519	1709	5557	1.16532	1	0.168997	10.5153
GOTERM_BP_ALL	GO:0006139~nucleobase-containing compound metabolic process	200	35.2113	0.0653113	855174, 854497, 856604, 856603, 852697, 850551, 850550, 850934, 855746, 851028, 852931, 855539, 851803, 850555, 855167, 850927, 851030, 855360, 850422, 855774, 855155, 852263, 855349, 853933, 852908, 850429, 855158, 850520, 854776, 854960, 855355, 855957, 851446, 855575, 851042, 852060, 855049, 851441, 855621, 852255, 852918, 856106, 852683, 855613, 856305, 850442, 851665, 856655, 851475, 852646,…	519	1961	5557	1.09201	1	0.670358	69.3961
GOTERM_BP_ALL	GO:1901360~organic cyclic compound metabolic process	209	36.7958	0.115572	855174, 851570, 854497, 856604, 856603, 852697, 850551, 850550, 850934, 855746, 851028, 852931, 855539, 851803, 850555, 855167, 850927, 851030, 855360, 850422, 855774, 852263, 855155, 855349, 853933, 852908, 850429, 855158, 850520, 854776, 854960, 855355, 855957, 851446, 855575, 851042, 852060, 855049, 851441, 855621, 852255, 852918, 856106, 852683, 855613, 856305, 850442, 850943, 851665, 856655,…	519	2091	5557	1.0702	1	0.809947	88.3865
GOTERM_BP_ALL	GO:0046483~heterocycle metabolic process	203	35.7394	0.121864	855174, 851570, 854497, 856604, 856603, 852697, 850551, 850550, 850934, 855746, 851028, 852931, 855539, 851803, 850555, 855167, 850927, 851030, 855360, 850422, 855774, 852263, 855155, 855349, 853933, 852908, 850429, 855158, 850520, 854776, 854960, 855355, 855957, 851446, 855575, 851042, 852060, 855049, 851441, 855621, 852255, 852918, 856106, 852683, 855613, 856305, 850442, 851665, 856655, 851475,…	519	2031	5557	1.07019	1	0.822247	89.7526
GOTERM_BP_ALL	GO:0006725~cellular aromatic compound metabolic process	203	35.7394	0.12928	855174, 851570, 854497, 856604, 856603, 852697, 850551, 850550, 850934, 855746, 851028, 852931, 855539, 851803, 850555, 855167, 850927, 851030, 855360, 850422, 855774, 852263, 855155, 855349, 853933, 852908, 850429, 855158, 850520, 854776, 854960, 855355, 855957, 851446, 855575, 851042, 852060, 855049, 851441, 855621, 852255, 852918, 856106, 852683, 855613, 856305, 850442, 851665, 856655, 851475,…	519	2035	5557	1.06808	1	0.834643	91.1683
GOTERM_BP_ALL	GO:0043170~macromolecule metabolic process	296	52.1127	0.565125	854696, 855174, 853690, 854497, 851430, 856604, 856603, 850830, 852697, 852044, 850551, 850550, 850934, 856029, 851028, 852931, 855539, 851803, 855026, 850555, 855167, 853687, 850927, 851030, 855360, 850422, 855774, 852263, 855155, 850429, 853933, 852908, 855158, 850520, 854960, 854776, 855957, 855355, 854771, 851446, 855357, 855575, 851042, 852060, 855049, 851931, 854949, 851441, 855621, 852255,…	519	3178	5557	0.997266	1	0.994087	100
GOTERM_BP_ALL	GO:0010467~gene expression	190	33.4507	0.644028	856091, 855174, 853894, 854497, 850384, 856604, 856603, 853751, 850830, 852697, 850551, 853358, 850550, 853463, 850934, 853467, 856095, 856169, 854212, 852931, 855539, 854519, 851803, 852358, 850555, 854116, 855167, 853687, 855360, 851743, 852748, 856776, 850422, 854243, 855774, 850894, 853188, 852263, 853181, 853385, 855155, 1466445, 853933, 852908, 850429, 855158, 853048, 850520, 854960, 854776…	519	2064	5557	0.985637	1	0.99723	100
GOTERM_BP_ALL	GO:0044260~cellular macromolecule metabolic process	283	49.8239	0.652212	854696, 855174, 853690, 854497, 851430, 856604, 856603, 850830, 852697, 852044, 850551, 850550, 850934, 856029, 851028, 852931, 855539, 851803, 855026, 850555, 855167, 853687, 850927, 851030, 855360, 850422, 855774, 852263, 855155, 853933, 852908, 850429, 855158, 850520, 854960, 854776, 855957, 855355, 851446, 855357, 855575, 851042, 852060, 855049, 851931, 854949, 851441, 855621, 852255, 852918,…	519	3065	5557	0.988619	1	0.997356	100
GOTERM_BP_ALL	GO:0006807~nitrogen compound metabolic process	256	45.0704	0.955706	856018, 855174, 851570, 854497, 856604, 856603, 850830, 852697, 850551, 850550, 850838, 850934, 855746, 851028, 852931, 855539, 851803, 850555, 855167, 853687, 850927, 851030, 855360, 850420, 850422, 850421, 855774, 852263, 855155, 855349, 853933, 852908, 850429, 855158, 850520, 854960, 854776, 855957, 855355, 851446, 855357, 855575, 851042, 852060, 855049, 854949, 851441, 855621, 852255, 852918,…	519	2928	5557	0.936142	1	0.999996	100
GOTERM_BP_ALL	GO:0044238~primary metabolic process	337	59.331	0.968257	856018, 854696, 855174, 851570, 853690, 854497, 851430, 856604, 856603, 850830, 852697, 852044, 850551, 850550, 850934, 855746, 856029, 851028, 852931, 855539, 851803, 855026, 852937, 850555, 855167, 853687, 850927, 851030, 850420, 855360, 850422, 850421, 855774, 852263, 855155, 855349, 852261, 850429, 852908, 853933, 855158, 850520, 854960, 854776, 855957, 855355, 851446, 855357, 855575, 851042,…	519	3801	5557	0.949303	1	0.999998	100
GOTERM_BP_ALL	GO:0034641~cellular nitrogen compound metabolic process	234	41.1972	0.972465	856018, 855174, 851570, 854497, 856604, 856603, 850830, 852697, 850551, 850550, 850838, 850934, 855746, 851028, 852931, 855539, 851803, 850555, 855167, 853687, 850927, 851030, 855360, 850422, 855774, 852263, 855155, 855349, 853933, 852908, 850429, 855158, 850520, 854960, 854776, 855355, 855957, 851446, 855357, 855575, 851042, 852060, 855049, 854949, 851441, 855621, 852255, 852918, 856106, 852683,…	519	2717	5557	0.922145	1	0.999999	100
GOTERM_BP_ALL	GO:0071704~organic substance metabolic process	347	61.0915	0.993626	856018, 854696, 855174, 851570, 853690, 854497, 851430, 856604, 856603, 850830, 852697, 852044, 850551, 850550, 850838, 850934, 855746, 856029, 851028, 852931, 855539, 851803, 855026, 852937, 850555, 855167, 853687, 850927, 851030, 850420, 855360, 850422, 850421, 855774, 852263, 855155, 855349, 852261, 850429, 852908, 853933, 855158, 850520, 854960, 854776, 855957, 855355, 855357, 854771, 851446,…	519	3971	5557	0.935627	1	1	100
GOTERM_BP_ALL	GO:1901576~organic substance biosynthetic process	205	36.0915	0.994784	856018, 855174, 851570, 853690, 856604, 856603, 850830, 852697, 852044, 850838, 850934, 855746, 851028, 856029, 852931, 855539, 851803, 855026, 852937, 855167, 853687, 850927, 851030, 855360, 850420, 850421, 855349, 852261, 853933, 850429, 850520, 854776, 855355, 855357, 851547, 855049, 851931, 851441, 855621, 856106, 852058, 851055, 856305, 852105, 852107, 850442, 850943, 852647, 852825, 852289,…	519	2478	5557	0.885779	1	1	100
GOTERM_BP_ALL	GO:0044237~cellular metabolic process	339	59.6831	0.996462	856018, 854696, 855174, 851570, 853690, 854497, 851430, 856604, 856603, 850830, 852697, 852044, 850551, 850550, 850838, 850934, 855746, 856029, 851028, 852931, 855539, 851803, 855026, 852937, 850555, 855167, 853687, 850927, 851030, 850420, 855360, 850422, 850421, 855774, 852263, 855155, 855349, 852261, 850429, 852908, 853933, 855158, 850520, 854960, 854776, 855957, 855355, 855357, 851446, 855575,…	519	3910	5557	0.928316	1	1	100
GOTERM_BP_ALL	GO:0009058~biosynthetic process	207	36.4437	0.997042	856018, 855174, 851570, 853690, 856604, 856603, 850830, 852697, 852044, 850838, 850934, 855746, 851028, 856029, 852931, 855539, 851803, 855026, 852937, 855167, 853687, 850927, 851030, 855360, 850420, 850421, 855349, 852261, 853933, 850429, 850520, 854776, 855355, 855357, 851547, 855049, 851931, 851441, 855621, 856106, 852058, 851055, 856305, 852105, 852107, 850442, 850943, 852647, 852825, 852289,…	519	2522	5557	0.878817	1	1	100
GOTERM_BP_ALL	GO:0008152~metabolic process	358	63.0282	0.998397	856018, 854696, 855174, 851570, 853690, 854497, 851430, 856604, 856603, 850830, 852697, 852044, 850551, 850550, 850838, 850934, 855746, 852130, 856029, 851028, 852931, 855539, 851803, 855026, 852937, 850555, 855167, 853687, 851178, 850927, 851030, 850420, 855360, 850422, 850421, 855774, 852263, 855155, 855349, 852261, 850429, 852908, 853933, 855158, 850520, 854960, 854776, 855957, 855355, 855357,…	519	4129	5557	0.928349	1	1	100
Annotation Cluster 25	Enrichment Score: 0.8381103198808985
Category	Term	Count	%	PValue	Genes	List Total	Pop Hits	Pop Total	Fold Enrichment	Bonferroni	Benjamini	FDR
GOTERM_BP_ALL	GO:0009409~response to cold	4	0.704225	0.0315826	854851, 853803, 854174, 854073	519	8	5557	5.35356	1	0.480333	43.0268
GOTERM_BP_ALL	GO:0070417~cellular response to cold	4	0.704225	0.0315826	854851, 853803, 854174, 854073	519	8	5557	5.35356	1	0.480333	43.0268
GOTERM_BP_ALL	GO:0009266~response to temperature stimulus	9	1.58451	0.487173	854851, 853803, 852364, 854174, 851441, 854868, 854073, 853808, 854046	519	81	5557	1.18968	1	0.990148	99.9992
GOTERM_BP_ALL	GO:0010035~response to inorganic substance	5	0.880282	0.914074	854851, 853803, 855775, 851786, 854073	519	72	5557	0.743551	1	0.999975	100
Annotation Cluster 26	Enrichment Score: 0.8357631927562545
Category	Term	Count	%	PValue	Genes	List Total	Pop Hits	Pop Total	Fold Enrichment	Bonferroni	Benjamini	FDR
GOTERM_BP_ALL	GO:0018279~protein N-linked glycosylation via asparagine	3	0.528169	0.10108	854989, 853455, 856716	519	6	5557	5.35356	1	0.779029	84.5579
GOTERM_BP_ALL	GO:0018196~peptidyl-asparagine modification	3	0.528169	0.10108	854989, 853455, 856716	519	6	5557	5.35356	1	0.779029	84.5579
GOTERM_BP_ALL	GO:0006487~protein N-linked glycosylation	7	1.23239	0.304355	854270, 854233, 852625, 854989, 854163, 853455, 856716	519	49	5557	1.52959	1	0.959883	99.8274
Annotation Cluster 27	Enrichment Score: 0.7703514327696194
Category	Term	Count	%	PValue	Genes	List Total	Pop Hits	Pop Total	Fold Enrichment	Bonferroni	Benjamini	FDR
GOTERM_BP_ALL	GO:0009303~rRNA transcription	7	1.23239	0.0717114	856119, 856655, 853293, 854519, 855473, 855280, 5848745	519	32	5557	2.34218	1	0.695656	72.8689
GOTERM_BP_ALL	GO:0042790~transcription of nuclear large rRNA transcript from RNA polymerase I promoter	4	0.704225	0.258194	856119, 853293, 854519, 855473	519	19	5557	2.25413	1	0.945416	99.4677
GOTERM_BP_ALL	GO:0098781~ncRNA transcription	8	1.40845	0.263883	854283, 856119, 856655, 853293, 854519, 855473, 855280, 5848745	519	56	5557	1.52959	1	0.947482	99.5349
Annotation Cluster 28	Enrichment Score: 0.7700856852060082
Category	Term	Count	%	PValue	Genes	List Total	Pop Hits	Pop Total	Fold Enrichment	Bonferroni	Benjamini	FDR
GOTERM_BP_ALL	GO:0044802~single-organism membrane organization	33	5.80986	0.104449	852261, 855602, 855654, 853082, 856131, 851839, 852328, 853563, 855252, 853111, 853112, 850732, 854771, 852199, 855833, 851466, 854214, 854763, 855442, 856590, 856693, 852788, 851704, 854472, 855909, 851191, 850563, 852586, 852483, 854161, 854718, 856395, 850943	519	274	5557	1.28954	1	0.784617	85.5415
GOTERM_BP_ALL	GO:0061024~membrane organization	33	5.80986	0.186058	852261, 855602, 855654, 853082, 856131, 851839, 852328, 853563, 855252, 853111, 853112, 850732, 854771, 852199, 855833, 851466, 854214, 854763, 855442, 856590, 856693, 852788, 851704, 854472, 855909, 851191, 850563, 852586, 852483, 854161, 854718, 856395, 850943	519	292	5557	1.21005	1	0.902756	97.292
GOTERM_BP_ALL	GO:0090150~establishment of protein localization to membrane	15	2.64085	0.189719	855602, 855654, 856693, 851839, 852788, 855252, 854472, 853112, 852199, 855833, 852586, 851466, 852483, 854718, 856395	519	116	5557	1.38454	1	0.90654	97.4977
GOTERM_BP_ALL	GO:0072657~protein localization to membrane	15	2.64085	0.225421	855602, 855654, 856693, 851839, 852788, 855252, 854472, 853112, 852199, 855833, 852586, 851466, 852483, 854718, 856395	519	120	5557	1.33839	1	0.93185	98.8643
Annotation Cluster 29	Enrichment Score: 0.715566708369488
Category	Term	Count	%	PValue	Genes	List Total	Pop Hits	Pop Total	Fold Enrichment	Bonferroni	Benjamini	FDR
GOTERM_BP_ALL	GO:0071577~zinc II ion transmembrane transport	4	0.704225	0.0754708	854246, 855775, 852637, 851786	519	11	5557	3.8935	1	0.707575	74.732
GOTERM_BP_ALL	GO:0006829~zinc II ion transport	4	0.704225	0.0939169	854246, 855775, 852637, 851786	519	12	5557	3.56904	1	0.763167	82.2526
GOTERM_BP_ALL	GO:0070838~divalent metal ion transport	7	1.23239	0.124955	854246, 855775, 852709, 852637, 851786, 854511, 854027	519	37	5557	2.02567	1	0.828698	90.367
GOTERM_BP_ALL	GO:0072511~divalent inorganic cation transport	7	1.23239	0.137431	854246, 855775, 852709, 852637, 851786, 854511, 854027	519	38	5557	1.97237	1	0.845958	92.5108
GOTERM_BP_ALL	GO:0000041~transition metal ion transport	8	1.40845	0.180084	854246, 855775, 852709, 852637, 850911, 854013, 851786, 854027	519	50	5557	1.71314	1	0.898895	96.9215
GOTERM_BP_ALL	GO:0006828~manganese ion transport	3	0.528169	0.201913	854246, 852709, 854027	519	9	5557	3.56904	1	0.915456	98.0818
GOTERM_BP_ALL	GO:0030001~metal ion transport	11	1.93662	0.278113	852066, 854246, 855775, 852709, 852637, 850911, 854013, 851786, 854959, 854511, 854027	519	86	5557	1.36952	1	0.95138	99.6697
GOTERM_BP_ALL	GO:0098655~cation transmembrane transport	14	2.46479	0.527692	856131, 852066, 854246, 855298, 855775, 852709, 855857, 856681, 852637, 851786, 854959, 853095, 854027, 851111	519	138	5557	1.08623	1	0.992574	99.9998
GOTERM_BP_ALL	GO:0098662~inorganic cation transmembrane transport	12	2.11268	0.558849	856131, 852066, 854246, 855298, 855775, 852709, 855857, 852637, 851786, 854959, 853095, 851111	519	119	5557	1.07971	1	0.993957	99.9999
Annotation Cluster 30	Enrichment Score: 0.714882099908986
Category	Term	Count	%	PValue	Genes	List Total	Pop Hits	Pop Total	Fold Enrichment	Bonferroni	Benjamini	FDR
GOTERM_BP_ALL	GO:0000294~nuclear-transcribed mRNA catabolic process, endonucleolytic cleavage-dependent decay	4	0.704225	0.0588337	852465, 852263, 855280, 852918	519	10	5557	4.28285	1	0.64111	65.4571
GOTERM_BP_ALL	GO:0034963~box C/D snoRNA processing	4	0.704225	0.113996	852465, 852263, 855280, 852918	519	13	5557	3.2945	1	0.807139	88.0183
GOTERM_BP_ALL	GO:0033967~box C/D snoRNA metabolic process	4	0.704225	0.113996	852465, 852263, 855280, 852918	519	13	5557	3.2945	1	0.807139	88.0183
GOTERM_BP_ALL	GO:0034965~intronic box C/D snoRNA processing	3	0.528169	0.237683	852465, 852263, 852918	519	10	5557	3.21214	1	0.935693	99.1414
GOTERM_BP_ALL	GO:0031070~intronic snoRNA processing	3	0.528169	0.237683	852465, 852263, 852918	519	10	5557	3.21214	1	0.935693	99.1414
GOTERM_BP_ALL	GO:0043144~snoRNA processing	6	1.05634	0.410978	852465, 852263, 854162, 852987, 855280, 852918	519	45	5557	1.42762	1	0.982167	99.9907
GOTERM_BP_ALL	GO:0016074~snoRNA metabolic process	6	1.05634	0.557958	852465, 852263, 854162, 852987, 855280, 852918	519	53	5557	1.21213	1	0.993962	99.9999
Annotation Cluster 31	Enrichment Score: 0.6963636326682342
Category	Term	Count	%	PValue	Genes	List Total	Pop Hits	Pop Total	Fold Enrichment	Bonferroni	Benjamini	FDR
GOTERM_BP_ALL	GO:0006271~DNA strand elongation involved in DNA replication	7	1.23239	0.124955	851576, 851873, 852383, 852385, 850980, 851456, 855621	519	37	5557	2.02567	1	0.828698	90.367
GOTERM_BP_ALL	GO:0022616~DNA strand elongation	7	1.23239	0.164026	851576, 851873, 852383, 852385, 850980, 851456, 855621	519	40	5557	1.87375	1	0.881173	95.6749
GOTERM_BP_ALL	GO:0006273~lagging strand elongation	4	0.704225	0.258194	851873, 852385, 851456, 855621	519	19	5557	2.25413	1	0.945416	99.4677
GOTERM_BP_ALL	GO:0006272~leading strand elongation	3	0.528169	0.309693	852383, 852385, 855621	519	12	5557	2.67678	1	0.961137	99.8492
Annotation Cluster 32	Enrichment Score: 0.6938598844837669
Category	Term	Count	%	PValue	Genes	List Total	Pop Hits	Pop Total	Fold Enrichment	Bonferroni	Benjamini	FDR
GOTERM_BP_ALL	GO:0071555~cell wall organization	29	5.10563	0.102488	853690, 854416, 853045, 855529, 854046, 852905, 852311, 854804, 855355, 854174, 856587, 854173, 851042, 853618, 851625, 856478, 851464, 852359, 854686, 850451, 856729, 856590, 851704, 851055, 856832, 850603, 855403, 852012, 850992	519	235	5557	1.32131	1	0.77993	84.9766
GOTERM_BP_ALL	GO:0045229~external encapsulating structure organization	29	5.10563	0.102488	853690, 854416, 853045, 855529, 854046, 852905, 852311, 854804, 855355, 854174, 856587, 854173, 851042, 853618, 851625, 856478, 851464, 852359, 854686, 850451, 856729, 856590, 851704, 851055, 856832, 850603, 855403, 852012, 850992	519	235	5557	1.32131	1	0.77993	84.9766
GOTERM_BP_ALL	GO:0071554~cell wall organization or biogenesis	33	5.80986	0.249054	853690, 854416, 853045, 855529, 856714, 854046, 852905, 852311, 854804, 853111, 855355, 854174, 856587, 854173, 851042, 853618, 851625, 850707, 856478, 851464, 852359, 854686, 850451, 856729, 856590, 851704, 851055, 856832, 850603, 855403, 852012, 855280, 850992	519	303	5557	1.16612	1	0.94061	99.3403
GOTERM_BP_ALL	GO:0031505~fungal-type cell wall organization	21	3.69718	0.307225	851625, 856478, 854416, 851464, 852359, 853045, 854686, 855529, 852311, 852905, 856729, 856590, 854804, 851704, 855355, 854174, 854173, 856587, 855403, 852012, 851042	519	189	5557	1.18968	1	0.960379	99.8395
GOTERM_BP_ALL	GO:0071852~fungal-type cell wall organization or biogenesis	23	4.0493	0.422281	851625, 856478, 851464, 854416, 852359, 853045, 854686, 855529, 856714, 852311, 852905, 856729, 856590, 854804, 851704, 855355, 854174, 854173, 856587, 856832, 855403, 852012, 851042	519	223	5557	1.10432	1	0.982913	99.9934
Annotation Cluster 33	Enrichment Score: 0.6912119486133195
Category	Term	Count	%	PValue	Genes	List Total	Pop Hits	Pop Total	Fold Enrichment	Bonferroni	Benjamini	FDR
GOTERM_BP_ALL	GO:0006633~fatty acid biosynthetic process	11	1.93662	0.000582462	852825, 852329, 854851, 851087, 853243, 853653, 855315, 853348, 852951, 851891, 851547	519	33	5557	3.56904	0.748045	0.0497744	1.01618
GOTERM_BP_ALL	GO:0006631~fatty acid metabolic process	14	2.46479	0.0128889	852825, 854851, 853243, 855315, 852951, 851891, 852329, 856246, 851087, 855288, 853653, 853348, 854160, 851547	519	71	5557	2.11126	1	0.294458	20.3412
GOTERM_BP_ALL	GO:0072330~monocarboxylic acid biosynthetic process	12	2.11268	0.0236427	852825, 852329, 854851, 851087, 853243, 853653, 855315, 853348, 850838, 852951, 851891, 851547	519	61	5557	2.10632	1	0.407954	34.2589
GOTERM_BP_ALL	GO:0016053~organic acid biosynthetic process	21	3.69718	0.458876	852825, 854851, 850421, 851570, 853604, 853243, 850342, 853357, 850998, 855315, 852974, 855465, 852951, 851891, 852329, 851087, 853653, 853348, 850838, 850420, 851547	519	206	5557	1.0915	1	0.986758	99.9979
GOTERM_BP_ALL	GO:0046394~carboxylic acid biosynthetic process	20	3.52113	0.464535	852825, 854851, 850421, 851570, 853604, 853243, 850342, 853357, 850998, 855315, 852974, 852951, 851891, 852329, 851087, 853653, 853348, 850838, 850420, 851547	519	196	5557	1.09256	1	0.987541	99.9982
GOTERM_BP_ALL	GO:0032787~monocarboxylic acid metabolic process	16	2.8169	0.69998	852825, 854851, 853243, 850342, 855315, 852951, 851891, 852329, 856246, 851087, 855288, 853653, 853348, 850838, 854160, 851547	519	178	5557	0.962439	1	0.998479	100
GOTERM_BP_ALL	GO:0044283~small molecule biosynthetic process	24	4.22535	0.96621	852825, 854851, 850421, 851570, 853604, 853243, 850342, 850998, 853357, 855315, 855349, 852974, 855465, 852951, 851891, 852329, 851087, 854262, 853653, 853348, 850838, 850420, 856767, 851547	519	340	5557	0.755797	1	0.999998	100
GOTERM_BP_ALL	GO:0019752~carboxylic acid metabolic process	28	4.92958	0.989316	852825, 854851, 850421, 851570, 853604, 850342, 853243, 850998, 853181, 855349, 852329, 851087, 853653, 850838, 851547, 853357, 855315, 852974, 852986, 852291, 851307, 852951, 851891, 856246, 855288, 853348, 854160, 850420	519	420	5557	0.713809	1	1	100
GOTERM_BP_ALL	GO:0006082~organic acid metabolic process	31	5.45775	0.990117	852825, 854851, 850421, 851570, 853604, 850342, 853243, 850998, 852076, 853181, 855349, 855465, 852329, 851087, 853653, 850838, 851547, 853357, 855315, 852974, 852986, 852291, 851307, 852951, 851891, 856246, 854472, 855288, 853348, 854160, 850420	519	460	5557	0.721567	1	1	100
GOTERM_BP_ALL	GO:0043436~oxoacid metabolic process	28	4.92958	0.994501	852825, 854851, 850421, 851570, 853604, 850342, 853243, 850998, 853181, 855349, 852329, 851087, 853653, 850838, 851547, 853357, 855315, 852974, 852986, 852291, 851307, 852951, 851891, 856246, 855288, 853348, 854160, 850420	519	436	5557	0.687614	1	1	100
GOTERM_BP_ALL	GO:0044281~small molecule metabolic process	50	8.80282	0.999977	852825, 854851, 856091, 850421, 851570, 853243, 853604, 850342, 855857, 850998, 852076, 853181, 855349, 855465, 856131, 852329, 855298, 850732, 851087, 853653, 850838, 856767, 855746, 851547, 853984, 854212, 855471, 853357, 856478, 855315, 852974, 854073, 852986, 852291, 851307, 852951, 853095, 851891, 851111, 854678, 856246, 854472, 855288, 854262, 852437, 853348, 851456, 854160, 852721, 850420	519	843	5557	0.635061	1	1	100
Annotation Cluster 34	Enrichment Score: 0.6543999039611467
Category	Term	Count	%	PValue	Genes	List Total	Pop Hits	Pop Total	Fold Enrichment	Bonferroni	Benjamini	FDR
GOTERM_BP_ALL	GO:0036228~protein targeting to nuclear inner membrane	3	0.528169	0.133039	852788, 852199, 854718	519	7	5557	4.58877	1	0.840501	91.8134
GOTERM_BP_ALL	GO:0090435~protein localization to nuclear envelope	3	0.528169	0.166857	852788, 852199, 854718	519	8	5557	4.01517	1	0.883379	95.9246
GOTERM_BP_ALL	GO:0006998~nuclear envelope organization	4	0.704225	0.206861	852788, 854771, 852199, 854718	519	17	5557	2.51932	1	0.919161	98.2799
GOTERM_BP_ALL	GO:0006612~protein targeting to membrane	7	1.23239	0.525289	851839, 852788, 852199, 855833, 852586, 851466, 854718	519	62	5557	1.20887	1	0.992426	99.9998
Annotation Cluster 35	Enrichment Score: 0.6536675513727797
Category	Term	Count	%	PValue	Genes	List Total	Pop Hits	Pop Total	Fold Enrichment	Bonferroni	Benjamini	FDR
GOTERM_BP_ALL	GO:0000433~negative regulation of transcription from RNA polymerase II promoter by glucose	4	0.704225	0.0588337	851613, 853011, 852663, 852358	519	10	5557	4.28285	1	0.64111	65.4571
GOTERM_BP_ALL	GO:0045014~negative regulation of transcription by glucose	4	0.704225	0.0588337	851613, 853011, 852663, 852358	519	10	5557	4.28285	1	0.64111	65.4571
GOTERM_BP_ALL	GO:0000430~regulation of transcription from RNA polymerase II promoter by glucose	4	0.704225	0.0939169	851613, 853011, 852663, 852358	519	12	5557	3.56904	1	0.763167	82.2526
GOTERM_BP_ALL	GO:0000437~carbon catabolite repression of transcription from RNA polymerase II promoter	4	0.704225	0.0939169	851613, 853011, 852663, 852358	519	12	5557	3.56904	1	0.763167	82.2526
GOTERM_BP_ALL	GO:0046015~regulation of transcription by glucose	4	0.704225	0.113996	851613, 853011, 852663, 852358	519	13	5557	3.2945	1	0.807139	88.0183
GOTERM_BP_ALL	GO:0045013~carbon catabolite repression of transcription	4	0.704225	0.113996	851613, 853011, 852663, 852358	519	13	5557	3.2945	1	0.807139	88.0183
GOTERM_BP_ALL	GO:0045990~carbon catabolite regulation of transcription	8	1.40845	0.167348	853751, 851613, 856091, 852278, 853011, 852663, 852358, 850442	519	49	5557	1.7481	1	0.882943	95.9665
GOTERM_BP_ALL	GO:0000429~carbon catabolite regulation of transcription from RNA polymerase II promoter	7	1.23239	0.222932	853751, 851613, 856091, 852278, 853011, 852663, 852358	519	44	5557	1.70341	1	0.930342	98.7986
GOTERM_BP_ALL	GO:1900428~regulation of filamentous growth of a population of unicellular organisms	6	1.05634	0.334298	851613, 856846, 852683, 852348, 852663, 852358	519	41	5557	1.5669	1	0.969058	99.9202
GOTERM_BP_ALL	GO:0031670~cellular response to nutrient	8	1.40845	0.356109	853751, 851613, 856091, 852278, 853011, 852663, 852358, 850442	519	62	5557	1.38157	1	0.973797	99.9555
GOTERM_BP_ALL	GO:0010570~regulation of filamentous growth	6	1.05634	0.372637	851613, 856846, 852683, 852348, 852663, 852358	519	43	5557	1.49402	1	0.976829	99.9718
GOTERM_BP_ALL	GO:0007584~response to nutrient	8	1.40845	0.40349	853751, 851613, 856091, 852278, 853011, 852663, 852358, 850442	519	65	5557	1.3178	1	0.980861	99.9883
GOTERM_BP_ALL	GO:0040008~regulation of growth	6	1.05634	0.669944	851613, 856846, 852683, 852348, 852663, 852358	519	60	5557	1.07071	1	0.997691	100
GOTERM_BP_ALL	GO:0000122~negative regulation of transcription from RNA polymerase II promoter	11	1.93662	0.919895	851613, 853020, 853011, 852663, 851670, 852358, 854160, 854161, 853808, 850442, 855885	519	154	5557	0.764795	1	0.99998	100
GOTERM_BP_ALL	GO:0080134~regulation of response to stress	4	0.704225	0.959531	851613, 852663, 852358, 856807	519	68	5557	0.629831	1	0.999997	100
Annotation Cluster 36	Enrichment Score: 0.6197629123896311
Category	Term	Count	%	PValue	Genes	List Total	Pop Hits	Pop Total	Fold Enrichment	Bonferroni	Benjamini	FDR
GOTERM_BP_ALL	GO:0045943~positive regulation of transcription from RNA polymerase I promoter	5	0.880282	0.179824	856603, 853335, 853029, 851924, 855977	519	24	5557	2.23065	1	0.899656	96.9044
GOTERM_BP_ALL	GO:0006360~transcription from RNA polymerase I promoter	9	1.58451	0.230001	856119, 856603, 853335, 853293, 854519, 853029, 855473, 851924, 855977	519	63	5557	1.52959	1	0.933613	98.9764
GOTERM_BP_ALL	GO:0006356~regulation of transcription from RNA polymerase I promoter	6	1.05634	0.334298	854776, 856603, 853335, 853029, 851924, 855977	519	41	5557	1.5669	1	0.969058	99.9202
Annotation Cluster 37	Enrichment Score: 0.6165640249205343
Category	Term	Count	%	PValue	Genes	List Total	Pop Hits	Pop Total	Fold Enrichment	Bonferroni	Benjamini	FDR
GOTERM_BP_ALL	GO:0070785~negative regulation of growth of unicellular organism as a thread of attached cells	4	0.704225	0.0754708	851613, 852683, 852348, 852358	519	11	5557	3.8935	1	0.707575	74.732
GOTERM_BP_ALL	GO:0044182~filamentous growth of a population of unicellular organisms	16	2.8169	0.0955012	853618, 851613, 852931, 856846, 856849, 852348, 852358, 855603, 850451, 851838, 850455, 852683, 852663, 856081, 853977, 851680	519	112	5557	1.52959	1	0.76498	82.7888
GOTERM_BP_ALL	GO:0070783~growth of unicellular organism as a thread of attached cells	15	2.64085	0.107655	853618, 851613, 852931, 856846, 856849, 852348, 852358, 855603, 850451, 851838, 850455, 852683, 856081, 853977, 851680	519	105	5557	1.52959	1	0.793196	86.4226
GOTERM_BP_ALL	GO:1900429~negative regulation of filamentous growth of a population of unicellular organisms	4	0.704225	0.113996	851613, 852683, 852348, 852358	519	13	5557	3.2945	1	0.807139	88.0183
GOTERM_BP_ALL	GO:0060258~negative regulation of filamentous growth	4	0.704225	0.135522	851613, 852683, 852348, 852358	519	14	5557	3.05918	1	0.844714	92.2149
GOTERM_BP_ALL	GO:0045926~negative regulation of growth	4	0.704225	0.135522	851613, 852683, 852348, 852358	519	14	5557	3.05918	1	0.844714	92.2149
[truncated: 866 more rows]

## Sheet: BP_down
Category	Term	Count	%	PValue	Genes	List Total	Pop Hits	Pop Total	Fold Enrichment	Bonferroni	Benjamini	FDR
[truncated: 296 more rows]

## Sheet: BP_down_FunctCluste
Annotation Cluster 1	Enrichment Score: 5.628068091432899
[truncated: 1,157 more rows]

[truncated: 3 more sheets: BP_all, BP_all_FunctCluste, non-coding elements]
