# Supplementary material for: Crosstalk between chromatin structure, cohesin activity and transcription
Source: Epigenetics Chromatin. 2019 Jul 22;12:47. doi: 10.1186/s13072-019-0293-6 (PMC6647288; doi:10.1186/s13072-019-0293-6)
Supplement: Supplementary file 4 — Additional file 4: Table S4 List of misregulated genes from additional studies used for comparative analyses in Table 2. [file 13072_2019_293_MOESM4_ESM.xlsx]

## Sheet: Lists employed for Table 2
	OPN promoter	DPN promoter	closed promoter	open promoter	FN promoter	SN promoter	TATA-containing	RSC-binding promoter	Scc2-binding promoter	SAGA-dominated	TFIID-dominated	SWR1-dominated	Scc1-binding promoter	Mediator dominated	NuA4-dominated
number of genes	544	494	1646	3586	1953	3066	1090	239	199	577	5130	462	2417	315*	500*
subunit	-	-	-	-	-	-	-	RSC8-TAP	Scc2-Pk	gcn5hat, spt3E240K	taf1ts2	swr1∆	SCC1-6HA	MED17-AA	ESA1-AA
reference	Tirosh & Barkai 2008		Zaugg & Luscombe 2012		Kubic et al. 2015		Basehoar et al. 2004	Floer et al. 2010	Lopez-Serra et al. 2014	Huisinga and Pugh 2004		Morillo-Huesca et al. 2010	This study	Bruzzone et al. 2018
	YBL002W	YAL022C	YAL061W	YAL062W	YBR002C	YNR073C	YAL003W	YAL034C	YAL001C	YAL020C	YAL001C	YAL037C-A	YAL001C	YHR143W	YOR287C
	YBL003C	YBL009W	YAL060W	YAL059W	YBR003W	YKL224C	YAL005C	YAL023C	YAR010C	YAL031C	YAL002W	YAL037W	YAL002W	YHR137W	YNR003C
	YBL093C	YBR096W	YAL058W	YAL056W	YBR007C	YBR001C	YAL009W	YAL013W	YBL027W	YAL037W	YAL003W	YAL049C	YAL007C	YML123C	YCR087C-A
	YBR092C	YBR131W	YAL053W	YAL055W	YBR009C	YPR183W	YAL011W	YAR035W	YBL028C	YAL038W	YAL004W	YAL063C-A	YAL008W	YOR153W	YDR083W
	YBR202W	YBR146W	YAL051W	YAL042W	YBR011C	YGL247W	YAL012W	YBL099W	YBR048W	YAL040C	YAL005C	YAL064W	YAL009W	YLR044C	YAL059W
	YCL043C	YBR231C	YAL044W-A	YAL041W	YBR016W	YKR046C	YAL014C	YBL093C	YBR084C-A	YAL044C	YAL007C	YAL067C	YAL010C	YOL109W	YKL143W
	YCR065W	YBR252W	YAL037W	YAL038W	YBR017C	YEL015W	YAL018C	YBL071C-B	YBR085W	YAL053W	YAL008W	YAL068C	YAL011W	YDR050C	YOR252W
	YDL189W	YCL050C	YAL033W	YAL035W	YBR021W	YEL016C	YAL020C	YBL049W	YBR181C	YAL060W	YAL009W	YAR028W	YAL015C	YER053C-A	YGR173W
	YDR035W	YCR044C	YAL028W	YAL034W-A	YBR023C	YOR285W	YAL021C	YBL015W	YBR191W	YAL062W	YAL010C	YAR031W	YAL027W	YLR286C	YKL144C
	YDR077W	YCR088W	YAL027W	YAL030W	YBR031W	YLR130C	YAL023C	YBR007C	YBR230C	YAR009C	YAL011W	YAR033W	YAL049C	YAL038W	YJL184W
	YDR089W	YCR095C	YAL017W	YAL016W	YBR033W	YLR077W	YAL026C	YBR015C	YCL001W	YAR010C	YAL012W	YAR050W	YAL064C-A	YLR346C	YCL058W-A
	YDR143C	YDR031W	YAL008W	YAL013W	YBR034C	YMR023C	YAL028W	YBR016W	YCL002C	YAR015W	YAL013W	YAR064W	YAL064W	YGL008C	YNR046W
	YDR214W	YDR041W	YAL002W	YAL012W	YBR037C	YNL316C	YAL030W	YBR019C	YCL018W	YAR028W	YAL014C	YAR071W	YAR002C-A	YKR042W	YOL014W
	YDR345C	YDR121W	YAR042W	YAL011W	YBR038W	YFL045C	YAL032C	YBR084C-A	YCR024C-B	YAR066W	YAL015C	YBL008W-A	YAR003W	YLR142W	YIL019W
	YDR397C	YDR138W	YBL098W	YAL009W	YBR039W	YCL044C	YAL034C	YBR112C	YCR027C	YBL005W-B	YAL016W	YBL091C-A	YAR007C	YDR033W	YDR465C
	YDR399W	YDR257C	YBL092W	YAL003W, snR18	YBR043C	YOR185C	YAL034W-A	YBR118W	YCR063W	YBL030C	YAL017W	YBR018C	YAR008W	YKL060C	YHR088W
	YDR441C	YEL037C	YBL071W-A	YAR002W	YBR046C	YPL269W	YAL036C	YBR126C	YDL022C-A	YBL042C	YAL019W	YBR019C	YAR014C	YGR234W	YPL217C
	YDR451C	YER143W	YBL059W	YAR003W	YBR047W	YIL067C	YAL037W	YBR130C	YDL060W	YBL043W	YAL022C	YBR033W	YAR015W	YER159C	YOR004W
	YDR472W	YER161C	YBL043W	YAR008W	YBR048W	YAL056W	YAL038W	YBR162W-A	YDL075W	YBL064C	YAL023C	YBR045C	YAR020C	YDR011W	YOL144W
	YDR510W	YER176W	YBL041W	YAR015W	YBR049C	YNR015W	YAL044C	YCL036W	YDL076C	YBL069W	YAL024C	YBR050C	YAR029W	YOL086C	YCL059C
	YEL040W	YFR002W	YBL039W-B	YAR028W, YAR029W	YDR161W	YNL282W	YAL053W	YCL005W	YDL082W	YBL078C	YAL025C	YBR093C	YAR064W	YNR067C	YPR112C
	YEL060C	YFR027W	YBL038W	YAR035W	YHL009C	YFL002C	YAL054C	YCR048W	YDL083C	YBL101C	YAL027W	YBR111W-A	YBL002W	YHR216W	YKL099C
	YER033C	YGL153W	YBL027W	YBL102W	YDL235C	YFL001W	YAL055W	YCR108C	YDL129W	YBR004C	YAL028W	YBR128C	YBL003C	YOR348C	YLR397C
	YER037W	YGR004W	YBL024W	YBL099W	YNL330C	YBR256C	YAL060W	YDL191W	YDL133C-A	YBR005W	YAL029C	YBR147W	YBL008W	YDR077W	YDR021W
	YER070W	YGR216C	YBL019W	YBL097W	YAL017W	YKR058W	YAL061W	YDL174C	YDL133W	YBR006W	YAL030W	YBR148W	YBL018C	YOL151W	YHR197W
	YER073W	YGR217W	YBL004W	YBL095W	YNL206C	YNL025C	YAL062W	YDL131W	YDL184C	YBR012C	YAL032C	YBR201W	YBL019W	YEL040W	YBR061C
	YER101C	YGR252W	YBR006W	YBL090W	YLL041C	YER012W	YAL067C	YDL083C	YDL191W	YBR012W-A	YAL033W	YBR219C	YBL036C	YNL327W	YLR222C
	YFL027C	YHR006W	YBR020W	YBL089W	YDR427W	YOR316C	YAL068C	YDL075W	YDR003W	YBR012W-B	YAL034W-A	YBR240C	YBL039W-B	YGL028C	YMR310C
	YFL031W	YHR012W	YBR021W	YBL085W	YJL020C	YHR003C	YAR002C-A	YDL070W	YDR022C	YBR054W	YAL035W	YBR250W	YBL040C	YPL111W	YMR128W
	YGL037C	YHR187W	YBR024W	YBL081W	YOR260W	YPL165C	YAR020C	YDL042C	YDR042C	YBR068C	YAL036C	YBR255C-A	YBL049W	YOL155C	YGR200C
	YGL104C	YIL031W	YBR038W	YBL079W	YOR259C	YGL134W	YAR023C	YDL038C	YDR058C	YBR071W	YAL039C	YBR285W	YBL090W	YHR174W	YLR435W
	YGR086C	YJL110C	YBR048W	YBL069W, YBL068W-A	YPR191W	YIR014W	YAR027W	YDL038C	YDR261C-D	YBR072W	YAL041W	YBR296C-A	YBL091C	YDR345C	YGR271C-A
	YGR149W	YJL173C	YBR072W	YBL068W	YPR190C	YMR322C	YAR028W	YDL022W	YDR261C-C	YBR078W	YAL042W	YBR297W	YBL091C-A	YGR254W	YDL031W
	YGR153W	YJL179W	YBR074W	YBL063W	YHR163W	YAL022C	YAR035W	YDL010W	YDR262W	YBR083W	YAL043C	YBR298C-A	YBR001C	YPL082C	YNR024W
	YGR281W	YJR138W	YBR078W	YBL060W	YMR236W	YPL253C	YAR050W	YDL010W	YDR306C	YBR085W	YAL043C-A	YBR299W	YBR002C	YCR024C-B	YPL211W
	YHL011C	YKL039W	YBR083W	YBL058W	YMR235C	YNL130C	YAR061W	YDR006C	YDR307W	YBR088C	YAL045C	YBR301W	YBR003W	YCR024C-A	YOL010W
	YHR005C	YKL144C	YBR084W	YBL056W	YDR365C	YDL205C	YAR064W	YDR009W	YDR450W	YBR089W	YAL046C	YCL026C-A	YBR004C	YIL169C	YNL182C
	YHR023W	YKL172W	YBR087W	YBL050W	YDR367W	YPL040C	YAR066W	YDR025W	YDR472W	YBR102C	YAL047C	YCL049C	YBR005W	YLR355C	YIL091C
	YHR078W	YKR010C	YBR106W	YBL046W	YNL308C	YDR483W	YAR070C	YDR043C	YDR506C	YBR105C	YAL048C	YCR098C	YBR006W	YJL088W	YIR012W
	YIL004C	YLL048C	YBR114W	YBL037W	YBR179C	YLR456W	YAR071W	YDR074W	YDR525W	YBR115C	YAL049C	YCR099C	YBR007C	YHR136C	YHR148W
	YIL053W	YLR103C	YBR145W	YBL032W	YKL204W	YIL153W	YBL002W	YDR156W	YEL020C-B	YBR117C	YAL051W	YCR100C	YBR011C	YIL053W	YLR385C
	YIL069C	YLR129W	YBR148W	YBL031W	YKL072W	YGR249W	YBL003C	YDR169C	YEL034W	YBR118W	YAL055W	YCR101C	YBR014C	YGR060W	YGR245C
	YIR033W	YLR426W	YBR151W	YBL029W	YDL143W	YGL196W	YBL005W	YDR186C	YEL046C	YBR126C	YAL056W	YCR104W	YBR018C	YKL096W-A	YBR267W
	YJL082W	YML031W	YBR158W	YBL026W	YDL144C	YDL146W	YBL006C	YDR207C	YEL054C	YBR132C	YAL058C-A	YCR105W	YBR021W	YML058W-A	YGL171W
	YJL159W	YML125C	YBR161W	YBL025W	YMR024W	YFR014C	YBL010C	YDR207C	YEL055C	YBR139W	YAL058W	YCR107W	YBR022W	YBR158W	YLR172C
	YJL212C	YMR033W	YBR162W-A	YBL020W	YPL169C	YOR323C	YBL014C	YDR224C	YEL069C	YBR145W	YAL059W	YDL038C	YBR041W	YHR183W	YMR269W
	YJR058C	YMR049C	YBR168W	YBL015W	YPL168W	YML125C	YBL015W	YDR226W	YER056C-A	YBR147W	YAL063C	YDL039C	YBR042C	YNL141W	YDL201W
	YJR103W	YMR211W	YBR176W	YBL013W	YGL238W	YDR371W	YBL016W	YDR232W	YER074W	YBR149W	YAL065C	YDL070W	YBR056W	YDL055C	YCL054W
	YJR137C	YMR233W	YBR183W	YBL011W	YCL054W	YDR370C	YBL021C	YDR246W-A	YER097W	YBR157C	YAL065C-A	YDL079C	YBR060C	YKR039W	YKL078W
	YKL008C	YMR238W	YBR189W	YBL009W	YML069W	YHL048W	YBL022C	YDR275W	YER098W	YBR158W	YAL067C	YDL091C	YBR061C	YKL152C	YDL063C
	YKL029C	YNL041C	YBR192W	YBL002W	YCR003W	YOR006C	YBL026W	YDR297W	YER116C	YBR169C	YAR002W	YDL104C	YBR062C	YLR399C	YOR243C
	YKL159C	YNL081C	YBR194W	YBR003W	YCR002C	YLR043C	YBL029W	YDR384C	YER117W	YBR182C	YAR003W	YDL149W	YBR101C	YDR524C-B	YER099C
	YLR044C	YNL083W	YBR199W	YBR005W	YGR179C	YDL160C-A	YBL030C	YDR389W	YER137C	YBR183W	YAR007C	YDL154W	YBR111C	YPR035W	YBR062C
	YLR056W	YNL090W	YBR201W	YBR010W	YGR186W	YBR160W	YBL031W	YDR406W	YER180C-A	YBR208C	YAR008W	YDL169C	YBR111W-A	YLR300W	YDL150W
	YLR094C	YNL126W	YBR202W	YBR016W	YGR185C	YNL325C	YBL032W	YDR436W	YFL003C	YBR218C	YAR014C	YDL194W	YBR120C	YML058W	YJL122W
	YLR180W	YNL138W	YBR230W-A	YBR022W	YPL053C	YNR014W	YBL033C	YDR447C	YFL034C-B	YBR244W	YAR018C	YDL199C	YBR137W	YMR307W	YDL213C
	YLR344W	YOL144W	YBR244W	YBR030W	YPL052W	YAL064C-A	YBL035C	YDR475C	YFR001W	YBR248C	YAR019C	YDL210W	YBR149W	YEL046C	YDR365C
	YLR354C	YOR048C	YBR278W	YBR039W	YNL123W	YIR041W	YBL037W	YDR476C	YFR025C	YBR286W	YAR020C	YDL218W	YBR176W	YDR497C	YDR462W
	YLR406C	YOR119C	YBR279W	YBR041W	YJL025W	YML113W	YBL043W	YDR517W	YFR028C	YBR287W	YAR023C	YDL241W	YBR193C	YOR247W	YMR229C
	YLR413W	YOR122C	YBR284W	YBR047W	YDL046W	YOR115C	YBL053W	YDR517W	YFR031C-A	YCL019W	YAR027W	YDL244W	YBR194W	YDR524W-C	YLR129W
	YML007W	YOR275C	YBR285W	YBR054W	YKL195W	YNL102W	YBL063W	YDR524C-B	YGL050W	YCL020W	YAR030C	YDL246C	YBR195C	YNL112W	YOR338W
	YML008C	YPL045W	YBR290W	YBR056W	YKL196C	YLR154C	YBL064C	YEL069C	YGL055W	YCL025C	YAR033W	YDL247W	YBR210W	YMR122W-A	YMR233W
	YML123C	YPL112C	YBR297W	YBR071W	YMR197C	YJR132W	YBL069W	YEL059C-A	YGL076C	YCL027W	YAR040C	YDL248W	YBR243C	YER070W	YLL008W
	YMR015C	YPL239W	YCL063W	YBR073W	YCR095C	YER053C-A	YBL070C	YEL054C	YGL101W	YCL030C	YAR042W	YDR009W	YBR244W	YJR009C	YER082C
	YMR136W	YPL266W	YCL055W	YBR085W	YDR412W	YAR028W	YBL075C	YEL046C	YGL123C-A	YCL035C	YAR044W	YDR018C	YBR268W	YGR108W	YJL010C
	YNL007C	YPL271W	YCL048W-A	YBR094W	YDR411C	YFL030W	YBL079W	YEL044W	YGL135W	YCL040W	YAR047C	YDR078C	YBR272C	YOL110W	YER006W
	YNL021W	YPR004C	YCL042W, YCL040W	YBR096W	YOR197W	YOL093W	YBL082C	YEL017C-A	YGL136C	YCL042W	YAR050W	YDR106W	YBR280C	YJL159W	YCR016W
	YNL036W	YPR025C	YCL039W	YBR097W	YOR196C	YOL094C	YBL085W	YER004W	YGL188C-A	YCL055W	YAR052C	YDR254W	YBR294W	YDL022W	YLR146C
	YNL162W	YDR322C-A	YCL032W	YBR098W	YPR016C	YNR030W	YBL086C	YER027C	YGR027C	YCL067C	YAR053W	YDR281C	YBR296C	YCL025C	YPL086C
	YNL220W	YCR028C-A	YCR012W	YBR103W	YLL032C	YNR029C	YBL091C-A	YER037W	YGR033C	YCLX07W	YAR060C	YDR282C	YCL001W	YFL021W	YLR002C
	YNL221C	YAR003W	YCR019W	YBR104W	YAL035W	YKL140W	YBL098W	YER058W	YGR055W	YCLX09W	YAR061W	YDR285W	YCL001W-A	YNL300W	YLR449W
	YNL261W	YBR044C	YCR032W	YBR108W	YAL036C	YEL064C	YBL101C	YER074W	YGR084C	YCR005C	YAR062W	YDR305C	YCL001W-B	YLR153C	YGL029W
	YNR018W	YBR120C	YCR033W	YBR111W-A	YNL088W	YJR061W	YBL105C	YER083C	YGR117C	YCR012W	YAR068W	YDR317W	YCL002C	YGR035C	YIR026C
	YOL007C	YBR164C	YCR034W	YBR119W	YLR129W	YOL017W	YBL106C	YER088C	YGR118W	YCR013C	YAR069C	YDR334W	YCL009C	YER124C	YKL014C
	YOL127W	YBR201W	YCR036W	YBR131W	YOL129W	YOL018C	YBL107C	YER117W	YGR165W	YCR021C	YAR070C	YDR380W	YCL010C	YKL120W	YDL148C
	YOR101W	YBR236C	YCR048W	YBR135W	YLR309C	YLR196W	YBR001C	YER145C	YGR214W	YCR024C-A	YAR071W	YDR381C-A	YCL012C	YLR056W	YHR040W
	YOR212W	YBR237W	YCR060W	YBR136W	YNL116W	YBL029W	YBR006W	YER145C	YHR005C-A	YCR039C	YAR073W	YDR403W	YCL031C	YDR381W	YDR020C
	YOR302W	YBR268W	YCR061W	YBR137W	YIL125W	YBR192W	YBR009C	YER187W	YHR009C	YCR089W	YAR074C	YDR428C	YCL032W	YHR094C	YLR003C
	YOR324C	YBR273C	YCR066W	YBR139W	YBR165W	YMR323W	YBR010W	YER188C-A	YHR010W	YCR091W	YAR075W	YDR435C	YCL033C	YCL064C	YCR060W
	YOR342C	YBR274W	YCR068W	YBR142W	YBR164C	YML087C	YBR012C	YFL030W	YHR015W	YCR096C	YBL001C	YDR498C	YCL038C	YJR004C	YLR276C
	YOR344C	YCL059C	YCR073W-A	YBR146W	YDR407C	YLR438C-A	YBR013C	YFL016C	YHR021C	YCR099C	YBL002W	YDR538W	YCL047C	YCR012W	YKL021C
	YOR375C	YCR079W	YCR083W	YBR149W	YKR069W	YLL054C	YBR016W	YFR015C	YHR021W-A	YCR100C	YBL003C	YDR539W	YCL048W-A	YDR384C	YOR001W
	YPL026C	YCR094W	YCR086W	YBR152W, YBR153W	YCL039W	YKL174C	YBR017C	YFR016C	YHR141C	YCR101C	YBL004W	YDR540C	YCL049C	YGR192C	YBR247C
	YPL106C	YDL010W	YCR094W	YBR155W	YKR062W	YGR175C	YBR018C	YGL262W	YHR144C	YCRX18C	YBL005W	YDR541C	YCL055W	YLR058C	YJR002W
	YPL170W	YDL065C	YDL237W	YBR159W	YKR028W	YNL237W	YBR019C	YGL209W	YHR173C	YDL003W	YBL006C	YEL004W	YCL056C	YDR399W	YGR123C
	YPL180W	YDL116W	YDL230W	YBR160W	YNL054W	YOR305W	YBR020W	YGL166W	YIL009C-A	YDL022W	YBL007C	YEL005C	YCL069W	YAR071W	YDR384C
	YPL227C	YDL156W	YDL208W	YBR163W	YPL157W	YLR278C	YBR022W	YGL148W	YIL014C-A	YDL023C	YBL008W	YEL012W	YCL073C	YMR266W	YJR041C
	YPL232W	YDL165W	YDL206W	YBR165W	YPL119C	YMR237W	YBR033W	YGL147C	YIL014W	YDL048C	YBL009W	YEL023C	YCR002C	YPL144W	YDR339C
	YPR035W	YDL166C	YDL204W	YBR171W	YPL118W	YMR192W	YBR040W	YGL089C	YIL057C	YDL055C	YBL011W	YEL038W	YCR003W	YHR215W	YIL127C
	YPR065W	YDR341C	YDL202W	YBR175W	YDL202W	YGR248W	YBR050C	YGL068W	YIL068W-A	YDL070W	YBL012C	YEL057C	YCR004C	YMR189W	YLR363W-A
	YKL096W-A	YDR388W	YDL195W	YBR184W	YDL203C	YDL045C	YBR052C	YGL062W	YIL069C	YDL071C	YBL014C	YEL058W	YCR007C	YHR007C	YDL060W
	YJR094W-A	YDR394W	YDL194W	YBR187W	YDR087C	YER144C	YBR054W	YGL055W	YIL102C	YDL107W	YBL015W	YEL059C-A	YCR010C	YGR222W	YJL109C
	YBR084C-A	YDR468C	YDL191W	YBR200W	YDL028C	YBR004C	YBR066C	YGL035C	YIL133C	YDL110C	YBL016W	YEL070W	YCR020C	YHR128W	YKR024C
	YEL017C-A	YDR498C	YDL181W	YBR203W	YNR040W	YJR070C	YBR067C	YGR037C	YIL134W	YDL113C	YBL017C	YEL073C	YCR020C-A	YMR015C	YCR051W
	YBR025C	YER029C	YDL180W	YBR205W, YBR206W	YNR039C	YOL100W	YBR071W	YGR086C	YIL148W	YDL124W	YBL018C	YER020W	YCR020W-B	YEL009C	YJR116W
	YBR066C	YER050C	YDL178W	YBR207W	YHR135C	YFR055W	YBR072W	YGR088W	YIL149C	YDL131W	YBL019W	YER039C	YCR034W	YGR189C	YER127W
	YBR070C	YFR052W	YDL170W	YBR210W	YPR075C	YJL013C	YBR073W	YGR090W	YIR020C	YDL169C	YBL020W	YER039C-A	YCR035C	YLR180W	YCR059C
	YBR078W	YGL010W	YDL155W	YBR212W	YOR201C	YMR321C	YBR083W	YGR118W	YJL006C	YDL174C	YBL021C	YER044C-A	YCR036W	YER056C	YDL167C
	YBR188C	YGL106W	YDL147W	YBR213W	YOR202W	YOR348C	YBR085C-A	YGR124W	YJL048C	YDL182W	YBL023C	YER060W	YCR039C	YLR249W	YKR081C
	YBR296C	YGL111W	YDL136W	YBR214W	YIL145C	YJR014W	YBR088C	YGR146C-A	YJL135W	YDL198C	YBL024W	YER096W	YCR040W	YLR432W	YOL093W
	YCR021C	YGL163C	YDL130W	YBR215W	YGL105W	YGL128C	YBR092C	YGR161C	YJL136C	YDL204W	YBL025W	YER106W	YCR054C	YJL158C	YKL172W
	YCR048W	YGR012W	YDL129W	YBR217W	YLR221C	YOL105C	YBR093C	YGR161W-C	YJL162C	YDL210W	YBL027W	YER115C	YCR071C	YMR205C	YJL069C
	YDL021W	YGR024C	YDL127W	YBR224W, YBR225W	YLR093C	YPL263C	YBR097W	YGR180C	YJR048W	YDL222C	YBL028C	YER187W	YCR083W	YKL182W	YLR196W
	YDL055C	YGR119C	YDL122W	YBR228W	YBR170C	YLL055W	YBR099C	YGR239C	YJR052W	YDL223C	YBL029W	YER188C-A	YCR095C	YKL096W	YOL077C
	YDR007W	YGR167W	YDL117W	YBR233W	YBR171W	YNR035C	YBR102C	YGR254W	YJR056C	YDL234C	YBL031W	YFL003C	YCR095W-A	YPR065W	YBR175W
	YDR287W	YGR208W	YDL108W	YBR233W-A	YGR266W	YPL125W	YBR104W	YGR260W	YJR101W	YDL238C	YBL033C	YFL012W	YCR096C	YPR074C	YBR092C
	YDR346C	YGR220C	YDL107W	YBR235W	YPL218W	YBR182C	YBR105C	YGR286C	YJR158W	YDR001C	YBL035C	YFL059W	YCR097W	YLR304C	YLL034C
	YDR381W	YGR272C	YDL095W	YBR237W	YDL121C	YGR077C	YBR115C	YGR286C	YKL053C-A	YDR011W	YBL036C	YFL060C	YCR098C	YEL034W	YFL017C
	YDR479C	YGR275W	YDL085W	YBR242W	YDL120W	YOR009W	YBR117C	YHL043W	YKL057C	YDR019C	YBL037W	YFR012W	YCR105W	YBR068C	YGR103W
	YER010C	YHR031C	YDL084W	YBR246W	YOL124C	YPL155C	YBR118W	YHL031C	YKL156C-A	YDR033W	YBL038W	YFR012W-A	YDL001W	YNR019W	YOR056C
	YER064C	YHR088W	YDL060W	YBR250W	YHR197W	YGL223C	YBR120C	YHL025W	YKL180W	YDR043C	YBL039C	YFR018C	YDL002C	YHR071W	YBR142W
	YER091C	YHR090C	YDL057W	YBR251W	YLL033W	YLL058W	YBR126C	YHL007C	YKL210W	YDR046C	YBL040C	YFR023W	YDL003W	YPL231W	YOR340C
	YER130C	YHR200W	YDL022W	YBR252W	YLL034C	YCR023C	YBR132C	YHR041C	YKR039W	YDR050C	YBL041W	YFR045W	YDL006W	YBR105C	YGR128C
	YFR014C	YIL091C	YDL021W	YBR253W	YOR085W	YDR227W	YBR139W	YHR042W	YKR040C	YDR055W	YBL045C	YGL005C	YDL007C-A	YOR264W	YLR106C
	YFR030W	YIL112W	YDL017W	YBR255W	YOR208W	YGR240C	YBR145W	YHR042W	YKR073C	YDR085C	YBL046W	YGL027C	YDL013W	YGR281W	YGR145W
	YFR033C	YIR010W	YDL014W	YBR257W	YOR207C	YJR129C	YBR147W	YHR056C	YLL044W	YDR086C	YBL047C	YGL033W	YDL021W	YJL052W	YHR085W
	YFR036W	YJL014W	YDL010W	YBR259W	YKL167C	YLR099W-A	YBR149W	YHR080C	YLR010C	YDR096W	YBL048W	YGL081W	YDL045C	YDL070W	YML093W
	YFR047C	YJR001W	YDL008W	YBR263W	YNR021W	YIL155C	YBR157C	YHR102W	YLR035C	YDR132C	YBL049W	YGL096W	YDL045W-A	YLR194C	YNL308C
	YGL032C	YKL069W	YDR007W	YBR265W	YMR038C	YNL187W	YBR158W	YHR136C	YLR048W	YDR144C	YBL050W	YGL183C	YDL046W	YNL289W	YOR091W
	YGL038C	YKL074C	YDR009W	YBR267W	YOR035C	YCL030C	YBR169C	YHR141C	YLR055C	YDR148C	YBL051C	YGL192W	YDL049C	YBR196C	YEL055C
	YGR092W	YLR181C	YDR011W	YBR268W	YOR036W	YDR420W	YBR183W	YHR203C	YLR056W	YDR155C	YBL052C	YGL222C	YDL064W	YDR397C	YDL111C
	YGR156W	YLR182W	YDR014W	YBR271W	YDR245W	YOR383C	YBR184W	YIL148W	YLR063W	YDR171W	YBL053W	YGL237C	YDL065C	YKL029C	YDR496C
	YGR161C	YLR193C	YDR014W-A	YBR274W	YMR203W	YOR384W	YBR203W	YIL118W	YLR213C	YDR222W	YBL054W	YGL243W	YDL089W	YNL142W	YDR324C
	YGR232W	YLR204W	YDR033W	YBR282W	YBR056W	YBL088C	YBR230C	YIL117C	YLR214W	YDR247W	YBL055C	YGL247W	YDL090C	YPR093C	YDR412W
	YGR233C	YLR262C	YDR037W	YBR286W	YDL175C	YDR384C	YBR244W	YIL105C	YLR285C-A	YDR255C	YBL056W	YGL249W	YDL092W	YGR175C	YAL025C
	YGR234W	YLR290C	YDR044W	YBR287W	YDL082W	YDL048C	YBR281C	YIL101C	YLR299C-A	YDR258C	YBL057C	YGL250W	YDL101C	YAL068C	YOL124C
	YHL018W	YLR337C	YDR047W	YBR289W	YDR518W	YNL108C	YBR285W	YIL076W	YLR303W	YDR276C	YBL058W	YGL262W	YDL111C	YHR172W	YNL248C
	YHR007C	YLR397C	YDR055W	YBR293W	YJR066W	YNL107W	YBR286W	YIL055C	YLR334C	YDR277C	YBL059W	YGR053C	YDL114W	YGR240C	YGR211W
	YHR049W	YLR422W	YDR061W	YBR295W	YJR065C	YPL109C	YBR287W	YIL046W-A	YLR335W	YDR297W	YBL060W	YGR059W	YDL115C	YDR055W	YLR146W-A
	YHR080C	YLR443W	YDR062W	YCL058W-A	YMR149W	YMR230W-A	YBR290W	YIL018W	YLR339C	YDR309C	YBL061C	YGR066C	YDL127W	YDR508C	YML094W
	YHR128W	YML096W	YDR064W	YCL057W	YPR104C	YLL051C	YBR291C	YJL213W	YLR345W	YDR330W	YBL063W	YGR067C	YDL129W	YOL059W	YLR243W
	YHR137W	YML129C	YDR073W	YCL054W	YGL195W	YNR036C	YBR294W	YJL198W	YLR368W	YDR340W	YBL066C	YGR110W	YDL135C	YNL190W	YOR119C
	YHR156C	YMR047C	YDR077W	YCL051W	YBR122C	YDR511W	YBR295W	YJL189W	YLR448W	YDR342C	YBL067C	YGR174W-A	YDL168W	YDR281C	YPL012W
	YIL033C	YMR127C	YDR080W	YCL036W	YDR257C	YLR461W	YBR296C	YJL178C	YML007C-A	YDR343C	YBL068W	YGR206W	YDL169C	YOR344C	YDR449C
	YIL050W	YMR178W	YDR093W, YDR094W	YCL034W	YJL207C	YAL019W	YBR298C	YJL173C	YML007W	YDR345C	YBL071C	YGR225W	YDL175C	YJR047C	YPR143W
	YIL097W	YMR215W	YDR096W	YCL028W	YKL172W	YDR158W	YBR299W	YJL136C	YML024W	YDR358W	YBL072C	YGR256W	YDL200C	YKR093W	YCR072C
	YIL108W	YMR263W	YDR103W	YCL024W	YJL014W	YPR149W	YBR301W	YJL063C	YML025C	YDR366C	YBL073W	YGR263C	YDL210W	YPL256C	YMR074C
	YIL116W	YNL123W	YDR124W	YCR003W	YPL242C	YMR285C	YBR302C	YJL028W	YML026C	YDR380W	YBL074C	YHL044W	YDL219W	YPR145W	YIL064W
	YJR102C	YNL182C	YDR126W	YCR008W	YER161C	YMR286W	YCL025C	YJL016W	YML041C	YDR392W	YBL076C	YHR014W	YDL220C	YGL209W	YPL146C
	YJR147W	YNR021W	YDR145W	YCR016W	YBR298C	YML075C	YCL030C	YJR004C	YML063W	YDR396W	YBL077W	YHR015W	YDL227C	YLR413W	YLR051C
	YKL148C	YOL078W	YDR171W	YCR020W-B	YOR206W	YPR101W	YCL035C	YJR046W	YML064C	YDR397C	YBL080C	YHR040W	YDL232W	YJR048W	YLR014C
	YKR027W	YOL129W	YDR174W	YCR051W	YOR205C	YML051W	YCL040W	YJR048W	YML073C	YDR399W	YBL081W	YHR054C	YDR001C	YMR070W	YLR262C-A
	YKR076W	YOR045W	YDR176W	YCR052W	YDR266C	YDL134C	YCL045C	YJR059W	YML088W	YDR435C	YBL082C	YHR057C	YDR002W	YBR177C	YHL039W
	YLL028W	YOR103C	YDR179W-A	YCR053W	YPL203W	YCR059C	YCL048W	YJR077C	YMR012W	YDR453C	YBL083C	YHR075C	YDR003W-A	YER064C	YKR056W
	YLR154C	YOR106W	YDR188W	YCR063W	YFL007W	YLR229C	YCL064C	YJR078W	YMR041C	YDR507C	YBL086C	YHR078W	YDR004W	YKL056C	YJL033W
	YLR214W	YOR288C	YDR191W	YCR065W	YJL125C	YNL070W	YCL066W	YJR115W	YMR042W	YDR513W	YBL087C	YHR105W	YDR005C	YGL055W	YNL061W
	YLR438W	YPL188W	YDR208W	YCR069W	YPL013C	YER019W	YCL067C	YJR147W	YMR045C	YDR533C	YBL088C	YHR136C	YDR012W	YBL042C	YGL078C
	YML055W	YPL234C	YDR216W	YCR075W-A	YPL012W	YBR114W	YCL073C	YKL210W	YMR046C	YEL011W	YBL089W	YHR140W	YDR013W	YER026C	YKL191W
	YML056C	YPR032W	YDR222W	YCR079W	YPL260W	YEL009C	YCR003W	YKL159C	YMR052W	YEL017C-A	YBL090W	YHR160C	YDR014W	YOR204W	YHR170W
	YML058W	YPR051W	YDR226W	YCR081W	YHR040W	YGR127W	YCR004C	YKL148C	YMR056C	YEL040W	YBL091C	YHR176W	YDR014W-A	YGR079W	YOR294W
	YML072C	YPR161C	YDR227W	YCR082W	YGR285C	YLR439W	YCR005C	YKL085W	YMR058W	YEL060C	YBL092W	YHR184W	YDR016C	YKL081W	YDR312W
	YML075C	YPR178W	YDR229W	YCR088W	YLL021W	YOR166C	YCR008W	YKL045W	YMR119W	YEL063C	YBL093C	YHR202W	YDR026C	YGL075C	YNR038W
	YMR039C	YCR020C-A	YDR234W	YCR089W	YJR090C	YGR062C	YCR010C	YKL037W	YMR142C	YEL071W	YBL094C	YHR210C	YDR045C	YDR009W	YDL153C
	YMR074C	YAL024C	YDR272W	YCR091W	YIL062C	YOR356W	YCR012W	YKL032C	YMR143W	YER020W	YBL095W	YHR214C-E	YDR065W	YPL135W	YMR049C
	YMR083W	YBL036C	YDR273W	YCR093W	YBL046W	YEL070W	YCR017C	YKL029C	YMR242C	YER024W	YBL096C	YIL003W	YDR066C	YPL222W	YER009W
	YMR102C	YBL047C	YDR275W	YCR095W-A	YBL047C	YOR049C	YCR018C	YKL019W	YMR307C-A	YER035W	YBL097W	YIL013C	YDR067C	YDR380W	YHR169W
	YMR189W	YBL078C	YDR285W	YDL241W	YOL151W	YDR272W	YCR019W	YKL012W	YNL006W	YER037W	YBL099W	YIL029C	YDR068W	YLR040C	YDR165W
	YMR266W	YBL090W	YDR287W	YDL240W	YDR127W	YIL063C	YCR020C	YKR005C	YNL007C	YER052C	YBL100C	YIL067C	YDR076W	YPL061W	YNR054C
	YMR300C	YBR011C	YDR296W	YDL236W	YML093W	YKR027W	YCR021C	YKR013W	YNL030W	YER053C	YBL101W-B	YIL072W	YDR084C	YDR276C	YLR007W
	YNL125C	YBR023C	YDR297W	YDL233W	YNL185C	YKL189W	YCR050C	YKR034W	YNL031C	YER056C	YBL102W	YIL073C	YDR100W	YML008C	YJR072C
	YNL133C	YBR198C	YDR312W	YDL232W	YMR216C	YGL220W	YCR053W	YKR049C	YNL035C	YER062C	YBL103C	YIL085C	YDR119W-A	YER073W	YDR101C
	YNL230C	YBR264C	YDR325W	YDL225W	YJL061W	YKL193C	YCR069W	YKR067W	YNL036W	YER064C	YBL106C	YIL097W	YDR139C	YNR044W	YLR145W
	YNL298W	YCL032W	YDR334W	YDL219W	YHR032W	YLR440C	YCR071C	YKR072C	YNL037C	YER066C-A	YBL111C	YIL107C	YDR140W	YOR063W	YHR003C
	YOL086C	YCL038C	YDR352W	YDL212W	YHR031C	YHR162W	YCR089W	YKR102W	YNL069C	YER067W	YBL112C	YIL152W	YDR161W	YHR179W	YPR110C
	YOL125W	YCR016W	YDR353W	YDL210W	YDL116W	YNL081C	YCR098C	YLL039C	YNL132W	YER069W	YBL113C	YIL164C	YDR162C	YMR102C	YOR207C
	YOR012W	YDL007W	YDR382W	YDL207W	YKL190W	YIL169C	YCR104W	YLL028W	YNL133C	YER070W	YBR001C	YIL165C	YDR163W	YMR194C-B	YDR184C
	YOR092W	YDL046W	YDR389W	YDL204W	YLR359W	YAL001C	YCR105W	YLL025W	YNL162W	YER073W	YBR002C	YIL166C	YDR196C	YLR414C	YKR049C
	YOR234C	YDL101C	YDR399W	YDL201W	YHR086W	YJR035W	YDL003W	YLL018C-A	YNL251C	YER091C	YBR003W	YIL172C	YDR197W	YNR016C	YCL055W
	YOR236W	YDL102W	YDR403W	YDL193W	YMR215W	YPR060C	YDL012C	YLR004C	YNL302C	YER103W	YBR007C	YIL173W	YDR223W	YER037W	YGL111W
	YOR278W	YDL235C	YDR416W	YDL192W	YER002W	YGL200C	YDL020C	YLR048W	YNR050C	YER121W	YBR008C	YIL176C	YDR235W	YLR431C	YIL020C
	YPL003W	YDR177W	YDR418W	YDL189W	YDR497C	YOR031W	YDL021W	YLR055C	YOL019W-A	YER124C	YBR009C	YIR018C-A	YDR236C	YBR092C	YNL292W
	YPL015C	YDR196C	YDR419W	YDL185W	YOR301W	YNL042W	YDL022W	YLR099W-A	YOL034W	YER130C	YBR010W	YIR026C	YDR237W	YML056C	YLR409C
	YPL061W	YDR205W	YDR425W	YDL179W	YDL084W	YJL062W	YDL035C	YLR120C	YOL039W	YER138C	YBR011C	YIR027C	YDR248C	YDL003W	YGR081C
	YPL181W	YDR252W	YDR432W, YDR433W	YDL176W	YDL241W	YKL168C	YDL038C	YLR177W	YOL040C	YER150W	YBR013C	YIR028W	YDR253C	YGR159C	YCR057C
	YPL229W	YDR323C	YDR436W	YDL173W	YMR125W	YIL064W	YDL046W	YLR177W	YOL054W	YER158C	YBR014C	YIR029W	YDR254W	YLR110C	YNL110C
	YPL236C	YDR390C	YDR462W	YDL168W	YHR079C	YOL097C	YDL048C	YLR185W	YOL121C	YER159C	YBR015C	YIR030C	YDR255C	YER043C	YIL096C
	YPL244C	YDR411C	YDR471W	YDL165W	YLL040C	YKR068C	YDL055C	YLR204W	YOR001W	YER160C	YBR016W	YIR032C	YDR263C	YOL136C	YDR299W
	YPL274W	YDR427W	YDR483W	YDL161W	YLR433C	YOR001W	YDL067C	YLR256W	YOR073W	YER175C	YBR019C	YIR039C	YDR273W	YAL003W	YFL001W
	YPR026W	YER030W	YDR492W	YDL159W	YNL176C	YFR032C-B	YDL070W	YLR399C	YOR087W	YFL002W-A	YBR021W	YIR042C	YDR276C	YGR174W-A	YBL018C
	YPR034W	YFL047W	YDR493W	YDL156W	YHR178W	YIL040W	YDL078C	YLR406C	YOR236W	YFL008W	YBR022W	YJL037W	YDR281C	YML075C	YML082W
	YPR074C	YGL058W	YDR499W	YDL154W	YPL210C	YOL048C	YDL079C	YML103C	YOR246C	YFL021W	YBR023C	YJL038C	YDR292C	YCL036W	YLR022C
	YPR111W	YGL126W	YDR501W	YDL154W	YOR340C	YGR044C	YDL085W	YML102W	YOR278W	YFL054C	YBR024W	YJL044C	YDR302W	YLR154C	YOR145C
	YPR128C	YGL161C	YDR510W	YDL150W	YER082C	YER154W	YDL097C	YML091C	YOR312C	YFL-TYA	YBR025C	YJL045W	YDR308C	YLR342W	YGR268C
	YPR145W	YGL211W	YDR511W	YDL149W	YOL133W	YMR292W	YDL110C	YML088W	YOR314W-A	YFR017C	YBR026C	YJL105W	YDR317W	YPR149W	YER126C
	YPL249C-A	YGL241W	YDR525W-A, YDR527W	YDL146W	YOL135C	YNL132W	YDL118W	YML083C	YOR315W	YFR033C	YBR028C	YJL106W	YDR318W	YMR107W	YNR044W
	YOR298C-A	YGL242C	YDR528W	YDL143W	YEL072W	YIL044C	YDL123W	YML073C	YPL003W	YFR053C	YBR029C	YJL131C	YDR322C-A	YDR210W	YLR384C
	YAL046C	YGR009C	YDR539W	YDL141W	YEL061C	YGL150C	YDL124W	YML063W	YPL004C	YFR055W	YBR030W	YJL163C	YDR336W	YJR129C	YKR045C
	YBL005W	YGR046W	YEL072W	YDL138W	YJL008C	YDR059C	YDL127W	YML024W	YPL090C	YFR056C	YBR031W	YJL216C	YDR337W	YKL068W-A	YOL092W
	YBL054W	YGR116W	YEL071W	YDL137W	YGR119C	YJL214W	YDL131W	YML006C	YPL112C	YGL006W	YBR033W	YJL218W	YDR357C	YPR138C	YGR195W
	YBL060W	YGR193C	YEL066W	YDL133W	YGL022W	YBR005W	YDL174C	YMR108W	YPL250W-A	YGL008C	YBR034C	YJL219W	YDR358W	YCR061W	YJL125C
	YBL082C	YGR196C	YEL065W	YDL132W	YGL023C	YHL031C	YDL179W	YMR135C	YPR001W	YGL028C	YBR035C	YJR036C	YDR363W-A	YMR145C	YDR410C
	YBR247C	YGR207C	YEL062W	YDL131W	YDR027C	YER146W	YDL182W	YMR136W	YPR102C	YGL037C	YBR036C	YJR099W	YDR368W	YLR179C	YER110C
	YCR054C	YGR215W	YEL052W	YDL130W-A	YMR185W	YKL103C	YDL198C	YMR194C-B	YPR103W	YGL045W	YBR037C	YJR129C	YDR402C	YIL056W	YBR271W
	YDL227C	YHR122W	YEL042W	YDL128W	YHR154W	YAL021C	YDL204W	YMR199W	YPR109W	YGL046W	YBR038W	YJR151C	YDR403W	YOL086W-A	YNL119W
	YDR061W	YHR148W	YEL038W	YDL124W	YDR032C	YDR225W	YDL210W	YMR265C	YPR131C	YGL049C	YBR039W	YKL018C-A	YDR410C	YGL087C	YOL041C
	YDR085C	YHR170W	YEL031W	YDL123W	YBL056W	YNL207W	YDL212W	YNL243W	YPR132W	YGL062W	YBR041W	YKL023W	YDR428C	YGR155W	YLR147C
	YDR146C	YHR192W	YEL026W	YDL120W	YBL057C	YLR453C	YDL215C	YNL097C-B	YPR137C-B	YGL117W	YBR042C	YKL041W	YDR435C	YEL017C-A	YDR321W
	YDR186C	YHR208W	YEL024W	YDL116W	YML085C	YMR221C	YDL218W	YNL095C	YPR137C-A	YGL121C	YBR043C	YKL071W	YDR436W	YNR053C	YDR120C
	YDR224C	YIL001W	YEL017W	YDL112W	YHR088W	YIL120W	YDL222C	YNL055C	YPR145W	YGL157W	YBR044C	YKL106C-A	YDR439W	YMR202W	YLL011W
	YDR289C	YIL005W	YEL013W	YDL105W	YOR194C	YLR073C	YDL227C	YNL023C		YGL158W	YBR045C	YKL133C	YDR440W	YNL231C	YGR292W
	YDR292C	YIL026C	YEL011W	YDL102W	YOR195W	YLR207W	YDL229W	YNR014W		YGL162W	YBR046C	YKL162C	YDR478W	YIL094C	YHR081W
	YDR419W	YJL050W	YEL007W	YDL099W	YGL181W	YGR023W	YDL234C	YNR018W		YGL184C	YBR048W	YKL178C	YDR479C	YAL044C	YDR279W
	YDR425W	YJR006W	YEL006W	YDL093W	YPR161C	YML027W	YDL238C	YOL166W-A		YGL209W	YBR049C	YKL187C	YDR480W	YOL082W	YPR048W
	YDR466W	YKL033W	YER002W	YDL092W	YGL106W	YCL028W	YDL246C	YOL127W		YGL248W	YBR052C	YKL218C	YDR494W	YPR106W	YHR065C
	YEL032W	YKL141W	YER006W	YDL089W	YGL107C	YPL147W	YDL247W	YOL121C		YGR008C	YBR053C	YKR039W	YDR507C	YJL151C	YDL209C
	YER004W	YKL213C	YER007W	YDL086W	YGL207W	YER045C	YDL248W	YOL061W		YGR014W	YBR055C	YKR058W	YDR519W	YDR078C	YGL232W
	YER048C	YLL041C	YER011W	YDL082W	YGL222C	YNL221C	YDR001C	YOL060C		YGR032W	YBR056W	YKR075C	YDR522C	YJL191W	YKR079C
	YER057C	YLR115W	YER014W	YDL075W	YDR191W	YOL043C	YDR002W	YOL052C-A		YGR041W	YBR057C	YKR083C	YDR532C	YDR502C	YDR300C
	YER063W	YLR409C	YER019W	YDL073W	YDR190C	YOL147C	YDR005C	YOL012C		YGR043C	YBR058C	YKR088C	YDR533C	YLL028W	YMR290C
	YER145C	YLR424W	YER020W	YDL070W	YEL043W	YBR172C	YDR009W	YOL005C		YGR044C	YBR059C	YKR097W	YEL001C	YJR104C	YDR152W
	YFL044C	YLR429W	YER041W	YDL066W	YLL008W	YPL265W	YDR016C	YOR032W-A		YGR052W	YBR060C	YKR098C	YEL002C	YPL075W	YJL205C
	YGL128C	YML074C	YER046W	YDL064W	YLL009C	YLR099C	YDR019C	YOR071C		YGR055W	YBR061C	YLL012W	YEL003W	YJL026W	YGL162W
	YGL136C	YML080W	YER058W	YDL058W	YOL010W	YML110C	YDR021W	YOR071C		YGR060W	YBR062C	YLL033W	YEL004W	YMR002W	YML022W
	YGL257C	YML093W	YER060W	YDL056W	YDR169C	YML048W	YDR032C	YOR085W		YGR086C	YBR063C	YLL042C	YEL005C	YBR291C	YLR193C
	YGR061C	YMR055C	YER066W	YDL051W	YMR044W	YIL060W	YDR035W	YOR107W		YGR087C	YBR064W	YLL049W	YEL006W	YHR140W	YHL011C
	YGR094W	YMR226C	YER068W	YDL047W	YOR048C	YBL086C	YDR037W	YOR130C		YGR088W	YBR065C	YLL056C	YEL011W	YMR244C-A	YML113W
	YGR097W	YMR234W	YER070W	YDL046W	YLR203C	YHR213W	YDR043C	YOR136W		YGR121C	YBR066C	YLL064C	YEL021W	YML126C	YIL079C
	YGR159C	YNL131W	YER074W	YDL045W-A	YLR204W	YJL070C	YDR044W	YOR138C		YGR130C	YBR067C	YLR011W	YEL026W	YPL057C	YHR052W
	YGR175C	YNL165W	SRG1, YER081W	YDL031W	YDR302W	YIR013C	YDR046C	YOR153W		YGR136W	YBR069C	YLR013W	YEL038W	YLR109W	YNL113W
	YGR263C	YNL258C	YER086W	YDL030W	YDR361C	YJR025C	YDR050C	YOR186W		YGR137W	YBR070C	YLR031W	YEL039C	YOR222W	YLR446W
	YHL025W	YNL267W	YER087W	YDL029W	YJR078W	YGR194C	YDR055W	YOR208W		YGR138C	YBR073W	YLR040C	YEL049W	YGR049W	YJL050W
	YHR019C	YNR022C	YER090W	YDL013W	YDR388W	YDR013W	YDR056C	YOR234C		YGR139W	YBR074W	YLR053C	YEL056W	YKL185W	YAR028W
	YIL007C	YNR038W	YER100W	YDL007W	YDR387C	YDL174C	YDR070C	YOR268C		YGR149W	YBR075W	YLR072W	YEL057C	YBR031W	YOR251C
	YIL009W	YNR040W	YER103W	YDL006W	YER063W	YBL020W	YDR077W	YOR312C		YGR161C	YBR076W	YLR080W	YEL070W	YPL019C	YOL080C
	YIL124W	YOL038W	YER112W	YDL004W	YIL075C	YKL194C	YDR082W	YOR349W		YGR189C	YBR077C	YLR085C	YER001W	YDR019C	YNL132W
	YJL052W	YOL116W	YER121W	YDL003W	YDR430C	YGR221C	YDR083W	YOR382W		YGR192C	YBR079C	YLR119W	YER002W	YNL251C	YMR318C
	YJL139C	YOL138C	YER125W	YDL001W	YHR127W	YGR238C	YDR085C	YPL262W		YGR197C	YBR080C	YLR211C	YER003C	YBL098W	YNL175C
	YJL147C	YOR035C	YER128W	YDR002W	YGR141W	YJR069C	YDR096W	YPL262W		YGR204W	YBR081C	YLR213C	YER004W	YOR338W	YOR078W
	YJL161W	YOR224C	YER150W	YDR004W	YDR351W	YMR247C	YDR124W	YPL256C		YGR209C	YBR082C	YLR284C	YER006W	YPL188W	YNL232W
	YJR045C	YOR347C	YER165W	YDR013W	YDR350C	YOR363C	YDR126W	YPL250C		YGR239C	YBR084C-A	YLR298C	YER007C-A	YNR050C	YDR161W
	YJR131W	YPL011C	YER167W	YDR021W	YJL033W	YDR259C	YDR132C	YPL249C-A		YGR240C	YBR084W	YLR307W	YER016W	YJL157C	YGL120C
	YJR148W	YPL160W	YER178W	YDR031W	YNL247W	YBR163W	YDR134C	YPL230W		YGR243W	YBR086C	YLR456W	YER042W	YKL008C	YOL061W
	YKL079W	YPR016C	YER179W	YDR034W-B	YNL248C	YNL301C	YDR135C	YPL170W		YGR244C	YBR087W	YLR461W	YER045C	YPL058C	YDR482C
	YKL110C	YPR085C	YER185W	YDR035W	YKR082W	YOL113W	YDR144C	YPL090C		YGR248W	YBR090C	YML054C	YER046W	YGL103W	YMR235C
	YKL165C	YPR086W	YFL047W	YDR041W	YKR081C	YLR435W	YDR155C	YPL082C		YGR250C	YBR090C-A	YML123C	YER050C	YMR272C	YML043C
	YKL218C	YPR198W	YFL041W-A	YDR049W	YDR254W	YMR244W	YDR171W	YPL049C		YGR254W	YBR091C	YMR017W	YER051W	YGL253W	YDR087C
	YLR040C	YAL013W	YFL041W	YDR057W	YLR186W	YBR270C	YDR178W	YPL037C		YGR256W	YBR094W	YMR018W	YER054C	YLR099W-A	YBL039C
	YLR120C	YBL069W	YFL037W	YDR060W	YBR229C	YMR319C	YDR189W	YPL024W		YGR271W	YBR095C	YMR025W	YER059W	YLR265C	YJL011C
	YLR375W	YBR003W	YFL036W	YDR063W	YGL215W	YLR011W	YDR194C	YPL017C		YGR281W	YBR096W	YMR048W	YER074W-A	YLR167W	YBL068W
	YML114C	YBR172C	YFL034W	YDR065W	YKL142W	YDR085C	YDR195W	YPL015C		YHL002W	YBR098W	YMR101C	YER087C-B	YLR256W	YIL103W
	YMR052W	YBR223C	YFL023W	YDR068W	YKL100C	YPL049C	YDR202C	YPR017C		YHL016C	YBR099C	YMR120C	YER087W	YER169W	YPL038W
	YMR116C	YBR263W	YFL021W	YDR074W	YAL062W	YPR185W	YDR210W	YPR036W-A		YHL024W	YBR100W	YMR133W	YER104W	YHL006C	YPL043W
	YMR147W	YCL011C	YFL017W-A	YDR075W	YNL106C	YCL067C	YDR213W	YPR063C		YHL028W	YBR101C	YMR138W	YER121W	YLR141W	YDL166C
	YMR150C	YCR003W	YFL007W	YDR076W	YBL102W	YCR039C	YDR216W	YPR080W		YHL035C	YBR103W	YMR280C	YER142C	YPL177C	YPR010C
	YMR152W	YDL193W	YFR006W	YDR079W	YBL103C	YML126C	YDR222W	YPR103W		YHR005C	YBR104W	YMR282C	YER143W	YER044C	YLR245C
	YMR316W	YDR020C	YFR012W, YFR012W-A	YDR082W	YNR053C	YOR269W	YDR224C	YPR127W		YHR007C	YBR106W	YMR299C	YER149C	YHR037W	YJR024C
	YNL029C	YDR027C	YFR023W	YDR083W	YHR037W	YOR258W	YDR225W	YPR148C		YHR008C	YBR107C	YMR319C	YER150W	YGR203W	YNL124W
	YNL046W	YDR197W	YFR030W	YDR089W	YBR287W	YKR006C	YDR226W	YPR159C-A		YHR018C	YBR108W	YMR322C	YER179W	YER062C	YKR025W
	YNL058C	YDR260C	YFR040W	YDR092W	YGR289C	YER104W	YDR234W	YPR159C-A		YHR030C	YBR109C	YMR323W	YER183C	YLL012W	YLR068W
	YNL103W	YDR437W	YFR045W	YDR099W	YLR429W	YDL180W	YDR247W	YPR185W		YHR055C	YBR110W	YNL012W	YFL001W	YKL224C	YIL016W
	YNL186W	YEL016C	YFR055W	YDR100W	YPL074W	YJL212C	YDR248C			YHR071W	YBR111C	YNL128W	YFL002C	YDL130W-A	YDR007W
	YNL244C	YER008C	YGL263W	YDR108W	YPL059W	YKL152C	YDR253C			YHR087W	YBR112C	YNL202W	YFL003C	YDR297W	YAL046C
	YNL253W	YER107C	YGL228W	YDR110W	YPL159C	YLR386W	YDR258C			YHR092C	YBR113W	YNL211C	YFL004W	YGL158W	YDR514C
	YOL008W	YER163C	YGL220W	YDR115W	YDR463W	YMR182C	YDR276C			YHR094C	YBR114W	YNL227C	YFL029C	YLR452C	YOL097C
	YOL009C	YFR004W	YGL216W	YDR118W, YDR118W-A	YOR287C	YMR008C	YDR277C			YHR096C	YBR119W	YNL234W	YFL040W	YKL112W	YAL036C
	YOL042W	YFR021W	YGL209W	YDR119W	YLR116W	YBL069W	YDR281C			YHR097C	YBR120C	YNR014W	YFL046W	YBL029W	YOL142W
	YOL043C	YGL066W	YGL208W	YDR119W-A	YGR026W	YGR222W	YDR282C			YHR137W	YBR121C	YNR056C	YFL058W	YMR305C	YCR048W
	YOR052C	YGL091C	YGL198W	YDR121W	YGR024C	YLR187W	YDR294C			YHR138C	YBR122C	YNR057C	YFL061W	YLR390W-A	YJL208C
	YOR054C	YGL117W	YGL192W	YDR122W	YGL077C	YJR024C	YDR295C			YHR139C	YBR123C	YNR068C	YFR001W	YOR306C	YOR116C
	YOR163W	YGL194C	YGL191W	YDR127W	YGL157W	YBR289W	YDR297W			YHR143W	YBR124W	YNR071C	YFR002W	YKL164C	YBR299W
	YOR171C	YGL247W	YGL178W, YGL177W	YDR128W	YPL009C	YPL216W	YDR306C			YHR145C	YBR125C	YNR074C	YFR003C	YDR012W	YGR251W
	YOR185C	YGR005C	YGL172W	YDR137W	YPL008W	YBR215W	YDR316W			YHR162W	YBR127C	YNR075C-A	YFR004W	YCL026C-B	YDR341C
	YOR229W	YGR104C	YGL166W	YDR138W	YGR128C	YGL140C	YDR320C			YHR174W	YBR129C	YNR075W	YFR005C	YNL065W	YOR206W
	YOR264W	YHR085W	YGL157W	YDR140W	YGR129W	YBL043W	YDR329C			YHR186C	YBR130C	YOL015W	YFR006W	YER177W	YBR265W
	YOR323C	YHR147C	YGL156W	YDR147W	YDL031W	YPL032C	YDR338C			YHR209W	YBR131W	YOL065C	YFR007W	YHR127W	YJL198W
	YOR356W	YHR154W	YGL123W	YDR150W	YDL033C	YGR005C	YDR342C			YHR214C-B	YBR133C	YOL068C	YFR008W	YHL020C	YLL048C
	YOR385W	YHR207C	YGL119W	YDR152W	YNL281W	YJR074W	YDR343C			YHR214W	YBR134W	YOL073C	YFR011C	YDR379C-A	YMR283C
	YPL038W	YJL055W	YGL114W	YDR156W, YDR157W	YFL054C	YHR039C	YDR345C			YIL053W	YBR135W	YOL083W	YFR014C	YJR070C	YEL048C
	YPL049C	YJL104W	YGL103W	YDR158W	YKR010C	YIL071C	YDR346C			YIL080W	YBR136W	YOL096C	YFR015C	YJL200C	YKL181W
	YPL148C	YJL197W	YGL101W	YDR159W	YOR311C	YGR130C	YDR348C			YIL082W	YBR137W	YOL102C	YFR023W	YBL029C-A	YJR063W
	YPL273W	YJR064W	YGL098W	YDR160W	YPR112C	YNL275W	YDR349C			YIL082W-A	YBR138C	YOL132W	YFR027W	YML116W	YDR493W
	YPR124W	YKL049C	YGL097W	YDR161W	YPR113W	YPL103C	YDR353W			YIL101C	YBR140C	YOL156W	YFR043C	YLR297W	YGR294W
	YPR182W	YKL094W	YGL096W	YDR163W	YMR123W	YNL262W	YDR377W			YIL104C	YBR142W	YOL158C	YFR049W	YGL157W	YKR048C
	YNR032C-A	YKL207W	YGL085W	YDR165W	YLR083C	YBR264C	YDR380W			YIL113W	YBR143C	YOL159C	YFR057W	YBR078W	YOL141W
	YAL061W	YKR043C	YGL083W	YDR167W	YMR003W	YDR428C	YDR381W			YIL116W	YBR144C	YOL159C-A	YGL001C	YGR086C	YLR073C
	YBL015W	YLL018C	YGL071W	YDR168W	YPL129W	YMR234W	YDR391C			YIL117C	YBR146W	YOL162W	YGL002W	YHR030C	YIL104C
	YBR007C	YLL050C	YGL067W	YDR172W	YLR277C	YCR038C	YDR393W			YIL121W	YBR150C	YOL163W	YGL003C	YLR075W	YGL169W
	YBR009C	YLR017W	YGL062W	YDR177W	YFR002W	YAL040C	YDR397C			YIL136W	YBR151W	YOR011W	YGL004C	YML052W	YHR025W
	YBR010W	YLR067C	YGL058W	YDR178W	YGL097W	YGL136C	YDR399W			YIL155C	YBR152W	YOR012W	YGL005C	YNR043W	YMR268C
	YBR040W	YLR086W	YGL055W	YDR180W	YGL009C	YBL098W	YDR403W			YIL169C	YBR153W	YOR032W-A	YGL009C	YDL133C-A	YMR093W
	YBR068C	YLR244C	YGL039W	YDR183W	YPL211W	YBR006W	YDR406W			YIR032C	YBR154C	YOR062C	YGL010W	YOL126C	YLR186W
	YBR104W	YLR245C	YGL021W	YDR189W	YPL212C	YLR272C	YDR451C			YIR034C	YBR155W	YOR177C	YGL011C	YBR030W	YDR454C
	YBR105C	YML048W	YGL012W	YDR195W	YMR001C	YLR177W	YDR453C			YIR038C	YBR156C	YOR265W	YGL019W	YHR032W	YOL130W
	YBR161W	YML098W	YGR010W, YGR011W	YDR197W	YCR092C	YPL280W	YDR461W			YJL015C	YBR159W	YOR280C	YGL020C	YMR058W	YGR076C
	YBR169C	YMR063W	YGR014W	YDR201W	YCR093W	YPL281C	YDR476C			YJL016W	YBR160W	YOR319W	YGL032C	YFL039C	YDR288W
	YBR218C	YMR110C	YGR021W	YDR204W	YKR071C	YIL095W	YDR481C			YJL017W	YBR161W	YOR336W	YGL057C	YGR235C	YBL028C
	YCL025C	YMR212C	YGR031W	YDR205W	YBR154C	YNL160W	YDR495C			YJL052W	YBR162C	YOR371C	YGL058W	YFR055W	YNL207W
	YCL040W	YMR218C	YGR032W	YDR206W	YOL139C	YGL227W	YDR497C			YJL078C	YBR162W-A	YOR381W-A	YGL065C	YPL186C	YHR064C
	YCR011C	YMR228W	YGR038W	YDR210W	YDR462W	YDR111C	YDR503C			YJL079C	YBR163W	YOR386W	YGL079W	YBR034C	YIR009W
	YCR089W	YNL038W	YGR040W	YDR211W	YDR461C-A	YGL255W	YDR508C			YJL082W	YBR164C	YOR389W	YGL080W	YDL184C	YBR154C
	YDL003W	YNL044W	YGR041W	YDR212W	YEL055C	YOR007C	YDR513W			YJL088W	YBR165W	YOR394C-A	YGL081W	YER028C	YMR236W
	YDL022W	YNL072W	YGR048W	YDR213W	YER176W	YDR489W	YDR516C			YJL107C	YBR166C	YOR394W	YGL085W	YDR359C	YNL072W
	YDL127W	YNL073W	YGR049W	YDR214W	YDR299W	YOR216C	YDR529C			YJL108C	YBR167C	YPL013C	YGL097W	YMR195W	YIL009C-A
	YDL179W	YNL224C	YGR052W	YDR221W	YLR410W	YGR205W	YDR533C			YJL130C	YBR168W	YPL054W	YGL153W	YPL163C	YHR089C
	YDR044W	YNL248C	YGR054W	YDR223W	YLR409C	YLR417W	YDR536W			YJL144W	YBR170C	YPL060W	YGL154C	YBR230W-A	YPR163C
	YDR222W	YNL252C	YGR058W	YDR225W	YAL042W	YHR121W	YDR541C			YJL151C	YBR171W	YPL092W	YGL158W	YFL031W	YDR429C
	YDR309C	YNL256W	YGR059W	YDR232W	YAL043C	YLR348C	YDR542W			YJL152W	YBR172C	YPL113C	YGL168W	YMR291W	YEL049W
	YER011W	YNL309W	YGR060W	YDR235W	YHR006W	YKL145W	YDR544C			YJL157C	YBR173C	YPL134C	YGL174W	YDR492W	YCR086W
	YER028C	YNR003C	YGR079W	YDR237W	YCR034W	YKL197C	YEL006W			YJL159W	YBR174C	YPL147W	YGL175C	YKR091W	YJR132W
	YER071C	YNR035C	YGR088W	YDR242W	YGR280C	YLR357W	YEL007W			YJL161W	YBR175W	YPL189W	YGL191W	YNR017W	YBR141C
	YER078C	YNR048W	YGR089W	YDR244W	YGL206C	YOR293C-A	YEL009C			YJL171C	YBR176W	YPL200W	YGL194C-A	YJR098C	YER093C-A
	YER098W	YNR050C	YGR091W	YDR245W	YNR034W	YJL069C	YEL011W			YJL172W	YBR177C	YPL277C	YGL224C	YDL179W	YPL266W
	YER155C	YOL137W	YGR092W	YDR246W	YBR139W	YHR022C	YEL013W			YJR008W	YBR178W	YPL278C	YGL231C	YLR074C	YOR224C
	YFL054C	YOR004W	YGR097W	YDR247W	YBR138C	YNL151C	YEL020C			YJR009C	YBR179C	YPR006C	YGL232W	YLR257W	YDR428C
	YGL209W	YOR074C	YGR103W	YDR251W	YER090W	YAL044W-A	YEL027W			YJR026W	YBR181C	YPR007C	YGL237C	YEL007W	YDL036C
	YGR027C	YOR286W	YGR111W	YDR252W	YIL036W	YEL013W	YEL033W			YJR028W	YBR184W	YPR017C	YGR001C	YNL066W	YHR101C
	YGR055W	YPL063W	YGR112W	YDR254W	YGR083C	YGR052W	YEL034W			YJR029W	YBR185C	YAL021C	YGR002C	YGR180C	YAL019W
	YGR060W	YPL071C	YGR124W	YDR262W	YLR220W	YJR077C	YEL039C			YJR096W	YBR187W	YAL024C	YGR003W	YGR282C	YLL022C
	YGR189C	YPL157W	YGR142W	YDR265W	YDL112W	YDR484W	YEL040W			YJR104C	YBR188C	YAR010C	YGR004W	YOR042W	YHR066W
	YGR202C	YPL243W	YGR153W	YDR268W	YDL113C	YDR103W	YEL041W			YJR109C	YBR189W	YBL005W-A	YGR005C	YDR226W	YEL038W
	YGR230W	YPL245W	YGR157W	YDR270W	YNR037C	YJL162C	YEL046C			YJR115W	YBR191W	YBL013W	YGR006W	YNL180C	YNL158W
	YGR243W	YPR029C	YGR161W-C	YDR279W	YNR038W	YKR049C	YEL047C			YJR152W	YBR192W	YBL049W	YGR007W	YIL132C	YHR196W
	YHL026C	YPR056W	YGR170W	YDR280W	YOR349W	YNR033W	YEL057C			YJR154W	YBR193C	YBL101W-A	YGR015C	YHR162W	YPR017C
	YHL028W	YPR089W	YGR191W	YDR288W	YLR262C	YNR047W	YEL060C			YJR155W	YBR194W	YBR021W	YGR016W	YOR315W	YGR072W
	YHR048W	YPR098C	YGR198W	YDR291W	YPL259C	YDL219W	YEL065W			YKL029C	YBR195C	YBR049C	YGR033C	YNL220W	YKL196C
	YHR131C	YPR108W	YGR205W	YDR299W	YJL104W	YLR266C	YEL069C			YKL030W	YBR196C	YBR132C	YGR034W		YPR062W
	YHR179W	YDL045W-A	YGR211W	YDR301W	YOR039W	YFL050C	YEL070W			YKL035W	YBR197C	YBR225W	YGR035C		YBR264C
	YHR210C	YAL034W-A	YGR214W	YDR302W	YOR038C	YOL059W	YEL073C			YKL043W	YBR198C	YBR238C	YGR035W-A		YNR015W
	YIL002C	YBL040C	YGR222W	YDR307W	YKL171W	YER147C	YER001W			YKL044W	YBR199W	YBR254C	YGR075C		YBR301W
	YIL011W	YBL097W	YGR230W	YDR311W	YJR117W	YIL042C	YER011W			YKL060C	YBR200W	YBR275C	YGR081C		YFL002C
	YIL119C	YBR005W	YGR243W	YDR316W	YLL062C	YGL039W	YER015W			YKL085W	YBR201W	YBR295W	YGR082W		YGL099W
	YIL121W	YBR123C	YGR248W	YDR317W	YLL061W	YNL220W	YER023W			YKL091C	YBR202W	YCL017C	YGR095C		YIL061C
	YIR003W	YCR072C	YGR249W	YDR318W	YNL246W	YGR260W	YER024W			YKL096W	YBR203W	YCL021W-A	YGR096W		YDL144C
	YIR017C	YDL054C	YGR260W	YDR321W	YCR033W	YCR046C	YER026C			YKL097W-A	YBR204C	YCL037C	YGR104C		YKL222C
	YJL051W	YDL121C	YGR266W	YDR322W	YJL155C	YOR217W	YER035W			YKL103C	YBR205W	YCR008W	YGR105W		YIL010W
	YJL200C	YDR060W	YGR281W	YDR330W	YPR175W	YKR070W	YER037W			YKL109W	YBR206W	YCR063W	YGR127W		YHL013C
	YJR048W	YDR081C	YHL044W	YDR331W	YCR043C	YDR277C	YER038C			YKL150W	YBR207W	YCR065W	YGR144W		YBR093C
	YJR089W	YDR105C	YHL042W	YDR332W	YCR073C	YER022W	YER042W			YKL151C	YBR210W	YDL066W	YGR158C		YPR063C
	YKL096W	YDR130C	YHL027W	YDR335W	YCR073W-A	YHR198C	YER044C			YKL152C	YBR211C	YDL067C	YGR172C		YDR191W
	YKL152C	YDR459C	YHL024W	YDR336W	YBR279W	YKR095W	YER052C			YKL153W	YBR212W	YDL105W	YGR173W		YBR055C
	YKL162C	YDR478W	YHL018W, YHL017W	YDR337W	YPL228W	YLR392C	YER053C			YKL163W	YBR213W	YDL156W	YGR174C		YHR062C
	YKR075C	YEL022W	YHL015W	YDR347W	YGL137W	YGR074W	YER053C-A			YKL164C	YBR214W	YDL160C	YGR174W-A		YLL004W
	YLL026W	YER006W	YHL012W	YDR351W	YPL241C	YBR214W	YER054C			YKL185W	YBR215W	YDL181W	YGR181W		YML080W
	YLL040C	YER021W	YHL004W	YDR354W	YER166W	YPL226W	YER055C			YKL200C	YBR216C	YDL188C	YGR199W		YDR121W
	YLR142W	YFR049W	YHL002W	YDR356W	YOR320C	YGL163C	YER056C			YKL201C	YBR217W	YDL205C	YGR204C-A		YDR336W
	YLR297W	YGL084C	YHL001W	YDR358W	YLR418C	YOL013C	YER058W			YKL202W	YBR219C	YDL222C	YGR205W		YDR367W
	YLR299W	YGL207W	YHR001W	YDR363W	YLR419W	YIL110W	YER060W			YKL218C	YBR220C	YDR006C	YGR206W		YLR052W
	YLR300W	YGL221C	YHR006W	YDR363W-A	YGR270W	YDR343C	YER062C			YKR012C	YBR221C	YDR169C	YGR215W		YOR168W
	YLR304C	YGR003W	YHR011W	YDR367W	YGR268C	YML123C	YER064C			YKR013W	YBR222C	YDR232W	YGR220C		YLR221C
	YLR346C	YGR020C	YHR015W	YDR368W	YGR145W	YOR144C	YER065C			YKR058W	YBR223C	YDR255C	YGR221C		YNL002C
	YLR382C	YGR026W	YHR021W-A	YDR371W	YCR069W	YNL051W	YER067W			YKR061W	YBR225W	YDR359C	YGR227W		YMR294W
	YLR452C	YGR082W	YHR023W	YDR373W	YBR059C	YKL105C	YER070W			YKR067W	YBR226C	YDR377W	YGR235C		YNL035C
	YML027W	YGR186W	YHR038W	YDR374W-A	YEL002C	YKL185W	YER073W			YKR072C	YBR227C	YDR389W	YGR236C		YAL022C
	YML087C	YHR059W	YHR049W	YDR376W	YOL077C	YJL196C	YER081W			YKR075C	YBR228W	YDR406W	YGR237C		YNL165W
	YML100W	YHR155W	YHR060W	YDR377W	YOL076W	YOL155C	YER091C			YKR076W	YBR229C	YDR448W	YGR271C-A		YDR280W
	YMR006C	YHR169W	YHR067W	YDR379W	YHR108W	YDR293C	YER093C-A			YKR077W	YBR230C	YDR505C	YGR273C		YNR037C
	YMR011W	YHR195W	YHR071W	YDR380W	YHR107C	YBR184W	YER103W			YKR080W	YBR231C	YDR515W	YGR286C		YAR015W
	YMR058W	YIL093C	YHR076W	YDR381W	YBL024W	YML130C	YER124C			YKR091W	YBR232C	YDR524W-A	YHL001W		YNL313C
	YMR120C	YIL129C	YHR084W	YDR386W	YDR016C	YKL089W	YER130C			YKR093W	YBR233W	YDR525W-A	YHL012W		YPR169W
	YMR186W	YIL137C	YHR087W	YDR388W	YER044C	YKL011C	YER145C			YLL012W	YBR234C	YEL013W	YHL013C		YDL219W
	YMR195W	YJL127C	YHR088W	YDR392W	YGR003W	YLR327C	YER150W			YLL019C	YBR235W	YEL060C	YHL014C		YLR055C
	YMR291W	YJL143W	YHR105W, YHR106W	YDR393W	YGR002C	YGR288W	YER159C			YLL020C	YBR236C	YEL076C	YHL042W		YPL243W
	YMR305C	YJL165C	YHR109W	YDR394W	YPR170W-B	YFL061W	YER171W			YLL027W	YBR238C	YEL076C-A	YHR001W		YMR014W
	YNL011C	YJR093C	YHR120W	YDR395W	YBR060C	YMR293C	YER175C			YLL028W	YBR239C	YER111C	YHR001W-A		YOR295W
	YNL030W	YKL020C	YHR140W	YDR398W	YGL146C	YHR115C	YER177W			YLL052C	YBR241C	YER125W	YHR002W		YDR257C
	YNL031C	YKL056C	YHR142W	YDR400W	YGL145W	YDL040C	YER179W			YLL053C	YBR242W	YFL024C	YHR003C		YIR021W
	YNL056W	YKL090W	YHR150W	YDR405W	YAL061W	YGL127C	YER185W			YLL055W	YBR243C	YFL031W	YHR004C		YOR334W
	YNL078W	YKL117W	YHR152W	YDR406W, YDR406W-A	YHR052W	YCR098C	YER186C			YLR023C	YBR245C	YFL064C	YHR005C		YJL024C
	YNL095C	YKL155C	YHR157W	YDR409W	YML043C	YOR275C	YFL011W			YLR027C	YBR246W	YFL065C	YHR006W		YMR277W
	YNL145W	YKR016W	YHR178W	YDR412W	YOL014W	YOR062C	YFL014W			YLR044C	YBR247C	YFR030W	YHR024C		YKR037C
	YNL173C	YLL001W	YHR182W	YDR420W	YGL252C	YDR207C	YFL016C			YLR053C	YBR250W	YGL125W	YHR025W		YAL020C
	YNL241C	YLL038C	YHR194W	YDR421W	YLR449W	YPL282C	YFL020C			YLR056W	YBR251W	YGL178W	YHR038W		YGR068C
	YNR001C	YLR032W	YHR202W	YDR427W	YLL001W	YOR394W	YFL021W			YLR058C	YBR252W	YGL180W	YHR046C		YIL008W
	YNR009W	YLR172C	YHR204W	YDR434W	YOL123W	YGR093W	YFL022C			YLR079W	YBR253W	YGL184C	YHR054C		YOL028C
	YNR014W	YLR292C	YHR206W	YDR437W, YDR438W, YDR439W	YGR283C	YGR294W	YFL024C			YLR109W	YBR254C	YGL187C	YHR060W		YBR029C
	YOL058W	YLR305C	YHR209W	YDR440W	YML057W	YKL106W	YFL029C			YLR110C	YBR255W	YGL206C	YHR075C		YKL009W
	YOL101C	YLR368W	YIL161W	YDR444W	YDL111C	YJL123C	YFL030W			YLR120C	YBR256C	YGL215W	YHR076W		YPR187W
	YOL126C	YLR370C	YIL159W	YDR448W	YBR239C	YBR301W	YFL052W			YLR121C	YBR257W	YGR109C	YHR086W-A		YDR190C
	YOL128C	YML012W	YIL158W	YDR450W	YGL036W	YDR204W	YFL053W			YLR134W	YBR258C	YGR109W-A	YHR087W		YDR361C
	YOL158C	YML037C	YIL156W	YDR452W	YDR382W	YKL096W	YFL056C			YLR142W	YBR259W	YGR123C	YHR088W		YKL023C-A
	YOR023C	YMR027W	YIL152W	YDR456W	YDR381C-A	YLR290C	YFL058W			YLR153C	YBR260C	YGR143W	YHR089C		YML014W
	YOR066W	YMR264W	YIL148W	YDR457W	YER087C-B	YDL088C	YFL061W			YLR162W	YBR261C	YGR146C	YHR105W		YJR122W
	YOR099W	YNL032W	YIL136W	YDR460W	YDL147W	YLR244C	YFR014C			YLR168C	YBR262C	YGR247W	YHR106W		YFR001W
	YOR273C	YNL054W	YIL126W	YDR461W	YDL148C	YJR043C	YFR015C			YLR174W	YBR263W	YHL018W	YHR111W		YGR071C
	YOR315W	YNL177C	YIL121W	YDR463W	YJL124C	YLR263W	YFR017C			YLR176C	YBR264C	YHL024W	YHR122W		YDR478W
	YPL092W	YNR019W	YIL120W	YDR464W	YLR107W	YAL044C	YFR030W			YLR178C	YBR266C	YHR061C	YHR123W		YDR039C
	YPL111W	YNR039C	YIL118W	YDR466W	YLR106C	YKR060W	YFR033C			YLR194C	YBR267W	YHR131C	YHR124W		YOR253W
	YPL158C	YOL080C	YIL116W	YDR469W	YFL013C	YDR092W	YFR046C			YLR257W	YBR268W	YHR205W	YHR128W		YKL024C
	YPL265W	YOL124C	YIL106W	YDR472W	YPR010C	YDL063C	YFR053C			YLR258W	YBR269C	YIL031W	YHR135C		YNR032C-A
	YPR105C	YOR094W	YIL089W	YDR477W	YMR049C	YPR037C	YFR055W			YLR286C	YBR270C	YIL084C	YHR156C		YGR102C
	YAL047C	YOR265W	YIL056W	YDR478W	YJL109C	YDR536W	YGL007W			YLR297W	YBR271W	YIL125W	YHR157W		YDR060W
	YBL029W	YOR285W	YIL053W	YDR480W	YJR111C	YNL201C	YGL015C			YLR300W	YBR272C	YIL150C	YHR160C		YIL040W
	YBL055C	YOR305W	YIL046W-A	YDR484W	YJR112W	YKL141W	YGL021W			YLR304C	YBR273C	YIL169C	YHR163W		YDR038C
	YBR001C	YPL001W	YIL046W	YDR489W	YMR229C	YOL075C	YGL032C			YLR327C	YBR274W	YIR001C	YHR176W		YOR281C
	YBR067C	YPL039W	YIL039W	YDR494W	YAL025C	YEL001C	YGL034C			YLR331C	YBR275C	YIR018W	YHR184W		YGL240W
	YBR071W	YPL129W	YIL021W	YDR513W	YDR374W-A	YNL045W	YGL037C			YLR338W	YBR276C	YJL082W	YHR185C		YBR210W
	YBR244W	YPL174C	YIL018W	YDR515W	YFL038C	YLR422W	YGL040C			YLR345W	YBR277C	YJL164C	YHR198C		YOR160W
	YCL016C	YPL235W	YIL011W	YDR517W	YIL144W	YGL080W	YGL049C			YLR346C	YBR278W	YJL194W	YHR213W		YIR022W
	YDL105W	YPL263C	YIL010W	YDR518W	YPL004C	YBR175W	YGL055W			YLR347C	YBR279W	YJR004C	YHR213W-A		YPR066W
	YDL124W	YPR003C	YIL006W	YDR519W	YPL003W	YPR155C	YGL062W			YLR355C	YBR280C	YJR010C-A	YIL001W		YDR398W
	YDL131W	YPR147C	YIL003W	YDR531W	YHR148W	YHR041C	YGL089C			YLR359W	YBR281C	YJR010W	YIL002C		YJR010C-A
	YDL138W	YPR153W	YIR003W	YDR536W	YHR147C	YHR211W	YGL096W			YLR374C	YBR282W	YJR077C	YIL002W-A		YBR246W
	YDL174C	YPR133W-A	YIR005W	YDR538W	YMR135C	YMR225C	YGL098W			YLR392C	YBR283C	YJR121W	YIL003W		YOR332W
	YDR032C	YIL017C	YIR018W	YEL058W	YPR133W-A	YPR162C	YGL101W			YLR399C	YBR284W	YJR137C	YIL004C		YPL126W
	YDR055W	YBL022C	YIR025W	YEL056W	YPR133C	YDL108W	YGL108C			YLR414C	YBR288C	YKL068W-A	YIL005W		YOL022C
	YDR148C	YBL084C	YIR028W	YEL051W	YBR230C	YMR297W	YGL117W			YLR438W	YBR289W	YKL088W	YIL006W		YDL186W
	YDR171W	YBL107C	YIR029W	YEL044W	YPL146C	YPL224C	YGL121C			YML004C	YBR290W	YKL092C	YIL007C		YIL043C
	YDR207C	YBR002C	YJL217W	YEL043W	YNL299W	YDR288W	YGL125W			YML028W	YBR291C	YKL106W	YIL009C-A		YGL016W
	YDR270W	YBR004C	YJL214W	YEL041W	YHR030C	YER078C	YGL143C			YML039W	YBR293W	YKL112W	YIL010W		YKL159C
	YDR277C	YBR039W	YJL203W	YEL040W	YDL225W	YOR342C	YGL157W			YML090W	YBR294W	YKL201C	YIL014C-A		YJL121C
	YDR281C	YBR052C	YJL198W	YEL032W	YDL226C	YIL039W	YGL158W			YML091C	YBR295W	YKL212W	YIL014W		YDR183W
	YDR379W	YBR091C	YJL191W	YEL030W	YKR075C	YDL127W	YGL162W			YML100W	YBR298C	YKR041W	YIL015W		YBL004W
	YDR533C	YBR094W	YJL174W	YEL027W	YOR237W	YBR010W	YGL163C			YML128C	YBR302C	YKR046C	YIL016W		YJR082C
	YEL046C	YBR102C	YJL166W	YEL022W	YML028W	YAR050W	YGL179C			YMR002W	YCL001W	YKR093W	YIL017C		YAL033W
	YEL062W	YBR142W	YJL161W	YEL020W-A	YDR524C-B	YLR362W	YGL187C			YMR011W	YCL003W	YLL010C	YIL072W		YIL110W
	YEL071W	YBR163W	YJL159W	YEL018W	YDR041W	YMR318C	YGL191W			YMR045C	YCL004W	YLL019C	YIL073C		YPR168W
	YER001W	YBR170C	YJL146W	YEL015W	YHR085W	YJR064W	YGL196W			YMR046C	YCL005W	YLL038C	YIL076W		YGR280C
	YER045C	YBR235W	YJL144W	YEL012W	YDR464W	YFR004W	YGL197W			YMR050C	YCL006C	YLL039C	YIL077C		YOR006C
	YER075C	YBR267W	YJL143W	YEL004W	YPL207W	YNL129W	YGL209W			YMR051C	YCL007C	YLR023C	YIL089W		YDL008W
	YER079W	YDL074C	YJL140W	YEL003W	YJL145W	YDR168W	YGL224C			YMR090W	YCL008C	YLR024C	YIL110W		YIR021W-A
	YER124C	YDL173W	YJL133W	YER001W	YAL012W	YGR095C	YGL225W			YMR096W	YCL009C	YLR073C	YIL116W		YLR017W
	YER136W	YDL234C	YJL106W	YER004W	YER031C	YHR159W	YGL253W			YMR103C	YCL010C	YLR084C	YIL117C		YDL200C
	YER150W	YDR107C	YJL100W	YER005W	YER032W	YGR097W	YGL255W			YMR104C	YCL011C	YLR090W	YIL120W		YML125C
	YFL004W	YDR229W	YJL089W	YER009W	YGL228W	YMR067C	YGL258W			YMR105C	YCL012W	YLR092W	YIL121W		YOR341W
	YFR015C	YDR280W	YJL082W	YER012W	YGL229C	YLR307W	YGL259W			YMR107W	YCL013W	YLR120C	YIL138C		YML049C
	YFR022W	YDR294C	YJL076W	YER013W	YHL033C	YGR215W	YGL261C			YMR120C	YCL014W	YLR136C	YIL139C		YPL095C
	YGL062W	YDR319C	YJL051W	YER015W	YPR143W	YDL132W	YGR006W			YMR134W	YCL016C	YLR162W-A	YIL166C		YNL275W
	YGL116W	YDR444W	YJL043W	YER016W	YPR141C	YHR007C	YGR008C			YMR169C	YCL017C	YLR234W	YIL169C		YER183C
	YGL196W	YDR463W	YJL042W	YER021W	YDR129C	YNL180C	YGR009C			YMR170C	YCL018W	YLR245C	YIR002C		YIL161W
	YGL236C	YDR469W	YJL037W	YER022W	YDR326C	YDR306C	YGR013W			YMR171C	YCL021W	YLR346C	YIR003W		YJR069C
	YGL263W	YDR473C	YJL034W	YER023W	YNL280C	YER155C	YGR014W			YMR173W	YCL022C	YLR385C	YIR005W		YMR209C
	YGR010W	YEL002C	YJL030W	YER024W	YLL011W	YDL211C	YGR019W			YMR173W-A	YCL024W	YLR399C	YIR011C		YKL049C
	YGR037C	YEL012W	YJL025W	YER025W	YLR026C	YGL087C	YGR021W			YMR174C	YCL028W	YLR437C	YIR012W		YNL141W
	YGR177C	YER016W	YJL003W	YER030W	YPL214C	YNL311C	YGR035C			YMR175W	YCL029C	YLR438W	YIR013C		YGR029W
	YGR254W	YER018C	YJR002W	YER032W	YPL213W	YBR286W	YGR037C			YMR181C	YCL031C	YLR446W	YIR014W		YJL145W
	YHL006C	YER031C	YJR007W	YER037W	YLR008C	YPL019C	YGR041W			YMR182C	YCL032W	YML004C	YIR018C-A		YMR260C
	YHL031C	YER122C	YJR013W	YER040W	YDR231C	YDR400W	YGR043C			YMR189W	YCL033C	YML100W	YIR024C		YLR009W
	YHR087W	YGL070C	YJR015W	YER042W	YDR232W	YDR261C	YGR044C			YMR195W	YCL034W	YMR042W	YIR025W		YER083C
	YHR161C	YGL108C	YJR034W	YER048W-A	YGR082W	YPL058C	YGR049W			YMR196W	YCL036W	YMR100W	YIR026C		YDR378C
	YIL015W	YGR021W	YJR035W	YER049W	YGR081C	YOR104W	YGR052W			YMR199W	YCL037C	YMR181C	YIR027C		YPL244C
	YIL101C	YGR080W	YJR048W	YER051W	YJL035C	YDL008W	YGR055W			YMR205C	YCL038C	YMR216C	YIR028W		YBL055C
	YJL187C	YGR283C	YJR054W	YER059W	YJL034W	YGL126W	YGR059W			YMR232W	YCL043C	YMR251W	YIR038C		YPL144W
	YJL210W	YHR111W	YJR060W	YER063W	YPL271W	YDR239C	YGR065C			YMR238W	YCL044C	YNL052W	YJL001W		YPR061C
	YJL217W	YHR127W	YJR061W	YER067W	YOR171C	YKL017C	YGR066C			YMR250W	YCL045C	YNL187W	YJL002C		YMR156C
	YJR092W	YHR132C	YJR063W	YER069W	YOR172W	YCR096C	YGR070W			YMR251W-A	YCL046W	YNL190W	YJL003W		YBL081W
	YJR099W	YIL103W	YJR074W	YER072W	YIL002W-A	YOR209C	YGR086C			YMR261C	YCL047C	YNL197C	YJL004C		YJR064W
	YKL019W	YIR031C	YJR092W	YER073W	YOR310C	YOR210W	YGR087C			YMR266W	YCL049C	YNL241C	YJL059W		YBR211C
	YKL209C	YJL061W	YJR095W	YER074W-A	YMR005W	YGL114W	YGR088W			YMR291W	YCL050C	YNL277W	YJL071W		YOR359W
	YKR013W	YJL085W	YJR099W	YER079W	YNL229C	YIR026C	YGR095C			YMR300C	YCL051W	YNL307C	YJL072C		YOR260W
	YKR039W	YJL090C	YJR103W	YER080W	YOL087C	YJL216C	YGR108W			YMR303C	YCL052C	YNR066C	YJL088W		YGR001C
	YKR052C	YJL118W	YJR105W	YER092W	YOL086W-A	YGL098W	YGR109C			YMR304C-A	YCL053C	YOL027C	YJL105W		YJR112W
	YKR077W	YJL171C	YJR115W, YJR116W	YER095W	YBR104W	YIL134W	YGR125W			YMR305C	YCL054W	YOL052C-A	YJL131C		YML060W
	YKR093W	YJR139C	YJR117W	YER096W	YLR285W	YGR084C	YGR136W			YMR315W	YCL056C	YOL076W	YJL143W		YER149C
	YKR096W	YKL003C	YJR120W, YJR121W	YER097W, YER098W	YLR284C	YHR142W	YGR142W			YMR316C-A	YCL057W	YOL141W	YJL144W		YMR048W
	YLL039C	YKL013C	YJR122W	YER102W	YDR247W	YGR254W	YGR144W			YMR316W	YCL058C	YOL147C	YJL158C		YLR060W
	YLR042C	YKL135C	YJR141W	YER104W	YGL078C	YLR427W	YGR146C			YMR323W	YCL059C	YOR113W	YJL184W		YOL146W
	YLR058C	YKL174C	YJR146W, YJR147W	YER117W	YDR060W	YDL103C	YGR147C			YNL007C	YCL060C	YOR140W	YJL185C		YLR163C
	YLR059C	YKL183W	YJR148W	YER120W	YJL140W	YHR117W	YGR155W			YNL015W	YCL061C	YOR204W	YJL208C		YIL062C
	YLR121C	YKR006C	YJR149W	YER123W	YJL141C	YLR212C	YGR157W			YNL030W	YCL062W	YOR229W	YJR002W		YOR046C
	YLR183C	YLL007C	YKL221W	YER127W	YBR202W	YMR043W	YGR161C			YNL036W	YCL063W	YOR253W	YJR010C-A		YER156C
	YML119W	YLL034C	YKL216W	YER129W	YKL205W	YNR056C	YGR169C			YNL037C	YCL064C	YOR298C-A	YJR055W		YFL047W
	YMR026C	YLR009W	YKL208W	YER131W	YDR052C	YDL104C	YGR174C			YNL065W	YCL065W	YOR374W	YJR067C		YLR010C
	YMR179W	YLR069C	YKL190W	YER133W	YBL014C	YJL213W	YGR183C			YNL066W	YCL066W	YOR384W	YJR068W		YLR291C
	YMR208W	YLR082C	YKL185W	YER136W	YDR260C	YMR016C	YGR189C			YNL104C	YCL068C	YPL032C	YJR069C		YGR276C
	YMR253C	YLR093C	YKL184W	YER140W	YDR496C	YGL051W	YGR192C			YNL134C	YCL069W	YPL058C	YJR093C		YOL128C
	YNL037C	YLR173W	YKL171W	YER141W	YOL060C	YMR287C	YGR199W			YNL142W	YCLX01W	YPL111W	YJR095W		YDR084C
	YNL129W	YLR210W	YKL170W	YER143W	YDR090C	YBR281C	YGR201C			YNL157W	YCLX02C	YPL179W	YJR097W		YJR003C
	YNL161W	YLR243W	YKL160W	YER146W	YML100W	YPL162C	YGR204W			YNL160W	YCLX04W	YPL240C	YJR108W		YCL031C
	YNL217W	YLR383W	YKL157W	YER148W	YML101C	YKR063C	YGR209C			YNL190W	YCLX05C	YPR027C	YJR118C		YAL055W
	YNL218W	YLR405W	YKL156W	YER154W	YLL050C	YHL046C	YGR213C			YNL192W	YCLX06C	YPR042C	YJR133W		YOL133W
	YNL279W	YML019W	YKL150W	YER157W	YLL049W	YDR524W-C	YGR224W			YNL194C	YCLX10C	YPR160W	YJR153W		YCL036W
	YNL280C	YML071C	YKL142W	YER164W	YMR295C	YOR393W	YGR236C			YNL195C	YCLX11W	YPR194C	YKL001C		YGL070C
	YNL289W	YMR071C	YKL141W	YER166W	YGL122C	YOR090C	YGR243W			YNL208W	YCLX12W		YKL002W		YJR056C
	YNL327W	YMR079W	YKL140W	YER169W	YLR336C	YAL020C	YGR244C			YNL220W	YCR002C		YKL003C		YML074C
	YNR067C	YMR099C	YKL127W	YER170W	YDR051C	YJL097W	YGR248W			YNL231C	YCR003W		YKL004W		YKR074W
	YOL017W	YMR153W	YKL121W	YER171W	YJR063W	YEL069C	YGR249W			YNL241C	YCR004C		YKL005C		YGR031W
	YOL019W	YMR210W	YKL120W	YER173W	YIL078W	YPL248C	YGR250C			YNL274C	YCR007C		YKL006W		YGR201C
	YOR173W	YMR239C	YKL109W	YER176W	YIL079C	YHL030W	YGR254W			YNL279W	YCR008W		YKL007W		YEL051W
	YOR358W	YNL023C	YKL096W	YER177W	YHR146W	YER149C	YGR256W			YNL300W	YCR009C		YKL008C		YNL151C
	YPL014W	YNL091W	YKL086W	YER182W	YOR338W	YLR219W	YGR275W			YNL327W	YCR010C		YKL011C		YBR028C
	YPL018W	YNL137C	YKL085W	YER187W	YNR006W	YPR107C	YGR286C			YNR001C	YCR011C		YKL023C-A		YOR181W
	YPL019C	YNL176C	YKL072W	YFL055W	YBR143C	YBL097W	YGR289C			YNR014W	YCR014C		YKL023W		YML098W
	YPL087W	YNL262W	YKL071W	YFL052W	YGL171W	YGR261C	YGR292W			YNR044W	YCR015C		YKL026C		YBL059W
	YPL163C	YNR027W	YKL068W-A	YFL049W	YOR353C	YGR058W	YGR294W			YNR050C	YCR016W		YKL033W-A		YDL121C
	YPL250C	YNR047W	YKL058W	YFL046W	YBR125C	YKL132C	YHL016C			YNR060W	YCR020C		YKL056C		YCL057C-A
	YPR009W	YOL094C	YKL051W	YFL032W, YFL031W	YOR254C	YLR028C	YHL021C			YNR066C	YCR020C-A		YKL061W		YMR067C
	YPR031W	YOL107W	YKL023W	YFL030W	YBL050W	YDL098C	YHL024W			YNR067C	YCR023C		YKL071W		YGR133W
	YPR149W	YOR002W	YKL015W	YFL026W	YBL051C	YFL051C	YHL028W			YOL011W	YCR024C		YKL072W		YML092C
	YOL052C-A	YOR006C	YKL007W	YFL021W	YKL010C	YOR232W	YHL036W			YOL016C	YCR025C		YKL077W		YPL263C
	YBL023C	YOR021C	YKR002W	YFL014W	YPR184W	YHL002W	YHL044W			YOL053C-A	YCR026C		YKL084W		YFR009W
	YBL092W	YOR039W	YKR021W	YFL009W	YER122C	YBL040C	YHL046C			YOL058W	YCR027C		YKL093W		YDR177W
	YBR030W	YOR143C	YKR025W	YFL008W	YER123W	YOL047C	YHL047C			YOL059W	YCR028C		YKL094W		YKR044W
	YBR111C	YOR164C	YKR028W	YFL005W	YNL183C	YER024W	YHL048W			YOL084W	YCR029C		YKL107W		YDL122W
	YBR157C	YOR260W	YKR034W	YFL004W	YPL190C	YIL172C	YHR001W-A			YOL086C	YCR029C-A		YKL117W		YNL181W
	YBR241C	YOR261C	YKR042W	YFL001W	YNL267W	YDR166C	YHR002W			YOL106W	YCR031C		YKL137W		YDR363W
	YCL027W	YPL002C	YKR051W	YFR001W	YNL091W	YJL221C	YHR007C			YOL109W	YCR032W		YKL138C		YGR174C
	YCR004C	YPL064C	YKR057W	YFR002W	YBR203W	YOR257W	YHR008C			YOL119C	YCR033W		YKL138C-A		YIL063C
	YCR063W	YPL065W	YKR064W	YFR004W	YDL101C	YNL230C	YHR018C			YOL126C	YCR034W		YKL170W		YJL162C
	YDL048C	YPL237W	YKR070W	YFR007W	YGR103W	YFL053W	YHR022C			YOL136C	YCR035C		YKL171W		YER025W
	YDL077C	YPR048W	YKR076W	YFR008W	YGR102C	YKR079C	YHR030C			YOL143C	YCR036W		YKL180W		YKR099W
	YDL080C	YPR118W	YKR080W	YFR009W, YFR009W-A	YOL051W	YDL055C	YHR033W			YOL150C	YCR037C		YKL189W		YOL009C
	YDL119C	YPR175W	YKR082W	YFR010W	YPR036W	YGL236C	YHR037W			YOL151W	YCR038C		YKR001C		YOR021C
	YDR070C	YPR189W	YKR096W	YFR013W	YER114C	YBL041W	YHR042W			YOL155C	YCR040W		YKR002W		YBR261C
	YDR297W	YFL034C-B	YKR097W	YFR019W	YDR246W	YNL309W	YHR048W			YOR031W	YCR041W		YKR003W		YBR263W
	YDR320C		YKR097W	YFR021W	YJL154C	YDR159W	YHR049W			YOR032C	YCR042C		YKR005C		YML096W
	YDR502C		YKR103W	YFR022W	YHR072W-A	YDR376W	YHR053C			YOR035C	YCR043C		YKR006C		YKR095W-A
	YEL029C		YKR103W, YKR104W	YFR027W	YDL185W	YFL034C-B	YHR055C			YOR036W	YCR044C		YKR007W		YDR234W
	YEL065W		YLL043W	YFR029W	YML022W	YPL037C	YHR071W			YOR052C	YCR045C		YKR008W		YPR023C
	YER053C		YLL029W	YFR036W	YML023C	YOR149C	YHR087W			YOR062C	YCR046C		YKR009C		YHR072W-A
	YFL026W		YLL028W	YFR038W	YOR231W	YMR090W	YHR092C			YOR065W	YCR047C		YKR017C		YGR158C
	YFR055W		YLL008W	YFR042W	YKL125W	YHL040C	YHR094C			YOR084W	YCR048W		YKR029C
	YGL028C		YLR007W	YFR048W	YBR197C	YHL039W	YHR096C			YOR107W	YCR049C		YKR030W
	YGL187C		YLR011W	YFR049W	YDR097C	YGL186C	YHR104W			YOR120W	YCR050C		YKR043C
	YGR111W		YLR019W	YFR052W	YMR076C	YBR246W	YHR112C			YOR121C	YCR051W		YKR044W
	YGR221C		YLR061W	YGL256W	YIL158W	YGL173C	YHR126C			YOR128C	YCR052W		YKR051W
	YGR286C		YLR063W	YGL255W	YER126C	YML031W	YHR128W			YOR134W	YCR054C		YKR052C
	YHR092C		YLR077W	YGL254W	YER127W	YDR322W	YHR136C			YOR135C	YCR055C		YKR065C
	YHR097C		YLR080W	YGL253W	YER177W	YHR039C-A	YHR137W			YOR136W	YCR056W		YKR070W
	YIL123W		YLR092W	YGL250W	YKR002W	YOL015W	YHR139C			YOR137C	YCR057C		YKR071C
	YIL166C		YLR092W	YGL249W	YKR001C	YNL097C	YHR140W			YOR153W	YCR058C		YKR083C
	YIR039C		YLR099W-A	YGL248W	YKL095W	YJR056C	YHR142W			YOR161C	YCR059C		YKR097W
	YJL026W		YLR104W	YGL247W	YML082W	YPR098C	YHR153C			YOR173W	YCR060W		YKR105C
	YJL048C		YLR109W	YGL245W	YER141W	YDL004W	YHR160C			YOR181W	YCR061W		YKR106W
	YJL130C		YLR128W	YGL244W	YER064C	YGR165W	YHR162W			YOR202W	YCR062W		YLL001W
	YJL144W		YLR137W	YGL243W	YOR354C	YCR066W	YHR174W			YOR203W	YCR063W		YLL002W
	YJR039W		YLR142W	YGL241W	YPL279C	YOR076C	YHR179W			YOR208W	YCR064C		YLL003W
	YKL062W		YLR146W-A	YGL240W	YMR109W	YLR072W	YHR183W			YOR220W	YCR065W		YLL004W
	YKL151C		YLR148W	YGL238W	YMR037C	YBR013C	YHR190W			YOR225W	YCR066W		YLL005C
	YKR049C		YLR150W	YGL234W	YPL084W	YNL026W	YHR209W			YOR226C	YCR067C		YLL006W
	YKR058W		YLR174W	YGL233W	YGR092W	YMR014W	YHR211W			YOR230W	YCR068W		YLL006W-A
	YLR109W		YLR175W	YGL232W	YKL181W	YPL191C	YHR214W			YOR263C	YCR071C		YLL007C
	YLR136C		YLR180W	YGL227W	YBL004W	YDR107C	YHR215W			YOR264W	YCR072C		YLL014W
	YLR187W		YLR185W	YGL226W	YLR414C	YJR019C	YHR217C			YOR267C	YCR073C		YLL025W
	YML131W		YLR186W	YGL225W	YOR290C	YGR282C	YIL011W			YOR302W	YCR074C		YLL042C
	YMR020W		YLR187W	YGL215W	YLR363C	YDR481C	YIL013C			YOR303W	YCR075C		YLL055W
	YMR031C		YLR188W	YGL212W	YLR363W-A	YDR082W	YIL015W			YOR337W	YCR076C		YLL056C
	YMR041C		YLR190W	YGL211W	YOR021C	YKL012W	YIL034C			YOR338W	YCR077C		YLL057C
	YMR182C		YLR197W	YGL210W	YLR231C	YBR236C	YIL040W			YOR342C	YCR079W		YLL063C
	YNL042W		YLR220W	YGL207W	YDR313C	YLR368W	YIL045W			YOR344C	YCR080W		YLL064C
	YNL063W		YLR224W	YGL205W	YOR061W	YPR028W	YIL046W			YOR374W	YCR081W		YLR001C
	YNL098C		YLR226W	YGL202W	YNL169C	YPR114W	YIL050W			YOR385W	YCR082W		YLR003C
	YNL104C		YLR237W	YGL197W	YPL010W	YBR014C	YIL051C			YOR393W	YCR083W		YLR004C
	YNL277W		YLR238W	YGL196W	YPL011C	YDR475C	YIL055C			YPL004C	YCR084C		YLR005W
	YNL300W		YLR249W	YGL195W	YOR224C	YML049C	YIL057C			YPL014W	YCR085W		YLR006C
	YNR044W		YLR251W, YLR252W	YGL181W	YGR096W	YIL116W	YIL065C			YPL024W	YCR086W		YLR007W
	YNR049C		YLR264W	YGL180W	YKL183W	YEL048C	YIL066C			YPL026C	YCR087W		YLR010C
	YOL011W		YLR271W	YGL174W	YOR335C	YEL065W	YIL067C			YPL054W	YCR088W		YLR011W
	YOL052C		YLR289W	YGL171W	YML115C	YDR515W	YIL070C			YPL057C	YCR090C		YLR012C
	YOL123W		YLR300W	YGL169W, YGL168W	YER178W	YPL175W	YIL071C			YPL058C	YCR092C		YLR013W
	YOR374W		YLR307W	YGL162W	YMR124W	YPL255W	YIL072W			YPL061W	YCR093W		YLR020C
	YPL110C		YLR312W-A	YGL160W	YKL128C	YPL023C	YIL087C			YPL066W	YCR094W		YLR021W
	YPL240C		YLR344W	YGL159W	YNL197C	YDL239C	YIL094C			YPL067C	YCR095C		YLR065C
	YPL256C		YLR352W	YGL158W	YDR229W	YJL144W	YIL101C			YPL075W	YCR097W-A		YLR066W
	YMR251W-A		YLR362W	YGL155W	YDL014W	YGR177C	YIL107C			YPL089C	YCR102C		YLR080W
			YLR369W	YGL153W	YDL015C	YML112W	YIL113W			YPL092W	YCR104W		YLR091W
			YLR372W	YGL151W	YEL046C	YDR115W	YIL119C			YPL111W	YCR106W		YLR097C
			YLR375W	YGL148W	YDL160C	YDR113C	YIL121W			YPL135W	YCR107W		YLR100W
			YLR388W	YGL145W	YDL159W	YER077C	YIL136W			YPL154C	YCRX01W		YLR102C
			YLR390W-A	YGL141W	YDR528W	YER079W	YIL138C			YPL156C	YCRX04W		YLR126C
			YLR407W	YGL139W	YGR267C	YDR499W	YIL152W			YPL163C	YCRX05W		YLR151C
			YLR438W	YGL137W	YKL078W	YLR039C	YIL156W			YPL165C	YCRX06W		YLR152C
			YLR454W	YGL134W	YLR208W	YML030W	YIL160C			YPL166W	YCRX07W		YLR153C
			YML118W	YGL130W	YCR057C	YPR003C	YIL164C			YPL177C	YCRX08W		YLR154C-H
			YML112W	YGL126W	YLL031C	YKR048C	YIL169C			YPL185W	YCRX09C		YLR155C
			YML111W	YGL125W	YDR177W	YDL157C	YIL172C			YPL186C	YCRX10W		YLR156C-A
			YML102W	YGL117W	YHR193C	YBL016W	YIL176C			YPL221W	YCRX11W		YLR156W
			YML098W	YGL116W	YHR194W	YLR324W	YIR016W			YPL223C	YCRX12W		YLR157C
			YML094W	YGL115W	YBR066C	YLR035C	YIR019C			YPL230W	YCRX13W		YLR157C-C
			YML057W	YGL113W	YDR372C	YIL049W	YIR028W			YPL240C	YCRX14W		YLR157W-D
			YML050W	YGL111W	YDR373W	YEL056W	YIR032C			YPL247C	YCRX15W		YLR159C-A
			YML042W	YGL106W	YDR529C	YNL208W	YIR035C			YPL250C	YCRX16C		YLR160C
			YML042W	YGL105W	YHR021C	YOR368W	YIR038C			YPL256C	YCRX17W		YLR161W
			YML027W	YGL100W	YDR100W	YIL161W	YIR041W			YPL262W	YCRX19W		YLR162W-A
			YML024W	YGL099W	YJL217W	YPL061W	YIR042C			YPL265W	YCRX20C		YLR163C
			YML017W	YGL093W	YPR061C	YPL196W	YJL008C			YPL274W	YCRX21C		YLR164W
			YML012W	YGL092W	YEL039C	YOR233W	YJL026W			YPL281C	YDL001W		YLR191W
			YML007W	YGL090W	YEL038W	YPL219W	YJL034W			YPR002W	YDL002C		YLR211C
			YML001W	YGL086W	YIL127C	YNL274C	YJL038C			YPR035W	YDL004W		YLR212C
			YMR002W	YGL082W	YIL126W	YDL002C	YJL046W			YPR065W	YDL005C		YLR215C
			YMR003W	YGL081W	YMR055C	YOL112W	YJL048C			YPR138C	YDL006W		YLR257W
			YMR005W	YGL080W	YHR051W	YBR241C	YJL052W			YPR145W	YDL007W		YLR262C
			YMR009W	YGL079W	YMR211W	YBR242W	YJL053W			YPR149W	YDL008W		YLR265C
			YMR010W	YGL073W	YNL211C	YMR009W	YJL057C			YPR156C	YDL009C		YLR307C-A
			YMR011W	YGL068W	YDL126C	YOR042W	YJL082W			YPR160W	YDL010W		YLR308W
			YMR020W	YGL066W	YNL313C	YDL001W	YJL088W			YPR184W	YDL011C		YLR346C
			YMR030W	YGL063W	YNL312W	YMR130W	YJL089W			YPR192W	YDL012C		YLR377C
			YMR043W	YGL060W	YML072C	YLR345W	YJL105W			YPR195C	YDL013W		YLR395C
			YMR044W	YGL059W	YDR101C	YOR265W	YJL107C				YDL014W		YLR404W
			YMR063W, YMR064W	YGL050W	YOR327C	YOR299W	YJL127C				YDL015C		YLR405W
			YMR070W	YGL047W	YMR291W	YJR042W	YJL137C				YDL016C		YLR411W
			YMR072W	YGL045W	YGR239C	YAL055W	YJL138C				YDL017W		YLR431C
			YMR086W	YGL043W	YBR221C	YOR120W	YJL144W				YDL018C		YLR432W
			YMR087W	YGL036W	YOR374W	YJL059W	YJL149W				YDL019C		YLR455W
			YMR113W	YGL030W	YNR019W	YGR251W	YJL151C				YDL020C		YLR456W
			YMR130W	YGL029W	YJR016C	YIL173W	YJL153C				YDL021W		YML001W
			YMR143W	YGL022W	YDR404C	YJL222W	YJL158C				YDL025C		YML002W
			YMR147W	YGL019W	YDR405W	YIL088C	YJL159W				YDL026W		YML005W
			YMR152W	YGL017W	YOR148C	YGR088W	YJL161W				YDL027C		YML006C
			YMR155W	YGL016W	YKL046C	YNL249C	YJL166W				YDL028C		YML009C
			YMR158W	YGL014W	YNL062C	YDR279W	YJL167W				YDL029W		YML022W
			YMR173W, YMR173W-A	YGL010W	YNL061W	YMR275C	YJL172W				YDL030W		YML023C
			YMR176W	YGL002W	YGR054W	YBR261C	YJL181W				YDL031W		YML027W
			YMR184W	YGR003W	YNL125C	YCR087C-A	YJL183W				YDL032W		YML050W
			YMR185W	YGR004W	YER119C	YGL142C	YJL186W				YDL033C		YML054C-A
			YMR189W	YGR006W	YER120W	YFR052W	YJL196C				YDL034W		YML077W
			YMR194W	YGR007W	YNL141W	YCR097W	YJL200C				YDL036C		YML078W
			YMR196W	YGR012W	YML068W	YJL130C	YJL212C				YDL037C		YML079W
			YMR199W	YGR013W	YKL098W	YEL054C	YJL221C				YDL039C		YML092C
			YMR206W	YGR016W	YKL099C	YDR435C	YJL223C				YDL040C		YML105C
			YMR230W	YGR017W	YNL225C	YHR175W	YJR001W				YDL041W		YML108W
			YMR231W	YGR019W	YDL194W	YLR009W	YJR004C				YDL042C		YML131W
			YMR241W	YGR023W	YHR208W	YDR454C	YJR008W				YDL043C		YMR003W
			YMR250W	YGR028W	YDR138W	YAL059W	YJR009C				YDL044C		YMR004W
			YMR251W-A	YGR029W	YDR176W	YDR328C	YJR042W				YDL045C		YMR005W
			YMR266W	YGR034W	YDR175C	YDR339C	YJR044C				YDL045W-A		YMR014W
			YMR267W	YGR042W	YNL287W	YBR015C	YJR047C				YDL046W		YMR021C
			YMR269W	YGR046W	YKL080W	YLL052C	YJR048W				YDL047W		YMR022W
			YMR291W	YGR055W	YML059C	YLR384C	YJR059W				YDL049C		YMR029C
			YMR292W	YGR056W	YML058W-A	YEL012W	YJR073C				YDL050C		YMR030W
			YMR294W	YGR070W	YMR146C	YJL079C	YJR074W				YDL051W		YMR034C
			YMR297W	YGR072W	YNL191W	YER093C-A	YJR078W				YDL052C		YMR035W
			YMR304W	YGR074W	YGR147C	YPL152W	YJR093C				YDL053C		YMR044W
			YMR307W	YGR080W	YLR451W	YGR174W-A	YJR095W				YDL054C		YMR088C
			YMR312W	YGR082W	YKR011C	YOR063W	YJR096W				YDL056W		YMR095C
			YMR315W	YGR090W	YIL115C	YIR012W	YJR103W				YDL057W		YMR096W
			YNL327W	YGR093W	YOR014W	YJL066C	YJR104C				YDL058W		YMR097C
			YNL300W	YGR094W	YNL302C	YBR272C	YJR109C				YDL059C		YMR101C
			YNL298W	YGR096W	YJL181W	YMR150C	YJR112W				YDL060W		YMR129W
			YNL289W	YGR099W	YDR003W	YDR023W	YJR115W				YDL061C		YMR130W
			YNL277W-A	YGR100W	YJL151C	YGR067C	YJR121W				YDL062W		YMR144W
			YNL275W	YGR101W	YOR109W	YMR223W	YJR122W				YDL063C		YMR153W
			YNL268W	YGR105W	YLR395C	YLR121C	YJR133W				YDL064W		YMR161W
			YNL250W	YGR108W	YHR042W	YJL058C	YJR137C				YDL065C		YMR168C
			YNL243W	YGR110W	YIL107C	YNL078W	YJR152W				YDL066W		YMR187C
			YNL234W	YGR113W	YKL130C	YMR222C	YJR154W				YDL067C		YMR204C
			YNL217W	YGR116W	YGR068C	YOR321W	YJR155W				YDL068W		YMR221C
			YNL216W	YGR118W	YDR208W	YDR542W	YJR156C				YDL069C		YMR238W
			YNL192W	YGR121W-A	YBL007C	YGR247W	YJR159W				YDL072C		YMR252C
			YNL186W	YGR122W	YBR107C	YLR215C	YJR160C				YDL073W		YMR256C
			YNL178W	YGR125W	YBR108W	YPL167C	YJR161C				YDL074C		YMR267W
			YNL160W	YGR126W	YLR027C	YDL173W	YKL001C				YDL075W		YMR279C
			YNL155W	YGR127W	YNL270C	YDR298C	YKL016C				YDL076C		YMR289W
			YNL145W	YGR129W	YLR034C	YMR144W	YKL026C				YDL077C		YMR292W
			YNL129W	YGR131W	YJR097W	YLR178C	YKL035W				YDL078C		YMR298W
			YNL117W	YGR133W	YJR121W	YOR178C	YKL051W				YDL079C		YMR322C
			YNL103W	YGR134W	YOR288C	YJL095W	YKL060C				YDL080C		YMR323W
			YNL102W	YGR135W	YOR289W	YIL096C	YKL062W				YDL081C		YNL001W
			YNL090W	YGR136W, YGR137W	YHR069C	YPR058W	YKL067W				YDL082W		YNL002C
			YNL087W	YGR140W	YHR070W	YPL104W	YKL071W				YDL083C		YNL003C
			YNL086W	YGR141W	YER068W	YBL105C	YKL085W				YDL084W		YNL006W
			YNL070W	YGR143W	YBL099W	YPR115W	YKL086W				YDL085W		YNL007C
			YNL066W	YGR144W	YLR314C	YNL327W	YKL091C				YDL086W		YNL008C
			YNL065W	YGR145W	YDR069C	YJL156C	YKL094W				YDL087C		YNL009W
			YNL063W	YGR149W	YPL199C	YMR068W	YKL096W				YDL088C		YNL015W
			YNL061W	YGR155W	YPL198W	YMR148W	YKL096W-A				YDL089W		YNL024C-A
			YNL053W	YGR156W	YDR238C	YKL187C	YKL107W				YDL090C		YNL038W
			YNL051W	YGR162W	YLR312W-A	YLR431C	YKL109W				YDL091C		YNL051W
			YNL042W	YGR165W	YHL047C	YAL058W	YKL120W				YDL092W		YNL070W
			YNL036W	YGR166W	YJL158C	YHR140W	YKL125W				YDL093W		YNL081C
			YNL015W	YGR167W	YDR119W	YLR141W	YKL134C				YDL094C		YNL141W
			YNL012W	YGR173W	YDL128W	YOR315W	YKL138C				YDL095W		YNL155W
			YNL009W	YGR174W-A	YIL160C	YCR016W	YKL141W				YDL096C		YNL156C
			YNL009W	YGR181W	YIL159W	YPR186C	YKL150W				YDL097C		YNL157W
			YNL006W	YGR186W	YNL080C	YIL021W	YKL151C				YDL098C		YNL169C
			YNL001W	YGR195W	YDR389W	YER158C	YKL152C				YDL099W		YNL246W
			YNR004W	YGR199W	YIL106W	YPL029W	YKL159C				YDL100C		YNL259C
			YNR009W	YGR203W	YOL045W	YDR516C	YKL163W				YDL101C		YNL260C
			YNR014W	YGR204W	YNL077W	YDR517W	YKL164C				YDL102W		YNL277W
			YNR033W	YGR206W	YCR035C	YEL020W-A	YKL182W				YDL103C		YNL277W-A
			YNR034W-A	YGR208W	YMR304W	YDL045W-A	YKL187C				YDL104C		YNL284C
			YNR044W	YGR212W	YCR072C	YDL169C	YKL198C				YDL105W		YNL316C
			YNR045W	YGR215W	YKL210W	YNL165W	YKL216W				YDL106C		YNL331C
			YNR063W	YGR217W	YBR161W	YLR323C	YKL217W				YDL108W		YNL335W
			YNR070W	YGR218W	YFR034C	YER061C	YKL219W				YDL109C		YNL336W
			YOL164W	YGR225W	YLL038C	YIL132C	YKL220C				YDL111C		YNR002C
			YOL151W	YGR227W	YPL088W	YKR019C	YKL221W				YDL112W		YNR007C
			YOL141W	YGR232W	YPL089C	YLR085C	YKL224C				YDL115C		YNR008W
			YOL127W	YGR234W	YOR116C	YOR103C	YKR008W				YDL116W		YNR009W
			YOL125W	YGR247W	YER094C	YNL099C	YKR009C				YDL117W		YNR010W
			YOL117W	YGR251W	YLR038C	YJL055W	YKR013W				YDL118W		YNR011C
			YOL112W	YGR252W	YDR444W	YBR276C	YKR025W				YDL119C		YNR012W
			YOL084W	YGR271W	YDR443C	YKL034W	YKR034W				YDL120W		YNR024W
			YOL083W	YGR275W	YPR163C	YOR294W	YKR037C				YDL121C		YNR029C
			YOL082W	YGR278W	YDR198C	YEL023C	YKR044W				YDL122W		YNR030W
			YOL076W	YGR288W	YBR120C	YOR245C	YKR046C				YDL123W		YNR048W
			YOL071W	YHL039W	YBL035C	YJL126W	YKR049C				YDL125C		YNR049C
			YOL059W	YHL036W	YER026C	YOR261C	YKR052C				YDL126C		YNR059W
			YOL058W	YHL030W	YDR072C	YML054C	YKR058W				YDL127W		YNR060W
			YOL053W	YHL028W	YPL245W	YLR412W	YKR061W				YDL128W		YNR062C
			YOL051W	YHL025W	YLR047C	YGL155W	YKR069W				YDL129W		YNR063W
			YOL042W	YHR001W-A	YOR372C	YPL156C	YKR084C				YDL130W		YNR064C
			YOL039W	YHR002W	YOR373W	YAL008W	YKR097W				YDL132W		YNR067C
			YOL034W	YHR010W	YBL006C	YBR227C	YKR103W				YDL133W		YOL001W
			YOL033W	YHR012W	YBL005W	YIL123W	YKR105C				YDL134C		YOL002C
			YOL019W	YHR017W	YLR401C	YHR097C	YKR106W				YDL135C		YOL003C
			YOL017W	YHR020W	YML106W	YJL112W	YLL009C				YDL136W		YOL007C
			YOL015W	YHR025W	YML107C	YGR053C	YLL012W				YDL137W		YOL008W
			YOL014W	YHR026W	YGL076C	YIL057C	YLL024C				YDL138W		YOL009C
			YOL011W	YHR033W	YGL190C	YLR050C	YLL025W				YDL139C		YOL010W
			YOL008W	YHR035W	YDL246C	YBR285W	YLL026W				YDL140C		YOL014W
			YOL004W	YHR036W	YHL011C	YOL031C	YLL028W				YDL141W		YOL028C
			YOL001W	YHR037W	YDR525W-A	YGL027C	YLL039C				YDL142C		YOL029C
			YOR003W	YHR040W	YMR280C	YDL178W	YLL041C				YDL143W		YOL032W
			YOR003W	YHR042W	YGR136W	YNR050C	YLL046C				YDL144C		YOL042W
			YOR011W-A	YHR045W	YNL147W	YDR503C	YLL051C				YDL145C		YOL043C
			YOR027W	YHR048W	YNL148C	YBR167C	YLL052C				YDL146W		YOL044W
			YOR037W	YHR050W	YOR133W	YDR386W	YLL056C				YDL147W		YOL052C-A
			YOR042W	YHR052W	YBR068C	YBL066C	YLL057C				YDL148C		YOL056W
			YOR063W	YHR059W	YBR069C	YGR277C	YLL064C				YDL149W		YOL064C
			YOR065W	YHR066W	YHR098C	YJR044C	YLR004C				YDL150W		YOL071W
			YOR078W	YHR068W	YPL180W	YOR117W	YLR006C				YDL151C		YOL077W-A
			YOR080W	YHR070W	YHR170W	YDR196C	YLR023C				YDL152W		YOL089C
			YOR084W	YHR072W	YJR145C	YBL039W-B	YLR037C				YDL153C		YOL102C
			YOR085W	YHR072W-A	YJL218W	YBR244W	YLR042C				YDL154W		YOL123W
			YOR091W	YHR073W, YHR073W-A	YDR295C	YGR040W	YLR044C				YDL155W		YOL124C
			YOR092W	YHR074W	YDR296W	YHR036W	YLR049C				YDL156W		YOL129W
			YOR096W	YHR078W	YGR234W	YGL224C	YLR050C				YDL157C		YOL139C
			YOR099W	YHR081W	YOR168W	YPL153C	YLR053C				YDL158C		YOL146W
			YOR104W, YOR105W	YHR083W	YDR062W	YER174C	YLR058C				YDL159W		YOL147C
			YOR107W	YHR085W	YDL042C	YIL010W	YLR074C				YDL160C		YOL152W
			YOR111W	YHR086W	YNL268W	YIR037W	YLR075W				YDL161W		YOL159C
			YOR120W	YHR099W	YHR210C	YNL243W	YLR079W				YDL163W		YOL162W
			YOR134W	YHR102W	YKL027W	YNL244C	YLR081W				YDL164C		YOL163W
			YOR136W	YHR103W	YGR243W	YDL153C	YLR089C				YDL165W		YOR001W
			YOR140W	YHR104W	YNL087W	YNL152W	YLR090W				YDL166C		YOR002W
			YOR153W	YHR108W	YNL232W	YNL273W	YLR091W				YDL167C		YOR003W
			YOR158W	YHR110W	YPR023C	YMR027W	YLR092W				YDL168W		YOR004W
			YOR163W	YHR111W	YPR024W	YBL063W	YLR095C				YDL170W		YOR006C
			YOR168W	YHR113W	YDR280W	YER052C	YLR099C				YDL171C		YOR007C
			YOR173W	YHR114W	YHR049W	YPR196W	YLR109W				YDL172C		YOR011W-A
			YOR174W	YHR116W, YHR117W	YKL166C	YJL185C	YLR110C				YDL173W		YOR012W
			YOR176W	YHR119W	YOR153W	YHR068W	YLR121C				YDL175C		YOR019W
			YOR187W	YHR121W	YBL045C	YHR025W	YLR130C				YDL176W		YOR020C
			YOR191W	YHR122W	YER013W	YHR109W	YLR134W				YDL177C		YOR020W-A
			YOR203W, YOR204W	YHR123W	YPL204W	YNL238W	YLR136C				YDL178W		YOR031W
			YOR227W	YHR124W	YAL051W	YBR140C	YLR142W				YDL179W		YOR032C
			YOR229W	YHR127W	YOR322C	YBL101C	YLR152C				YDL180W		YOR032W-A
			YOR230W	YHR128W	YEL025C	YKL033W	YLR153C				YDL181W		YOR044W
			YOR236W	YHR132W-A	YPL254W	YNR060W	YLR168C				YDL183C		YOR045W
			YOR237W	YHR134W	YGR158C	YBR022W	YLR174W				YDL184C		YOR070C
			YOR238W	YHR137W	YOR359W	YGL048C	YLR177W				YDL185W		YOR085W
			YOR247W, YOR248W	YHR143W	YLR454W	YHR091C	YLR178C				YDL186W		YOR097C
			YOR258W	YHR143W-A	YDR251W	YOL145C	YLR179C				YDL187C		YOR110W
			YOR269W	YHR146W	YIL131C	YDR331W	YLR188W				YDL188C		YOR114W
			YOR272W	YHR148W	YGR210C	YPR073C	YLR193C				YDL189W		YOR143C
			YOR274W	YHR154W	YGR211W	YDL234C	YLR194C				YDL190C		YOR148C
			YOR278W	YHR155W	YLR353W	YOR163W	YLR205C				YDL191W		YOR161C-C
			YOR293W	YHR159W	YML009C	YNL157W	YLR218C				YDL192W		YOR174W
			YOR315W	YHR162W	YKL087C	YGL090W	YLR225C				YDL193W		YOR190W
			YOR326W	YHR163W	YCL031C	YDR283C	YLR237W				YDL194W		YOR192C
			YOR328W	YHR167W	YEL006W	YPL060W	YLR256W				YDL195W		YOR201C
			YOR328W	YHR168W	YLR373C	YNL264C	YLR257W				YDL197C		YOR202W
			YOR355W	YHR169W	YLR375W	YDR495C	YLR258W				YDL199C		YOR237W
			YOR368W	YHR170W	YEL047C	YPR047W	YLR259C				YDL200C		YOR242C
			YOR373W	YHR171W	YOR046C	YOR130C	YLR267W				YDL201W		YOR265W
			YOR374W	YHR172W	YDL051W	YPL038W	YLR278C				YDL202W		YOR266W
			YOR378W	YHR176W	YDL052C	YPR063C	YLR281C				YDL203C		YOR287C
			YOR384W	YHR177W	YBR123C	YOR347C	YLR283W				YDL205C		YOR304C-A
			YPL274W	YHR179W	YMR256C	YKR054C	YLR286C				YDL206W		YOR305W
			YPL273W	YHR181W	YPR140W	YDR108W	YLR297W				YDL207W		YOR306C
			YPL268W	YHR183W	YPR139C	YEL050C	YLR300W				YDL208W		YOR368W
			YPL265W	YHR184W	YJL044C	YBL037W	YLR303W				YDL209C		YOR378W
			YPL262W	YHR187W	YJL076W	YLR080W	YLR304C				YDL211C		YOR381W-A
			YPL260W	YHR189W	YIL142W	YPL208W	YLR309C				YDL212W		YOR382W
			YPL239W	YHR190W	YIL143C	YMR112C	YLR313C				YDL213C		YOR387C
			YPL237W	YHR192W	YOR051C	YPL133C	YLR318W				YDL214C		YOR388C
			YPL231W	YHR195W	YAR002W	YDR512C	YLR327C				YDL216C		YOR389W
			YPL221W	YHR196W	YFR017C	YHR188C	YLR330W				YDL217C		YOR394W
			YPL213W	YHR197W	YOR008C	YDR265W	YLR342W				YDL218W		YPL003W
			YPL211W	YHR200W	YBR127C	YHR120W	YLR346C				YDL219W		YPL004C
			YPL207W	YHR205W	YIL074C	YKL038W	YLR348C				YDL220C		YPL005W
			YPL203W	YHR208W	YDL003W	YPL262W	YLR350W				YDL221W		YPL033C
			YPL200W	YHR211W	YBL076C	YIL009W	YLR354C				YDL224C		YPL051W
			YPL198W, snR59	YIL162W	YBL009W	YDR308C	YLR355C				YDL225W		YPL083C
			YPL189W	YIL153W	YNL068C	YBR257W	YLR359W				YDL226C		YPL084W
			YPL187W	YIL144W	YNR043W	YFL059W	YLR376C				YDL228C		YPL123C
			YPL183W-A	YIL142W	YDR500C	YOR022C	YLR377C				YDL230W		YPL124W
			YPL179W	YIL141W, YIL140W	YDR501W	YJR017C	YLR381W				YDL231C		YPL159C
			YPL170W	YIL134W	YPR041W	YBL058W	YLR388W				YDL232W		YPL165C
			YPL149W	YIL130W	YPL237W	YMR004W	YLR399C				YDL233W		YPL177C
			YPL147W	YIL128W	YNR028W	YLL029W	YLR406C				YDL235C		YPL178W
			YPL147W	YIL125W	YGL035C	YMR088C	YLR413W				YDL236W		YPL187W
			YPL143W	YIL124W	YER184C	YJL081C	YLR414C				YDL237W		YPL191C
			YPL131W	YIL123W	YER185W	YBR168W	YLR432W				YDL239C		YPL192C
			YPL126W	YIL122W	YKL216W	YFR038W	YLR438W				YDL240W		YPL193W
			YPL120W	YIL113W	YLR398C	YDR436W	YLR450W				YDL241W		YPL225W
			YPL118W	YIL112W	YPR008W	YDR055W	YLR456W				YDL243C		YPL230W
			YPL116W	YIL111W	YJL062W-A	YDR432W	YLR461W				YDL244W		YPL248C
			YPL111W	YIL110W	YJL063C	YFL037W	YML003W				YDL247W		YPL257W
			YPL097W	YIL108W	YOR089C	YMR105C	YML004C				YDL248W		YPL265W
			YPL093W	YIL103W	YGR106C	YLR268W	YML009C				YDR002W		YPL266W
			YPL081W	YIL097W	YDL195W	YLR286C	YML016C				YDR003W		YPL280W
			YPL079W	YIL095W	YDL197C	YIL076W	YML017W				YDR004W		YPL281C
			YPL075W	YIL092W	YOR246C	YIL152W	YML027W				YDR005C		YPL282C
			YPL066W	YIL090W	YOL027C	YKR072C	YML028W				YDR006C		YPR001W
			YPL054W	YIL078W	YMR313C	YJR124C	YML047C				YDR007W		YPR002W
			YPL048W	YIL076W	YMR314W	YGL133W	YML048W				YDR008C		YPR006C
			YPL036W	YIL064W	YCL043C	YMR121C	YML050W				YDR012W		YPR007C
			YPL034W	YIL050W	YNL277W	YCL059C	YML051W				YDR013W		YPR009W
			YPL028W	YIL049W	YMR230W	YOR112W	YML054C				YDR014W		YPR020W
			YPL024W	YIL048W	YKL068W	YOR111W	YML058W				YDR016C		YPR048W
			YPL018W	YIL045W	YLR222C	YHR094C	YML058W-A				YDR017C		YPR073C
			YPL014W	YIL041W	YHR065C	YKL206C	YML070W				YDR020C		YPR101W
			YPL006W	YIL040W	YHR066W	YKR074W	YML083C				YDR021W		YPR151C
			YPL003W	YIL036W	YIR016W	YKL214C	YML087C				YDR022C		YPR155C
			YPR002W	YIL031W, YIL030W-A	YKL117W	YFR045W	YML091C				YDR023W		YPR160W
			YPR028W	YIL022W	YFR039C	YJR015W	YML100W				YDR025W		YPR166C
			YPR030W	YIL019W	YFR040W	YLR214W	YML120C				YDR026C		YPR172W
			YPR030W	YIL016W	YBR070C	YLR213C	YML123C				YDR027C		YPR192W
			YPR034W	YIL015W	YGR233C	YPR198W	YML125C				YDR028C
			YPR036W	YIL014W	YMR315W	YMR278W	YML128C				YDR029W
			YPR036W-A	YIL009W	YBR207W	YAL027W	YML131W				YDR030C
			YPR043W	YIL008W	YNL044W	YDR530C	YML132W				YDR031W
			YPR047W	YIL005W	YGL202W	YNL015W	YMR001C				YDR032C
			YPR057W	YIL002W-A	YKL126W	YDR456W	YMR002W				YDR034C
			YPR070W	YIL001W	YJR148W	YDR410C	YMR003W				YDR035W
			YPR094W	YIR004W	YOR389W	YKR021W	YMR006C				YDR036C
			YPR101W	YIR007W	YLR183C	YKL048C	YMR008C				YDR037W
			YPR111W	YIR009W	YGR021W	YKL122C	YMR009W				YDR038C
			YPR113W	YIR010W	YNL144C	YPL244C	YMR011W				YDR039C
			YPR119W	YIR012W	YOL119C	YLR210W	YMR015C				YDR040C
			YPR127W	YIR014W	YJL143W	YHR132C	YMR020W				YDR041W
			YPR133W-A	YIR021W	YOL077W-A	YNL300W	YMR025W				YDR042C
			YPR134W	YIR023W	YOR044W	YDR182W	YMR031W-A				YDR044W
			YPR137W	YIR033W	YDL208W	YJL147C	YMR034C				YDR045C
			YPR145W	YJL218W	YDL209C	YDR070C	YMR058W				YDR047W
			YPR157W	YJL213W	YJR004C	YDR132C	YMR065W				YDR048C
			YPR165W	YJL210W	YJR005W	YDR533C	YMR070W				YDR049W
			YPR168W	YJL209W	YFL036W	YPL172C	YMR081C				YDR051C
			YPR182W	YJL201W	YDR122W	YPR164W	YMR084W				YDR052C
			YPR184W	YJL197W	YBR247C	YOR350C	YMR090W				YDR053W
			YPR201W	YJL194W	YER163C	YLR166C	YMR096W				YDR054C
			YAL054C	YJL193W	YCR090C	YHL032C	YMR104C				YDR056C
			YAL054C	YJL189W	YKL063C	YKL165C	YMR105C				YDR057W
			YAL047C	YJL186W	YJL083W	YDR519W	YMR107W				YDR058C
			YAL046C	YJL184W	YOR086C	YDR391C	YMR111C				YDR059C
			YAL040C	YJL183W	YDR121W	YHL034C	YMR120C				YDR060W
			YAL039C	YJL181W	YDR120C	YHR092C	YMR122W-A				YDR061W
			YAL034C	YJL179W	YGL209W	YER172C	YMR134W				YDR062W
			YAL023C	YJL177W	YBR071W	YPR082C	YMR145C				YDR063W
			YAL005C	YJL172W	YNL079C	YDL100C	YMR158W				YDR064W
			YAL001C	YJL167W	YNL255C	YHR067W	YMR173W				YDR065W
			YAR014C	YJL150W, YJL149W	YCR017C	YMR209C	YMR174C				YDR066C
			YAR019C	YJL148W	YPL128C	YJL186W	YMR175W				YDR067C
			YBL103C	YJL145W	YBR073W	YML010W	YMR181C				YDR068W
			YBL093C	YJL135W, YJL134W	YDR398W	YML013W	YMR186W				YDR069C
			YBL076C	YJL132W	YIL133C	YDL176W	YMR189W				YDR071C
			YBL075C, YBL074C	YJL126W	YLR055C	YDR086C	YMR195W				YDR072C
			YBL064C	YJL122W	YOL036W	YMR107W	YMR198W				YDR073W
			YBL059C-A	YJL118W	YFR030W	YOR274W	YMR199W				YDR074W
			YBL055C	YJL117W	YHR048W	YOR223W	YMR200W				YDR075W
			YBL042C	YJL115W	YNR067C	YFL017C	YMR202W				YDR076W
			YBL040C	YJL112W	YNL271C	YPR120C	YMR206W				YDR077W
			YBL039C, YBL039C-A	YJL111W	YER111C	YIL156W-B	YMR220W				YDR078C
			YBL033C	YJL105W	YMR056C	YKL143W	YMR226C				YDR079W
			YBL030C	YJL104W	YMR058W	YOL068C	YMR244W				YDR080W
			YBL028C	YJL102W	YJR092W	YNL242W	YMR246W				YDR081C
			YBL017C	YJL099W	YJR091C	YHR038W	YMR250W				YDR082W
			YBR014C	YJL098W	YKL084W	YLR201C	YMR251W				YDR083W
			YBR018C, YBR019C	YJL097W	YMR184W	YLR152C	YMR251W-A				YDR084C
			YBR034C	YJL096W	YNL052W	YHL036W	YMR266W				YDR087C
			YBR037C	YJL095W	YDR334W	YGL005C	YMR271C				YDR088C
			YBR049C	YJL092W	YDR333C	YOR220W	YMR279C				YDR089W
			YBR050C	YJL088W	YDR180W	YMR279C	YMR291W				YDR090C
			YBR057C	YJL085W	YBR115C	YFR001W	YMR299C				YDR094W
			YBR058C	YJL083W	YOR187W	YLR211C	YMR303C				YDR095C
			YBR059C	YJL073W	YJL198W	YBR280C	YMR315W				YDR097C
			YBR061C	YJL071W	YAL039C	YER048W-A	YMR316W				YDR098C
			YBR062C	YJL062W-A	YDL137W	YAL011W	YMR317W				YDR099W
			YBR066C	YJL062W	YMR075W	YBR024W	YMR319C				YDR101C
			YBR068C	YJL061W	YMR074C	YBR131W	YMR323W				YDR102C
			YBR080C	YJL060W	YOR147W	YGL226C-A	YMR325W				YDR103W
			YBR082C	YJL059W	YKL057C	YOR173W	YNL003C				YDR104C
			YBR084C-A	YJL055W	YHR064C	YML036W	YNL007C				YDR105C
			YBR089C-A, YBR090C	YJL054W	YKL201C	YDL102W	YNL008C				YDR106W
			YBR105C	YJL053W	YJL210W	YJR039W	YNL009W				YDR107C
			YBR115C	YJL052W	YHR143W	YKL173W	YNL014W				YDR108W
			YBR116C, YBR117C	YJL050W	YLR197W	YOL005C	YNL015W				YDR109C
			YBR121C, YBR121C-A	YJL049W	YDR449C	YOL038C-A	YNL030W				YDR110W
			YBR125C	YJL046W	YML074C	YKR037C	YNL031C				YDR112W
			YBR126C	YJL045W	YHL004W	YMR065W	YNL036W				YDR113C
			YBR133C	YJL041W	YHL006C	YDR142C	YNL037C				YDR114C
			YBR143C	YJL036W	YMR179W	YDR457W	YNL040W				YDR115W
			YBR157C	YJL033W	YAL028W	YEL067C	YNL046W				YDR116C
			YBR167C	YJL026W	YFL008W	YGR196C	YNL052W				YDR117C
			YBR169C	YJL014W	YIR035C	YDL201W	YNL055C				YDR118W
			YBR177C	YJL005W	YHR103W	YDR332W	YNL065W				YDR119W
			YBR179C	YJL001W	YNR052C	YCR030C	YNL073W				YDR122W
			YBR181C	YJR001W	YDL047W	YGL029W	YNL077W				YDR123C
			YBR188C	YJR005W	YDL061C	YLL004W	YNL087W				YDR124W
			YBR193C	YJR006W	YLR019W	YJL201W	YNL093W				YDR125C
			YBR196C	YJR008W	YLR018C	YPL115C	YNL098C				YDR126W
			YBR198C	YJR010W	YCR048W	YER129W	YNL099C				YDR127W
			YBR201C-A	YJR014W	YCR047C	YGL208W	YNL100W				YDR129C
			YBR208C	YJR022W	YBR199W	YGL241W	YNL111C				YDR130C
			YBR218C	YJR032W	YBR198C	YOL065C	YNL112W				YDR131C
			YBR230C	YJR039W	YDR146C	YLR191W	YNL117W				YDR133C
			YBR238C	YJR040W	YNL022C	YDL012C	YNL132W				YDR134C
			YBR240C	YJR042W	YGL216W	YGR227W	YNL134C				YDR135C
			YBR241C	YJR046W	YGL219C	YJL005W	YNL142W				YDR136C
			YBR255C-A	YJR050W	YFL018C	YPL173W	YNL144C				YDR137W
			YBR261C	YJR051W	YJL187C	YKL062W	YNL145W				YDR138W
			YBR272C	YJR052W	YIL035C	YLR024C	YNL191W				YDR139C
			YBR276C	YJR053W	YIL118W	YOR134W	YNL192W				YDR140W
			YBR283C	YJR055W	YIR032C	YJL096W	YNL194C				YDR141C
			YCL064C	YJR057W	YML128C	YGR070W	YNL195C				YDR142C
			YCL049C	YJR059W	YKR090W	YMR113W	YNL196C				YDR143C
			YCL047C	YJR064W	YKR089C	YFR053C	YNL200C				YDR145W
			YCL043C, YCL041C	YJR066W	YHR110W	YMR099C	YNL208W				YDR146C
			YCL033C	YJR068W	YPL239W	YOL081W	YNL217W				YDR147W
			YCL030C	YJR075W	YPL240C	YAL047C	YNL220W				YDR149C
			YCL026C-B	YJR084W	YIL033C	YDR473C	YNL231C				YDR150W
			YCL025C	YJR089W	YDL181W	YNL227C	YNL236W				YDR151C
			YCR005C	YJR094W-A	YDR469W	YBL021C	YNL239W				YDR152W
			YCR009C	YJR096W	YLR330W	YPR192W	YNL241C				YDR153C
			YCR010C	YJR097W	YPL252C	YDR482C	YNL274C				YDR156W
			YCR011C	YJR101W	YKL020C	YMR115W	YNL279W				YDR157W
			YCR024C	YJR108W	YER167W	YCR077C	YNL289W				YDR158W
			YCR030C	YJR110W	YBL028C	YIL097W	YNL300W				YDR159W
			YCR031C	YJR112W	YAL041W	YER151C	YNL327W				YDR160W
			YCR035C	YJR112W-A	YML056C	YKL081W	YNL332W				YDR161W
			YCR047C	YJR123W	YML055W	YKL082C	YNL333W				YDR162C
			YCR067C	YJR131W	YNR002C	YBR222C	YNL335W				YDR163W
			YCR073C	YJR132W	YIL029C	YGL049C	YNL336W				YDR164C
			YCR087C-A	YJR133W	YHL003C	YLR258W	YNR001C				YDR165W
			YDL239C	YJR135W-A	YLR399C	YOR238W	YNR002C				YDR166C
			YDL238C	YJR138W	YMR070W	YOR308C	YNR009W				YDR167W
			YDL231C	YJR142W	YDL122W	YMR100W	YNR014W				YDR168W
			YDL224C	YJR144W	YPL149W	YPR051W	YNR016C				YDR169C
			YDL223C	YJR152W	YLR045C	YBR025C	YNR018W				YDR170C
			YDL222C	YJR153W	YJL115W	YNL181W	YNR019W				YDR172W
			YDL216C	YKL219W	YGL166W	YJR150C	YNR033W				YDR173C
			YDL215C	YKL217W	YGL167C	YPR065W	YNR034W-A				YDR174W
			YDL209C	YKL212W	YOR198C	YIL157C	YNR036C				YDR175C
			YDL203C	YKL210W	YLR407W	YHR060W	YNR037C				YDR176W
			YDL197C	YKL207W	YGR065C	YBR278W	YNR040W				YDR177W
			YDL160C-A	YKL205W	YKL035W	YHL038C	YNR044W				YDR178W
			YDL148C	YKL204W	YJL122W	YMR317W	YNR050C				YDR179C
			YDL139C	YKL195W	YMR186W	YGL174W	YNR053C				YDR179W-A
			YDL134C	YKL191W	YJL157C	YNL164C	YNR056C				YDR180W
			YDL126C	YKL189W	YEL063C	YNL259C	YNR057C				YDR181C
			YDL125C	YKL183W	YML034W	YDL204W	YNR058W				YDR182W
			YDL119C	YKL182W	YNL090W	YHR058C	YNR064C				YDR183W
			YDL111C	YKL181W	YOR027W	YLR283W	YNR067C				YDR184C
			YDL109C	YKL175W	YMR072W	YKR066C	YNR071C				YDR185C
			YDL104C	YKL173W	YPR019W	YDL005C	YNR072W				YDR186C
			YDL097C	YKL172W	YAR042W	YNL256W	YNR073C				YDR187C
			YDL091C	YKL163W	YOR272W	YHL021C	YNR075W				YDR188W
			YDL087C	YKL154W	YFL016C	YIL046W	YNR076W				YDR189W
			YDL083C	YKL146W	YGR117C	YBL031W	YOL005C				YDR190C
			YDL081C	YKL145W, YKL145W-A	YAL064W	YDR118W	YOL007C				YDR191W
			YDL080C	YKL143W	YLR310C	YGR262C	YOL011W				YDR192C
			YDL079C	YKL139W	YDR036C	YJL137C	YOL023W				YDR193W
			YDL077C	YKL126W	YAL002W	YKR067W	YOL030W				YDR194C
			YDL076C	YKL125W	YDL224C	YCL012C	YOL057W				YDR195W
			YDL072C	YKL124W, YKL123W	YEL031W	YHR061C	YOL058W				YDR196C
			YDL067C	YKL117W	YPL078C	YPL178W	YOL084W				YDR197W
			YDL059C	YKL112W	YOR132W	YLR237W	YOL086C				YDR198C
			YDL055C	YKL108W	YOR131C	YLR450W	YOL090W				YDR199W
			YDL049C	YKL107W	YKL001C	YIL140W	YOL101C				YDR200C
			YDL045C	YKL106W	YER075C	YAL037W	YOL108C				YDR201W
			YDL027C	YKL101W	YHR002W	YKR017C	YOL109W				YDR202C
			YDL025C	YKL098W	YDR357C	YNL138W-A	YOL110W				YDR203W
			YDL020C	YKL096W-A	YDR358W	YOL078W	YOL113W				YDR204W
			YDL012C	YKL095W	YDR309C	YDL110C	YOL122C				YDR205W
			YDR005C	YKL094W	YPR118W	YMR213W	YOL126C				YDR206W
			YDR006C	YKL093W	YOL121C	YOR075W	YOL136C				YDR207C
			YDR017C	YKL090W	YOR142W	YLR459W	YOL143C				YDR208W
			YDR036C	YKL089W	YOR141C	YNL072W	YOL147C				YDR209C
			YDR043C	YKL088W	YKL101W	YNR045W	YOL151W				YDR210W
			YDR046C	YKL081W, snR38	YOR151C	YPR020W	YOL154W				YDR211W
			YDR050C	YKL080W	YCL037C	YJL139C	YOL155C				YDR212W
			YDR051C	YKL079W	YCL036W	YHR167W	YOL157C				YDR213W
			YDR059C	YKL078W	YKR092C	YBR155W	YOL161C				YDR214W
			YDR066C	YKL077W	YPL026C	YLR104W	YOL164W				YDR216W
			YDR070C	YKL073W	YJR003C	YDR074W	YOR009W				YDR217C
			YDR071C	YKL069W	YGR178C	YDR349C	YOR010C				YDR218C
			YDR079C-A	YKL068W	YOR020C	YDL053C	YOR020C				YDR219C
			YDR091C	YKL064W	YOL049W	YOR286W	YOR022C				YDR221W
			YDR101C	YKL062W	YNL288W	YPL246C	YOR027W				YDR223W
			YDR123C	YKL061W	YMR102C	YIL008W	YOR028C				YDR224C
			YDR125C	YKL047W	YGR287C	YJR142W	YOR031W				YDR225W
			YDR131C	YKL045W	YHR084W	YFR031C	YOR045W				YDR226W
			YDR132C	YKL042W	YPL181W	YBR260C	YOR052C				YDR227W
			YDR135C	YKL041W	YEL036C	YBL090W	YOR059C				YDR228C
			YDR151C	YKL039W	YAR007C	YPR083W	YOR063W				YDR229W
			YDR164C	YKL035W	YDR399W	YDR304C	YOR084W				YDR230W
			YDR169C	YKL034W	YOR326W	YGR208W	YOR089C				YDR231C
			YDR175C	YKL033W-A	YOR324C	YGR100W	YOR104W				YDR232W
			YDR179C	YKL033W	YLR259C	YPL163C	YOR136W				YDR233C
			YDR183C-A, YDR184C	YKL028W	YLR138W	YNL139C	YOR140W				YDR234W
			YDR185C	YKL027W	YJL080C	YOR211C	YOR142W				YDR235W
			YDR190C	YKL019W	YBR212W	YGR138C	YOR143C				YDR236C
			YDR194C	YKL018W	YBR211C	YGL124C	YOR153W				YDR237W
			YDR207C	YKL012W	YLR042C	YLR436C	YOR161C				YDR238C
			YDR217C	YKL009W	YEL071W	YPR069C	YOR173W				YDR239C
			YDR224C	YKL006W	YJL191W	YPR070W	YOR177C				YDR240C
			YDR236C	YKL004W	YJL192C	YBR262C	YOR178C				YDR241W
			YDR248C	YKL002W	YML098W	YOR106W	YOR180C				YDR243C
			YDR256C	YKR003W	YML099C	YPR182W	YOR192C				YDR244W
			YDR259C	YKR007W	YIR034C	YPR181C	YOR204W				YDR245W
			YDR276C	YKR008W	YOR010C	YGL096W	YOR230W				YDR246W
			YDR277C	YKR013W	YIL113W	YNL058C	YOR246C				YDR248C
			YDR282C	YKR016W	YHR171W	YNL056W	YOR258W				YDR249C
			YDR284C	YKR020W	YEL024W	YPL192C	YOR265W				YDR251W
			YDR286C	YKR023W	YLR346C	YKR064W	YOR273C				YDR252W
			YDR295C	YKR027W	YBR101C	YER091C	YOR285W				YDR253C
			YDR303C	YKR030W	YER067W	YMR312W	YOR286W				YDR254W
			YDR314C	YKR035W-A	YDR524C	YHR043C	YOR302W				YDR256C
			YDR320C	YKR039W	YDL060W	YLL026W	YOR303W				YDR257C
			YDR333C	YKR041W	YFR031C-A	YPL183W-A	YOR306C				YDR259C
			YDR345C	YKR044W	YNL118C	YNL294C	YOR311C				YDR260C
			YDR359C	YKR050W	YOL012C	YOL159C-A	YOR347C				YDR262W
			YDR390C	YKR055W, YKR056W	YER072W	YJR076C	YOR348C				YDR264C
			YDR404C	YKR056W	YFL021W	YBR282W	YOR351C				YDR265W
			YDR415C	YKR058W	YPL215W	YML006C	YOR355W				YDR266C
			YDR424C	YKR060W	YJL110C	YPL230W	YOR369C				YDR267C
			YDR430C	YKR061W	YJL039C	YDR170C	YOR374W				YDR268W
			YDR447C	YKR062W	YDR395W	YER076C	YOR376W				YDR269C
			YDR451C	YKR067W	YCL018W	YHR202W	YOR381W				YDR270W
			YDR453C	YKR069W	YDL010W	YMR218C	YOR387C				YDR271C
			YDR461C-A	YKR074W	YGR090W	YCR083W	YOR393W				YDR272W
			YDR465C	YKR077W	YLR126C	YBR283C	YPL004C				YDR273W
			YDR470C	YKR078W	YLR413W	YLR136C	YPL014W				YDR275W
			YDR500C	YKR086W	YLR049C	YLR137W	YPL028W				YDR278C
			YDR502C	YKR090W	YAL026C	YDR181C	YPL033C				YDR279W
			YDR504C, YDR505C	YKR091W	YDR035W	YBR102C	YPL036W				YDR280W
			YDR508C	YKR093W	YGR030C	YNL194C	YPL041C				YDR282C
			YDR516C	YKR095W	YGR031W	YPL097W	YPL054W				YDR283C
			YDR523C	YKR095W-A	YOR054C	YIL031W	YPL057C				YDR284C
			YDR524C	YKR099W	YLR367W	YJR126C	YPL058C				YDR285W
			YDR530C	YKR101W	YDR019C	YLR288C	YPL061W				YDR286C
			YDR532C	YKR102W	YLL028W	YKR102W	YPL066W				YDR287W
			YDR533C	YLL061W	YPL170W	YKR036C	YPL067C				YDR288W
			YDR540C	YLL058W	YBR077C	YLR292C	YPL075W				YDR289C
			YEL067C	YLL055W	YOR058C	YJR001W	YPL082C				YDR290W
			YEL057C	YLL049W	YMR143W	YNR044W	YPL088W				YDR291W
			YEL054C	YLL035W	YDL140C	YDR422C	YPL095C				YDR292C
			YEL047C	YLL033W	YDL027C	YJR008W	YPL101W				YDR293C
			YEL039C	YLL027W	YDR507C	YPL100W	YPL109C				YDR294C
			YEL037C	YLL026W	YBL030C	YNL291C	YPL111W				YDR295C
			YEL025C	YLL025W	YML111W	YDL081C	YPL113C				YDR296W
			YEL017C-A	YLL021W	YKL005C	YMR161W	YPL115C				YDR298C
			YEL009C	YLL015W	YKL004W	YLR264C-A	YPL127C				YDR299W
			YEL001C	YLL014W	YHL007C	YBR026C	YPL130W				YDR300C
			YER010C	YLL012W	YMR086W	YCR094W	YPL135W				YDR301W
			YER018C	YLL011W	YHR083W	YFL044C	YPL147W				YDR302W
			YER019C-A	YLL006W	YHR082C	YOL159C	YPL156C				YDR303C
			YER028C	YLL004W	YBL064C	YPL076W	YPL158C				YDR304C
			YER033C	YLL003W	YDR429C	YDR139C	YPL171C				YDR305C
			YER043C	YLL002W	YOR052C	YDR197W	YPL187W				YDR306C
			YER044C-A	YLL001W	YJL166W	YDR337W	YPL196W				YDR307W
			YER045C	YLR005W	YNL175C	YDL214C	YPL198W				YDR308C
			YER052C	YLR009W	YHR046C	YJL138C	YPL200W				YDR311W
			YER053C-A	YLR015W	YOR078W	YKL108W	YPL201C				YDR312W
			YER054C	YLR017W	YOR204W	YJR032W	YPL221W				YDR313C
			YER055C	YLR021W	YMR039C	YGR212W	YPL223C				YDR314C
			YER057C	YLR025W	YNL178W	YMR277W	YPL230W				YDR315C
			YER062C	YLR032W	YMR307W	YLR195C	YPL231W				YDR316W
			YER065C	YLR033W	YER086W	YJL209W	YPL240C				YDR318W
			YER071C	YLR048W	YJR002W	YKL137W	YPL245W				YDR319C
			YER075C	YLR052W	YBL029C-A	YDR453C	YPL246C				YDR320C
			YER076C	YLR056W	YIL111W	YLR420W	YPL247C				YDR321W
			YER078C	YLR057W	YOR298C-A	YHR062C	YPL250C				YDR322W
			YER087C-B	YLR060W	YNL024C-A	YKL022C	YPL252C				YDR323C
			YER088C-A, YER089C	YLR064W	YJL111W	YCL029C	YPL256C				YDR324C
			YER093C-A	YLR066W	YMR200W	YNL286W	YPL262W				YDR325W
			YER101C	YLR068W	YPL274W	YOR175C	YPL267W				YDR326C
			YER124C	YLR072W	YJR119C	YLR057W	YPL268W				YDR327W
			YER130C	YLR075W	YMR010W	YIR009W	YPL272C				YDR328C
			YER132C	YLR079W	YIR031C	YKL138C-A	YPL274W				YDR331W
			YER137C	YLR081W	YNL278W	YIL162W	YPL276W				YDR332W
			YER153C	YLR086W	YPL183C	YAL048C	YPL281C				YDR333C
			YER155C	YLR088W	YDR214W	YKR083C	YPR002W				YDR334W
			YER158C	YLR090W	YIL052C	YGR286C	YPR006C				YDR335W
			YER168C	YLR091W	YKL127W	YKR105C	YPR013C				YDR336W
			YER175C	YLR096W	YFL022C	YKL215C	YPR015C				YDR337W
			YER184C	YLR100W	YOL039W	YJR159W	YPR020W				YDR338C
			YFL044C	YLR107W	YGL189C	YGL156W	YPR030W				YDR339C
			YFL042C	YLR113W	YGL188C-A	YPL164C	YPR035W				YDR341C
			YFL039C	YLR115W	YLR006C	YHR050W-A	YPR068C				YDR346C
			YFL038C	YLR116W	YLR007W	YLR070C	YPR071W				YDR347W
			YFL034C-A	YLR119W	YKL109W	YBR028C	YPR075C				YDR350C
			YFL029C	YLR129W	YGR229C	YGL256W	YPR113W				YDR351W
			YFL022C	YLR133W	YOR212W	YNL074C	YPR115W				YDR352W
			YFL018C	YLR134W	YOL021C	YGL210W	YPR125W				YDR353W
			YFR005C	YLR135W	YER036C	YIL070C	YPR127W				YDR354W
			YFR017C	YLR138W	YJR105W	YML109W	YPR135W				YDR355C
			YFR032C-A, YFR032C-B	YLR140W, YLR141W	YLR225C	YNL023C	YPR138C				YDR356W
			YFR033C	YLR143W	YLR226W	YFL027C	YPR145W				YDR357C
			YFR039C	YLR145W	YBR248C	YDL154W	YPR149W				YDR359C
			YFR046C	YLR164W	YDR276C	YAL046C	YPR160W				YDR360W
			YFR047C	YLR167W	YML001W	YBR169C	YPR167C				YDR361C
			YFR052C-A, YFR053C	YLR173W	YPL188W	YNR031C	YPR171W				YDR362C
			YGL257C	YLR177W	YPL126W	YOR244W	YPR181C				YDR363W
			YGL252C	YLR182W	YPR080W	YMR212C	YPR184W				YDR364C
			YGL251C	YLR191W	YGR204W	YPL110C	YPR190C				YDR365C
			YGL236C	YLR196W	YGL095C	YNL134C	YPR191W				YDR367W
			YGL229C	YLR200W	YPL202C	YJR134C	YPR193C				YDR368W
			YGL221C	YLR204W	YFL009W	YML080W	YPR194C				YDR369C
			YGL206C	YLR206W	YFL010C	YOL095C					YDR370C
			YGL200C	YLR207W	YBR079C	YDR140W					YDR371W
			YGL193C	YLR208W	YMR194C-B	YKL018C-A					YDR372C
			YGL190C	YLR210W	YGL082W	YGR271C-A					YDR373W
			YGL186C	YLR214W	YER019C-A	YNL314W					YDR375C
			YGL185C	YLR219W	YIL020C	YDR021W					YDR376W
			YGL173C	YLR234W	YIL019W	YDR414C					YDR377W
			YGL146C	YLR240W	YDR091C	YLR193C					YDR378C
			YGL143C	YLR241W	YPR144C	YML008C					YDR379W
			YGL129C, YGL128C	YLR243W	YGL116W	YPL227C					YDR382W
			YGL121C	YLR246W	YKR016W	YBR288C					YDR383C
			YGL104C	YLR248W	YDL245C	YBR156C					YDR385W
			YGL095C	YLR250W	YMR309C	YIR038C					YDR386W
			YGL089C	YLR253W	YLR312C	YGL113W					YDR387C
			YGL040C	YLR257W	YIL099W	YKL218C					YDR388W
			YGL038C	YLR258W	YNR013C	YDR147W					YDR389W
			YGL032C	YLR260W	YGR155W	YBR297W					YDR390C
			YGL031C	YLR263W	YGR154C	YJL090C					YDR391C
			YGL028C	YLR267W	YAR014C	YGR191W					YDR394W
			YGL008C	YLR268W	YAR015W	YMR300C					YDR395W
			YGR008C	YLR270W	YOR293W	YLR100W					YDR398W
			YGR020C	YLR274W	YHR206W	YOR191W					YDR400W
			YGR027C	YLR275W	YCR067C	YMR062C					YDR401W
			YGR030C	YLR285W	YFR028C	YDL206W					YDR402C
			YGR033C	YLR297W	YCR028C	YPL234C					YDR403W
			YGR035C	YLR299W	YDL182W	YOR179C					YDR404C
			YGR037C	YLR306W	YGL147C	YDL216C					YDR405W
			YGR047C	YLR318W	YMR195W	YBR141C					YDR406W
			YGR053C	YLR320W	YGL055W	YGL185C					YDR407C
			YGR061C	YLR324W	YBR181C	YGR230W					YDR408C
			YGR065C	YLR326W	YLR040C	YML005W					YDR409W
			YGR067C	YLR328W	YGR118W	YPL256C					YDR410C
			YGR067C	YLR330W	YDR281C	YBR220C					YDR411C
			YGR086C	YLR332W	YOR312C	YPL120W					YDR412W
			YGR102C	YLR335W	YMR079W	YIR008C					YDR413C
			YGR106C	YLR340W	YMR078C	YLR091W					YDR414C
			YGR109C	YLR345W	YNL029C	YKL093W					YDR415C
			YGR138C	YLR350W	YOR273C	YOR069W					YDR416W
			YGR147C	YLR353W	YPL050C	YIL098C					YDR417C
			YGR148C	YLR356W	YLR190W	YHR114W					YDR418W
			YGR158C	YLR357W	YLR189C	YLR316C					YDR419W
			YGR159C	YLR359W	YLR388W	YER027C					YDR420W
			YGR169C	YLR360W	YOR297C	YKR022C					YDR421W
			YGR171C	YLR363W-A	YHR077C	YKL150W					YDR422C
			YGR177C	YLR364W	YIL150C	YGL112C					YDR423C
			YGR180C	YLR367W, snR44	YOL004W	YBL059C-A					YDR424C
			YGR183C	YLR368W	YHR175W-A	YDR163W					YDR425W
			YGR210C	YLR371W	YDR123C	YGL160W					YDR426C
			YGR221C	YLR380W	YPL116W	YIL043C					YDR427W
			YGR236C	YLR381W	YDL072C	YGL065C					YDR428C
			YGR241C	YLR383W	YGL125W	YKR009C					YDR429C
			YGR244C	YLR386W	YLR248W	YBR263W					YDR430C
			YGR245C	YLR390W	YLR247C	YOR262W					YDR432W
			YGR250C	YLR393W, YLR394W	YER028C	YDR520C					YDR433W
			YGR257C	YLR404W	YKL085W	YDL095W					YDR434W
			YGR264C	YLR405W	YNL067W	YLR105C					YDR436W
			YGR271C-A, YGR272C	YLR410W	YDL129W	YFL014W					YDR437W
			YGR282C	YLR412W	YKR024C	YKL053C-A					YDR438W
			YGR286C	YLR413W	YKR025W	YDL109C					YDR439W
			YHL031C	YLR417W	YPL277C	YGR111W					YDR440W
			YHL019C	YLR419W	YOR098C	YLR021W					YDR441C
			YHL016C	YLR420W	YOR099W	YPL018W					YDR442W
			YHL010C	YLR422W	YOR138C	YKR096W					YDR443C
			YHL007C	YLR424W	YOR140W	YMR241W					YDR444W
			YHL003C	YLR425W	YOR107W	YCR052W					YDR445C
			YHR003C	YLR426W	YGL038C	YGL115W					YDR447C
			YHR005C	YLR427W	YLR355C	YKL045W					YDR448W
			YHR007C	YLR429W	YNL298W	YNL020C					YDR449C
			YHR009C	YLR430W	YBR080C	YGL143C					YDR450W
			YHR019C	YLR432W	YGL198W	YGL154C					YDR451C
			YHR021C	YLR435W	YDR352W	YMR294W					YDR452W
			YHR022C-A	YLR439W	YLR084C	YBR237W					YDR454C
			YHR031C	YLR443W	YMR243C	YOR137C					YDR455C
			YHR041C	YLR446W	YER055C	YGL047W					YDR456W
			YHR043C	YLR448W	YNR001C	YNR059W					YDR457W
			YHR047C	YLR449W	YBR201C-A	YAL034W-A					YDR458C
			YHR061C	YLR450W	YOR378W	YER150W					YDR459C
			YHR064C	YLR451W	YDR234W	YER182W					YDR460W
			YHR065C	YLR455W	YDR233C	YDR488C					YDR462W
			YHR079C	YLR456W	YGR264C	YLR146C					YDR463W
			YHR089C	YLR459W	YDR152W	YAL068C					YDR464W
			YHR092C	YML131W	YDR151C	YNL253W					YDR465C
			YHR094C	YML127W	YBR238C	YML014W					YDR466W
			YHR096C	YML121W	YDR002W	YBR029C					YDR467C
			YHR097C	YML119W	YDR001C	YOL032W					YDR468C
			YHR101C	YML117W, YML116W-A	YDL097C	YDR202C					YDR469W
			YHR131C	YML116W	YGL101W	YPL054W					YDR470C
			YHR133C	YML113W	YER130C	YMR204C					YDR471W
			YHR139C	YML109W	YBR082C	YDR383C					YDR472W
			YHR141C	YML108W	YOR023C	YPR121W					YDR473C
			YHR151C	YML106W	YJL159W	YGL259W					YDR474C
			YHR160C	YML100W-A	YIR033W	YIR039C					YDR475C
			YHR210C	YML100W	YOL019W	YDR320C-A					YDR476C
			YIL166C	YML096W	YMR242C	YKL146W					YDR477W
			YIL157C	YML093W	YOL110W	YKL148C					YDR478W
			YIL149C	YML088W	YBR187W	YBR030W					YDR479C
			YIL146C	YML082W	YBL042C	YCL069W					YDR480W
			YIL145C	YML081W	YGR086C	YIL068C					YDR481C
			YIL132C	YML080W	YLR333C	YGR144W					YDR482C
			YIL127C	YML077W	YPL028W	YOR250C					YDR483W
			YIL119C	YML070W	YER152C	YNL214W					YDR484W
			YIL073C	YML069W	YBR196C	YOR156C					YDR485C
			YIL069C	YML068W	YER062C	YGR201C					YDR486C
			YIL061C	YML065W	YNR009W	YBR136W					YDR487C
			YIL047C-A, YIL047C	YML060W	YNL161W	YNL127W					YDR489W
			YIL037C	YML058W	YGL028C	YNL032W					YDR490C
			YIL023C	YML055W	YOR346W	YLR287C					YDR491C
			YIR002C	YML052W	YML053C	YMR017W					YDR492W
			YIR017C	YML051W	YDR502C	YOR295W					YDR493W
			YIR027C	YML048W	YGR061C	YBR273C					YDR494W
			YIR030C	YML046W	YPR015C	YPL266W					YDR496C
			YIR032C	YML036W	YLR029C	YMR152W					YDR497C
			YJL212C	YML034W	YPL055C	YFR051C					YDR498C
			YJL205C	YML031W	YKL008C	YDR493W					YDR499W
			YJL204C	YML030W	YER048C	YGL044C					YDR500C
			YJL192C	YML029W	YML124C	YGR091W					YDR501W
			YJL190C	YML028W	YPL250C	YGR237C					YDR502C
			YJL187C	YML022W	YGR250C	YJR131W					YDR503C
			YJL178C	YML020W	YBR132C	YJR130C					YDR504C
			YJL160C	YML019W	YDL231C	YGL045W					YDR505C
			YJL158C	YML014W	YDL230W	YLR209C					YDR506C
			YJL153C	YML013W	YLR350W	YGL246C					YDR508C
			YJL151C	YML010W, YML009W-B	YBL067C	YDL115C					YDR509W
			YJL147C	YML005W	YBR084C-A	YLL014W					YDR510W
			YJL142C, YJL141C	YML003W, YML002W	YLR328W	YDR485C					YDR511W
			YJL139C	YMR004W	YGR057C	YKL164C					YDR512C
			YJL139C	YMR012W	YDL074C	YOL034W					YDR514C
			YJL133C-A	YMR014W	YDL073W	YGL242C					YDR515W
			YJL130C	YMR019W	YKL067W	YCL038C					YDR516C
			YJL121C	YMR022W	YDL125C	YOR249C					YDR517W
			YJL116C	YMR024W	YDL124W	YKL091C					YDR518W
			YJL110C	YMR025W	YBR183W	YMR048W					YDR519W
			YJL108C, YJL107C	YMR027W	YGR281W	YGR121C					YDR520C
			YJL101C	YMR028W	YPL221W	YJR133W					YDR521W
			YJL078C	YMR033W	YDL131W	YAL063C					YDR522C
			YJL070C	YMR035W	YNL002C	YBR243C					YDR524C
			YJL057C	YMR040W	YNL001W	YEL051W					YDR526C
			YJL048C	YMR042W	YOR154W	YKL161C					YDR527W
			YJL038C	YMR048W	YDR292C	YKR034W					YDR528W
			YJL035C	YMR052W	YOR158W	YKR031C					YDR529C
			YJL031C	YMR054W	YOR157C	YJR141W					YDR530C
			YJL023C	YMR058W	YDR406W	YGR098C					YDR531W
			YJL012C	YMR059W	YFR005C	YGR080W					YDR532C
			YJR005C-A	YMR061W	YJL148W	YJR084W					YDR535C
			YJR011C	YMR065W	YOR267C	YBR216C					YDR536W
			YJR012C	YMR066W	YNL094W	YNL085W					YDR537C
			YJR016C	YMR068W	YNL095C	YKL049C					YDR538W
			YJR033C	YMR069W	YEL029C	YOR067C					YDR540C
			YJR036C	YMR075W	YLR192C	YNL138W					YDR541C
			YJR062C	YMR079W	YMR171C	YHR072W					YDR544C
			YJR069C	YMR083W	YMR172W	YMR059W					YDR545W
			YJR073C	YMR084W, YMR085W	YDR381W	YLR170C					YEL001C
			YJR091C	YMR090W	YER133W	YMR030W					YEL002C
			YJR094C	YMR093W	YHR128W	YMR029C					YEL003W
			YJR102C	YMR094W, YMR096W	YGR143W	YBR290W					YEL004W
			YJR104C	YMR100W	YML064C	YMR170C					YEL005C
			YJR109C	YMR107W	YLL010C	YER007C-A					YEL006W
			YJR113C	YMR108W	YNL142W	YFL020C					YEL007W
			YJR119C	YMR109W	YGL234W	YDR514C					YEL008W
			YJR124C	YMR115W	YJL129C	YDR255C					YEL009C
			YJR140C	YMR119W, YMR119W-A	YPL179W	YOR176W					YEL012W
			YKL220C	YMR122W-A	YNL069C	YNL155W					YEL013W
			YKL218C	YMR123W	YHL025W	YFR037C					YEL014C
			YKL215C	YMR124W	YJR127C	YGR135W					YEL015W
			YKL198C	YMR125W	YNL064C	YPL041C					YEL016C
			YKL193C	YMR128W	YNL063W	YOL022C					YEL017W
			YKL188C	YMR129W	YGL006W	YKL009W					YEL018W
			YKL188C	YMR134W	YCL040W	YML103C					YEL019C
			YKL187C	YMR136W	YAL029C	YER042W					YEL020C
			YKL187C	YMR138W	YBR084W	YDR318W					YEL021W
			YKL159C	YMR139W	YPL131W	YJL193W					YEL022W
			YKL151C	YMR140W	YHR150W	YDL179W					YEL023C
			YKL138C-A	YMR144W	YHL015W	YHL014C					YEL024W
			YKL138C	YMR148W	YKR095W-A	YGR032W					YEL025C
			YKL129C	YMR149W	YPR137W	YML015C					YEL026W
			YKL119C	YMR153W	YGR078C	YER015W					YEL027W
			YKL115C, YKL114C	YMR160W	YGR038W	YNL202W					YEL028W
			YKL105C	YMR161W	YGR037C	YJL146W					YEL029C
			YKL104C	YMR167W	YER033C	YFL047W					YEL030W
			YKL103C	YMR172W	YIL030C	YKL170W					YEL031W
			YKL091C	YMR175W	YGR027C	YGR071C					YEL032W
			YKL087C	YMR177W	YBL054W	YPR091C					YEL033W
			YKL065C	YMR178W	YKR093W	YLR025W					YEL034W
			YKL063C	YMR179W	YML102W	YPL047W					YEL035C
			YKL055C	YMR182W-A	YHR071W	YDR105C					YEL036C
			YKL054C	YMR186W	YMR290C	YOL066C					YEL037C
			YKL053C-A	YMR191W	YNL149C	YMR262W					YEL038W
			YKL052C	YMR192W	YER065C	YDL167C					YEL039C
			YKL050C	YMR193W	YDR275W	YLR352W					YEL041W
			YKL032C	YMR195W	YNL007C	YIL045W					YEL042W
			YKL029C	YMR198W	YNL006W	YER030W					YEL043W
			YKL026C	YMR200W	YPL016W	YMR244C-A					YEL044W
			YKL011C	YMR202W	YMR131C	YKR039W					YEL045C
			YKL001C	YMR203W	YHR008C	YOL069W					YEL046C
			YKR005C	YMR208W	YFL024C	YIL164C					YEL047C
			YKR009C	YMR210W	YFL023W	YBL059W					YEL048C
			YKR011C	YMR211W	YPR103W	YEL059C-A					YEL049W
			YKR015C	YMR213W	YPR102C	YLR260W					YEL050C
			YKR017C	YMR214W	YLR378C	YBL008W					YEL051W
			YKR024C	YMR215W	YDR270W	YNL193W					YEL052W
			YKR049C	YMR217W	YGL184C	YNL083W					YEL053C
			YKR052C	YMR219W	YDR093W	YDR049W					YEL054C
			YKR053C	YMR220W	YMR134W	YBR193C					YEL055C
			YKR066C	YMR223W	YCL063W	YOR118W					YEL056W
			YKR075C	YMR228W	YCL064C	YGR075C					YEL057C
			YKR081C	YMR233W	YHR023W	YGR209C					YEL058W
			YKR089C	YMR234W	YEL044W	YOR239W					YEL059C-A
			YKR092C	YMR236W	YKL156W	YGL129C					YEL059W
			YKR094C	YMR237W	YGR187C	YOL088C					YEL061C
			YLL057C	YMR238W	YER006W	YLR295C					YEL062W
			YLL056C	YMR246W	YLR254C	YFL049W					YEL064C
			YLL053C, YLL052C	YMR251W	YJR109C	YDL149W					YEL065W
			YLL042C	YMR255W	YJR110W	YNR041C					YEL066W
			YLL040C	YMR262W	YDR040C	YMR276W					YEL067C
			YLL039C	YMR263W	YDL192W	YBL106C					YEL068C
			YLL023C	YMR264W	YJR113C	YKR056W					YEL070W
			YLL010C	YMR276W	YKL023C-A	YOR180C					YEL072W
			YLL009C	YMR277W	YKL024C	YJR144W					YEL073C
			YLR006C	YMR278W	YKL023W	YGL121C					YEL074W
			YLR026C	YMR281W	YNL133C	YBR233W					YEL075C
			YLR027C	YMR284W	YPR052C	YOL164W					YEL076C
			YLR035C	YMR286W	YCR024C	YDL199C					YEL076C-A
			YLR040C	YMR288W	YMR080C	YOR336W					YEL076W-C
			YLR050C	YMR289W	YOR092W	YOR227W					YEL077C
			YLR053C	YMR298W	YDR335W	YOR226C					YER002W
			YLR054C	YMR314W	YJL100W	YAL013W					YER004W
			YLR055C	YMR316W	YJL101C	YMR166C					YER005W
			YLR058C	YNL323W	YOR070C	YDR353W					YER006W
			YLR073C	YNL321W	YKR080W	YOR188W					YER007C-A
			YLR074C	YNL317W	YOR028C	YKR026C					YER007W
			YLR084C	YNL314W	YLR142W	YCR086W					YER008C
			YLR108C	YNL312W	YGR241C	YDR200C					YER009W
			YLR110C	YNL309W	YOL158C	YLR337C					YER010C
			YLR127C	YNL306W	YLR249W	YJR051W					YER012W
			YLR130C	YNL304W, YNL303W	YOR228C	YGL158W					YER013W
			YLR139C	YNL299W	YOR229W	YPR160W					YER014W
			YLR146C	YNL295W	YDR450W	YJL065C					YER015W
			YLR147C	YNL293W	YNL234W	YMR196W					YER016W
			YLR149C	YNL292W	YOR189W	YLR163C					YER017C
			YLR152C	YNL290W	YBR105C	YJR085C					YER018C
			YLR153C	YNL288W	YCR024C-A	YOR074C					YER019C-A
			YLR166C	YNL287W	YCR024C-B	YDR242W					YER019W
			YLR179C	YNL286W	YDR284C	YOR341W					YER021W
			YLR183C	YNL282W	YPL066W	YMR193W					YER022W
			YLR189C	YNL281W	YJL026W	YGR171C					YER023W
			YLR195C	YNL278W	YPR158W	YGR122W					YER025W
			YLR222C-A, YLR223C	YNL277W	YBR188C	YOR380W					YER026C
			YLR225C	YNL273W	YBR189W	YDR184C					YER027C
			YLR231C	YNL267W	YKL184W	YIL048W					YER028C
			YLR254C	YNL262W	YOR032C	YMR217W					YER029C
			YLR259C	YNL261W	YPR122W	YDL079C					YER030W
			YLR262C-A	YNL256W	YIL122W	YHR057C					YER031C
			YLR272C	YNL253W	YJL098W	YJR073C					YER032W
			YLR278C	YNL247W	YOL127W	YMR020W					YER033C
			YLR280C, YLR281C	YNL246W	YER137C	YNR051C					YER034W
			YLR287C	YNL242W	YOR066W	YHR133C					YER036C
			YLR287C-A	YNL239W	YHR183W	YOR127W					YER038C
			YLR288C	YNL238W	YOR271C	YDR185C					YER039C
			YLR309C	YNL237W	YFR011C	YEL037C					YER041W
			YLR312C	YNL236W	YAL053W	YOR162C					YER042W
			YLR314C	YNL233W	YDR034C	YCR060W					YER043C
			YLR325C	YNL232W	YLR340W	YHR076W					YER044C
			YLR327C	YNL223W	YLR371W	YPR199C					YER044C-A
			YLR333C	YNL222W	YLR370C	YDR394W					YER045C
			YLR346C	YNL220W	YAR035W	YNR022C					YER046W
			YLR348C	YNL218W	YFL033C	YPL064C					YER047C
			YLR351C	YNL215W	YDR447C	YDR338C					YER048C
			YLR355C	YNL214W	YDR448W	YOR174W					YER049W
			YLR361C	YNL212W	YGL253W	YDR461W					YER050C
			YLR373C	YNL208W	YKR097W	YLR381W					YER051W
			YLR377C	YNL207W	YJR006W	YMR238W					YER054C
			YLR387C	YNL202W	YML035C	YOR330C					YER055C
			YLR398C	YNL193W	YDR099W	YBR299W					YER056C-A
			YLR399C	YNL191W	YMR260C	YFL042C					YER057C
			YLR401C	YNL190W	YMR189W	YGL232W					YER058W
			YLR414C, YLR415C	YNL189W	YMR188C	YKL198C					YER059W
			YLR436C	YNL188W	YKL032C	YBR265W					YER060W
			YLR440C	YNL187W	YDL198C	YDL059C					YER061C
			YML128C	YNL181W	YIR017C	YLR051C					YER063W
			YML126C	YNL165W	YDL155W	YJL205C					YER065C
			YML125C	YNL162W-A	YJL082W	YBR274W					YER066W
			YML124C	YNL162W	YGR034W	YOR278W					YER068W
			YML099C	YNL161W	YOR382W	YJL054W					YER071C
			YML095C	YNL158W	YLR387C	YIR010W					YER072W
			YML075C	YNL157W	YJR151C	YMR301C					YER074W
			YML073C	YNL152W	YGR245C	YLR079W					YER075C
			YML059C	YNL147W	YER145C	YJL118W					YER076C
			YML054C	YNL146W	YLR432W	YMR281W					YER077C
			YML053C	YNL142W	YDR487C	YJR102C					YER078C
			YML035C	YNL141W	YBR158W	YDR221W					YER079W
			YML025C	YNL138W-A	YER125W	YLR404W					YER080W
			YML018C	YNL138W	YEL017W	YDR244W					YER081W
			YML004C	YNL136W	YLR167W	YOR128C					YER082C
			YMR006C	YNL132W	YDR510W	YER099C					YER083C
			YMR008C	YNL131W	YNR016C	YNL136W					YER086W
			YMR013C, YMR013C-A	YNL127W	YNR017W	YNL217W					YER087C-A
			YMR016C	YNL126W	YGL135W	YNR055C					YER087W
			YMR037C	YNL124W	YOR161C	YGL066W					YER088C
			YMR056C	YNL123W	YLR096W	YAR033W					YER089C
			YMR071C	YNL119W	YLR095C	YNL321W					YER090W
			YMR073C, YMR074C	YNL116W	YBL017C	YNL322C					YER092W
			YMR074C	YNL113W	YPL111W	YGL067W					YER093C
			YMR080C	YNL112W	YMR015C	YDR192C					YER093C-A
			YMR081C	YNL107W	YGR244C	YGL237C					YER094C
			YMR088C	YNL101W	YBL092W	YFR047C					YER095W
			YMR095C	YNL100W	YEL017C-A	YNL223W					YER096W
			YMR098C	YNL094W	YDR506C	YIL087C					YER097W
			YMR105C	YNL093W	YOR360C	YIL093C					YER099C
			YMR106C	YNL092W	YER136W	YHR105W					YER100W
			YMR111C	YNL091W	YAL003W	YER020W					YER101C
			YMR112C	YNL088W	YOL041C	YMR263W					YER102W
			YMR118C	YNL085W	YOR337W	YHL019C					YER104W
			YMR120C	YNL083W	YER056C	YKL006C-A					YER105C
			YMR135C	YNL082W	YMR205C	YJL161W					YER106W
			YMR142C	YNL078W	YCR008W	YDL123W					YER107C
			YMR145C	YNL077W	YPL090C	YJL094C					YER108C
			YMR150C	YNL076W	YDR297W	YPR134W					YER109C
			YMR156C	YNL075W	YML038C	YDR486C					YER110C
			YMR157C	YNL073W	YNL065W	YLR182W					YER111C
			YMR162C	YNL072W	YJL088W	YKL025C					YER112W
			YMR164C	YNL071W	YMR266W	YGL191W					YER113C
			YMR169C	YNL067W	YKL015W	YLR291C					YER114C
			YMR171C	YNL056W	YKL016C	YEL049W					YER115C
			YMR174C	YNL054W	YFL034C-A	YNL239W					YER116C
			YMR182C	YNL052W	YFL034W	YNL240C					YER117W
			YMR183C	YNL048W	YGL063W	YGR041W					YER118C
			YMR187C	YNL046W	YGL064C	YBR110W					YER119C
			YMR188C	YNL045W	YOR145C	YHL017W					YER119C-A
			YMR201C	YNL044W	YPL092W	YKR085C					YER120W
			YMR240C	YNL040W	YNL124W	YNL073W					YER122C
			YMR242C	YNL039W	YKL096W-A	YMR261C					YER123W
			YMR256C	YNL038W	YHR205W	YJL052W					YER125W
			YMR265C	YNL032W	YJR139C	YLR241W					YER126C
			YMR268C	YNL027W	YOL082W	YOR011W					YER127W
			YMR270C	YNL026W	YDL133C-A	YGR046W					YER128W
			YMR272C	YNL021W	YDR012W	YDR162C					YER129W
			YMR283C	YNL016W	YER017C	YER109C					YER131W
			YMR293C	YNL014W	YIR018W	YHR200W					YER132C
			YMR302C	YNL010W	YHL028W	YGL131C					YER133W
			YMR304C-A, YMR305C	YNL004W	YGR180C	YCR032W					YER134C
			YMR313C	YNR006W	YBR085W	YOR222W					YER136W
			YMR318C	YNR008W	YOR095C	YJL036W					YER137C
			YNL330C	YNR010W	YDR354W	YLR078C					YER139C
			YNL329C, YNL328C	YNR012W	YJL200C	YER164W					YER140W
			YNL326C	YNR015W	YOR306C	YDR307W					YER141W
			YNL325C	YNR017W	YDL020C	YJL171C					YER142C
			YNL316C	YNR018W	YDL133W	YER171W					YER143W
			YNL280C	YNR019W	YJL133C-A	YDR248C					YER144C
			YNL271C	YNR021W	YML017W	YOR150W					YER145C
			YNL260C	YNR023W	YLR044C	YER143W					YER146W
			YNL251C	YNR024W	YDR505C	YOL146W					YER147C
			YNL249C	YNR027W	YDR345C	YAL060W					YER148W
			YNL231C	YNR028W	YGR142W	YIR011C					YER149C
			YNL229C	YNR030W	YNL283C	YLR421C					YER151C
			YNL199C, YNL198C	YNR032W	YJR116W	YGR036C					YER152C
			YNL197C	YNR034W	YER088C	YER060W					YER153C
			YNL194C	YNR038W	YPL127C	YNR061C					YER154W
			YNL185C, YNL184C	YNR040W	YDR441C	YDR201W					YER155C
			YNL173C	YNR043W	YKR059W	YMR231W					YER156C
			YNL168C	YNR046W	YLR448W	YPL184C					YER157W
			YNL156C	YNR047W	YHL026C	YGR292W					YER161C
			YNL144C	YNR048W	YMR173W	YIL022W					YER162C
			YNL134C	YNR058W	YBR151W	YCL050C					YER163C
			YNL115C	YNR059W	YBR150C	YHR134W					YER164W
			YNL111C	YNR075W	YDR189W	YMR022W					YER165W
			YNL110C	YOL154W	YKL186C	YJR082C					YER166W
			YNL106C	YOL152W	YHR050W	YPR200C					YER167W
			YNL104C	YOL149W	YDR471W	YEL022W					YER168C
			YNL096C	YOL146W	YDR470C	YNL315C					YER169W
			YNL080C	YOL144W	YIL130W	YBL022C					YER170W
			YNL069C	YOL142W	YEL032W	YOL122C					YER171W
			YNL068C	YOL140W	YKL160W	YML029W					YER172C
			YNL064C	YOL137W	YLR023C	YHL044W					YER173W
			YNL062C	YOL133W	YLR344W	YDR336W					YER174C
			YNL029C	YOL132W	YKL054C	YER058W					YER176W
			YNL020C	YOL130W	YGR089W	YDR421W					YER178W
			YNL008C	YOL129W	YNL192W	YOR143C					YER179W
			YNL007C	YOL123W	YLR110C	YGL079W					YER180C
			YNL002C	YOL116W	YDR359C	YER008C					YER182W
			YNR002C	YOL115W	YOR182C	YNR054C					YER183C
			YNR003C	YOL113W	YNL101W	YLR216C					YER184C
			YNR011C	YOL110W	YMR136W	YLR199C					YER186C
			YNR013C	YOL109W	YDR171W	YKR008W					YER187W
			YNR032C-A	YOL107W	YMR246W	YER070W					YER189W
			YNR036C	YOL103W	YBR086C	YEL011W					YER190W
			YNR056C, YNR057C	YOL100W	YMR251W-A	YKL021C					YFL001W
			YNR062C	YOL097W-A	YDR047W	YOL064C					YFL002C
			YNR064C	YOL093W	YML018C	YDR419W					YFL003C
			YNR067C	YOL092W	YBL095W	YER018C					YFL004W
			YNR074C	YOL090W	YBL093C	YDR083W					YFL005W
			YOL159C	YOL086W-A	YBL039C	YGL016W					YFL006W
			YOL136C	YOL081W	YBL038W	YIL128W					YFL007W
			YOL121C	YOL078W	YDR033W	YIL129C					YFL009W
			YOL120C	YOL077W-A	YAL038W	YLR206W					YFL010C
			YOL105C	YOL072W	YDR527W	YPL014W					YFL011W
			YOL095C	YOL069W	YMR031C	YJR118C					YFL011W-A
			YOL086C	YOL061W	YMR032W	YJL050W					YFL013C
			YOL077C	YOL057W	YPL106C	YDL044C					YFL013W-A
			YOL075C	YOL056W	YER110C	YDR363W					YFL015C
			YOL060C	YOL054W	YEL060C	YOR362C					YFL016C
			YOL043C	YOL049W	YOR344C	YBR293W					YFL017C
			YOL018C	YOL045W	YLL039C	YOL111C					YFL018C
			YOL013C	YOL045W	YMR142C	YHR137W					YFL018W-A
			YOL012C	YOL044W	YBL027W	YHR136C					YFL019C
			YOL009C	YOL038W	YGL123W	YMR158W					YFL020C
			YOL007C	YOL036W	YLR406C	YMR164C					YFL022C
			YOL006C	YOL032W	YGR094W	YHR033W					YFL023W
			YOL005C	YOL030W	YGR156W	YDR164C					YFL025C
			YOR008C	YOL025W	YOR034C	YDR037W					YFL026W
			YOR028C	YOL023W	YGR153W	YLR281C					YFL027C
			YOR047C	YOL020W	YFL052W	YHR001W					YFL028C
			YOR049C	YOL019W-A	YHR004C	YDR167W					YFL030W
			YOR051C	YOL011W	YMR122W-A	YPL087W					YFL031W
			YOR052C	YOL010W	YGR198W	YDL054C					YFL032W
			YOR062C	YOR001W	YGR197C	YGL130W					YFL034C-A
			YOR064C	YOR002W	YOR375C	YKL042W					YFL034W
			YOR074C	YOR004W	YGR214W	YER132C					YFL035C
			YOR079C	YOR011W	YIL050W	YGR016W					YFL035C-A
			YOR089C	YOR017W	YOR096W	YML131W					YFL035C-B
			YOR098C	YOR018W	YBR088C	YMR127C					YFL036W
			YOR100C	YOR019W	YDL136W	YIL015W					YFL037W
			YOR138C	YOR020W-A	YPR124W	YNL016W					YFL038C
			YOR145C	YOR025W	YOR270C	YGL162W					YFL039C
			YOR149C	YOR026W	YJR045C	YGL257C					YFL041W
			YOR151C	YOR030W, YOR031W	YJR046W	YPR071W					YFL042C
			YOR156C	YOR032W-A	YLR256W	YHR087W					YFL043C
			YOR167C	YOR036W	YLR293C	YHR119W					YFL044C
			YOR175C	YOR039W	YML012W	YML117W					YFL046W
			YOR178C	YOR040W	YMR013C	YBL082C					YFL047W
			YOR182C	YOR043W	YDR025W	YBL081W					YFL048C
			YOR192C	YOR044W	YPL093W	YDR440W					YFL049W
			YOR224C	YOR045W	YPL094C	YGR263C					YFL050C
			YOR226C	YOR057W	YKL212W	YHR078W					YFL051C
			YOR228C	YOR061W	YKL213C	YBL023C					YFL055W
			YOR234C	YOR066W	YNL216W	YBR145W					YFL056C
			YOR242C	YOR069W	YHR089C	YMR021C					YFL057C
			YOR245C	YOR073W	YMR240C	YML046W					YFL058W
			YOR254C	YOR075W	YCL024W	YDR258C					YFL062W
			YOR267C	YOR077W	YHR179W	YGL094C					YFL064C
			YOR270C	YOR083W	YPR036W-A	YCR071C					YFL065C
			YOR279C	YOR087W	YGR192C	YNL323W					YFL066C
			YOR280C	YOR094W	YMR035W	YNL100W					YFL067W
			YOR298C-A	YOR106W	YMR034C	YIL027C					YFL068W
			YOR309C, YOR310C	YOR108W	YDR089W	YLR452C					YFR001W
			YOR311C	YOR109W	YBR089C-A	YOL161C					YFR002W
			YOR312C	YOR110W	YBR118W	YDR320C					YFR003C
			YOR313C	YOR112W	YMR305C	YKL047W					YFR004W
			YOR316C-A	YOR113W	YPL015C	YDR117C					YFR005C
			YOR320C	YOR114W	YLR335W	YKL217W					YFR006W
			YOR335C	YOR117W	YIL051C	YBR035C					YFR007W
			YOR339C	YOR118W	YFR033C	YLR262C-A					YFR008W
			YOR360C	YOR127W	YDR077W	YHR029C					YFR009W
			YOR369C	YOR132W	YJL001W	YOR119C					YFR010W
			YOR370C	YOR142W	YLR061W	YKL055C					YFR011C
			YOR372C	YOR147W	YLR441C	YIL139C					YFR013W
			YOR375C	YOR150W	YDL138W	YBR233W-A					YFR014C
			YPL263C	YOR154W	YGR189C	YGL083W					YFR015C
			YPL256C	YOR160W	YLR223C	YPL138C					YFR016C
			YPL253C	YOR165W	YLR224W	YER175C					YFR018C
			YPL249C-A	YOR172W	YJR060W	YBL085W					YFR019W
			YPL242C	YOR181W	YOR071C	YKL069W					YFR020W
			YPL224C	YOR186W	YDR379C-A	YKL033W-A					YFR021W
			YPL223C	YOR188W	YDR380W	YJR158W					YFR024C
			YPL214C	YOR189W	YBL071W-A	YML076C					YFR024C-A
			YPL212C	YOR193W	YKL056C	YJL047C					YFR025C
			YPL202C	YOR195W	YOR317W	YOR081C					YFR026C
			YPL201C	YOR197W	YBR112C	YBL091C					YFR027W
			YPL199C	YOR202W, YOR203W	YPR009W	YKL075C					YFR028C
			YPL190C	YOR206W	YLL027W	YER118C					YFR029W
			YPL189C-A	YOR208W	YKR057W	YHR044C					YFR030W
			YPL184C	YOR210W	YMR116C	YBR240C					YFR031C
			YPL177C	YOR212W	YML024W	YBR166C					YFR031C-A
			YPL159C	YOR217W	YHR203C	YPL043W					YFR032C-A
			YPL158C	YOR220W	YIL090W	YPL268W					YFR035C
			YPL155C	YOR222W	YIL091C	YGR020C					YFR036W
			YPL151C	YOR223W	YGR149W	YLL023C					YFR037C
			YPL146C	YOR231W	YIL069C	YBL036C					YFR038W
			YPL145C	YOR232W	YLR304C	YNR026C					YFR039C
			YPL134C	YOR233W	YBR106W	YDL070W					YFR040W
			YPL128C	YOR239W	YDR418W	YIL101C					YFR041C
			YPL119C-A	YOR241W	YPL249C-A	YJR135W-A					YFR042W
			YPL119C	YOR244W	YOR047C	YHL013C					YFR043C
			YPL117C	YOR252W	YDL191W	YIR006C					YFR044C
			YPL113C	YOR253W	YLR301W	YLR172C					YFR045W
			YPL110C	YOR257W	YHR152W	YJL030W					YFR047C
			YPL103C	YOR260W	YHR151C	YPR066W					YFR048W
			YPL098C	YOR262W	YIR007W	YOR155C					YFR049W
			YPL094C	YOR264W	YJR048W	YLL036C					YFR050C
			YPL082C	YOR265W	YER116C	YNL158W					YFR051C
			YPL057C	YOR266W	YER117W	YOL117W					YFR052W
			YPL056C	YOR276W	YLR347C	YPL101W					YGL001C
			YPL055C	YOR283W	YOR108W	YBL010C					YGL002W
			YPL049C	YOR284W	YKL006W	YKL119C					YGL003C
			YPL041C	YOR285W	YNL103W	YPL222W					YGL004C
			YPL037C	YOR286W	YGL056C	YDL089W					YGL005C
			YPL032C	YOR289W	YLR257W	YNL189W					YGL007W
			YPL015C	YOR291W	YNL241C	YFR046C					YGL009C
			YPL004C	YOR294W	YCR084C	YDR160W					YGL010W
			YPR003C	YOR295W	YDR174W	YIL003W					YGL011C
			YPR006C	YOR296W	YDR173C	YBR228W					YGL012W
			YPR006C	YOR299W, YOR300W	YJL042W	YGR172C					YGL013C
			YPR007C	YOR301W	YER074W	YGR007W					YGL014W
			YPR010C	YOR302W, YOR303W	YOL040C	YPL171C					YGL016W
			YPR013C	YOR304W	YDL171C	YDR235W					YGL017W
			YPR015C	YOR305W	YDL170W	YMR239C					YGL018C
			YPR017C	YOR317W	YER043C	YNL126W					YGL019W
			YPR074C	YOR319W	YHR174W	YOR251C					YGL020C
			YPR081C	YOR321W	YHR020W	YOL098C					YGL021W
			YPR093C	YOR332W	YHR019C	YOR264W					YGL022W
			YPR112C	YOR334W	YJR007W	YGL100W					YGL023C
			YPR120C	YOR336W	YBR121C	YOR093C					YGL024W
			YPR128C	YOR337W	YLR149C	YMR255W					YGL025C
			YPR133C	YOR338W	YER073W	YEL042W					YGL026C
			YPR144C	YOR341W	YDR044W	YBL068W					YGL027C
			YPR145C-A	YOR346W	YLR372W	YER053C					YGL029W
			YPR151C	YOR349W	YER112W	YJL072C					YGL030W
			YPR156C	YOR352W	YDR148C	YDR252W					YGL031C
			YPR167C	YOR356W	YDR150W	YNL027W					YGL035C
			YPR194C	YOR358W	YLR403W	YPR035W					YGL036W
			YPR200C	YOR359W	YDR050C	YNL195C					YGL038C
				YOR367W	YNL031C	YDR403W					YGL039W
				YOR380W	YLR325C	YPL141C					YGL040C
				YOR381W	YEL040W	YJL071W					YGL041C
				YOR382W	YLL024C	YNL003C					YGL042C
				YOR385W	YBR091C	YPR147C					YGL043W
				YOR386W	YDR228C	YJL031C					YGL044C
				YPL271W	YIL014C-A	YPL042C					YGL047W
				YPL270W	YIL014W	YDR026C					YGL048C
				YPL269W	YER168C	YKL074C					YGL050W
				YPL267W	YER035W	YPR100W					YGL051W
				YPL266W	YIL013C	YGR012W					YGL052W
				YPL257W	YJL189W	YDR312W					YGL053W
				YPL255W	YJL190C	YDL064W					YGL054C
				YPL254W	YIL121W	YLR228C					YGL056C
				YPL245W	YOR101W	YIL112W					YGL057C
				YPL243W	YGR157W	YER009W					YGL058W
				YPL235W	YER131W	YOL055C					YGL059W
				YPL233W	YOL052C	YOR253W					YGL060W
				YPL232W	YGL103W	YKL040C					YGL061C
				YPL230W	YHR141C	YPR176C					YGL064C
				YPL229W	YPL231W	YHR132W-A					YGL065C
				YPL228W	YPL273W	YDR287W					YGL066W
				YPL226W	YIL018W	YLR369W					YGL067W
				YPL225W	YDL076C	YLR383W					YGL068W
				YPL222W	YKL068W-A	YDR402C					YGL069C
				YPL219W	YJL177W	YDR217C					YGL070C
				YPL218W	YBR249C	YKL002W					YGL071W
				YPL216W	YGR183C	YML021C					YGL072C
				YPL215W	YER056C-A	YIL085C					YGL073W
				YPL208W	YOL136C	YGR284C					YGL074C
				YPL204W	YLR287C-A	YER113C					YGL075C
				YPL196W	YDL075W	YDL135C					YGL076C
				YPL195W	YPR159W	YOL016C					YGL077C
				YPL194W	YGR159C	YLL018C					YGL078C
				YPL193W	YML025C	YNR032W					YGL079W
				YPL188W	YJL133W	YDL080C					YGL080W
				YPL181W	YOR303W	YNL153C					YGL081W
				YPL180W	YNL104C	YGR173W					YGL082W
				YPL178W	YGR049W	YNR024W					YGL083W
				YPL175W	YDR153C	YNL137C					YGL084C
				YPL173W	YPL135W	YPR148C					YGL085W
				YPL168W	YPL137C	YLR361C					YGL086W
				YPL166W	YOR247W	YMR264W					YGL087C
				YPL160W	YDR045C	YBR234C					YGL088W
				YPL157W	YNL186W	YEL058W					YGL090W
				YPL150W	YGR146C	YNL257C					YGL091C
				YPL144W	YNL096C	YKL134C					YGL092W
				YPL135W	YGR033C	YGL179C					YGL093W
				YPL132W	YER102W	YLR150W					YGL094C
				YPL129W	YKL104C	YDR020C					YGL095C
				YPL125W	YDR390C	YBL052C					YGL097W
				YPL124W	YDR347W	YMR111C					YGL098W
				YPL108W, YPL107W	YPL189C-A	YPR056W					YGL099W
				YPL104W	YPL189W	YGR043C					YGL100W
				YPL101W	YJR123W	YLL007C					YGL101W
				YPL100W	YML026C	YPR088C					YGL102C
				YPL096W	YKL043W	YLR425W					YGL103W
				YPL092W	YGL008C	YPL267W					YGL104C
				YPL091W	YKL120W	YGL002W					YGL105W
				YPL088W	YNL053W	YLR360W					YGL106W
				YPL087W	YDR017C	YDR004W					YGL107C
				YPL085W	YOR184W	YOR221C					YGL108C
				YPL084W	YIL047C	YKR018C					YGL109W
				YPL076W	YPR132W	YFR022W					YGL110C
				YPL074W	YBR162W-A	YNL304W					YGL111W
				YPL072W	YBR162C	YNL305C					YGL112C
				YPL070W	YER001W	YCR079W					YGL113W
				YPL065W	YNL162W	YLR411W					YGL114W
				YPL063W	YMR199W	YMR028W					YGL115W
				YPL061W	YJR058C	YKL163W					YGL116W
				YPL060W	YJR059W	YDL025C					YGL118C
				YPL059W	YBL002W	YPR055W					YGL119W
				YPL052W	YBL003C	YGL001C					YGL120C
				YPL051W	YCL025C	YHR123W					YGL122C
				YPL047W	YGL012W	YPR179C					YGL123W
				YPL045W	YGL013C	YBR129C					YGL124C
				YPL043W	YLR074C	YPR067W					YGL125W
				YPL039W, YPL038W-A	YLR075W	YLR194C					YGL127C
				YPL038W	YMR006C	YPL065W					YGL128C
				YPL030W	YGR120C	YDR316W					YGL129C
				YPL029W	YGR055W	YGL085W					YGL130W
				YPL022W	YEL021W	YMR128W					YGL131C
				YPL016W	YOR234C	YMR224C					YGL132W
				YPL012W	YLR250W	YJR031C					YGL133W
				YPL010W	YDR188W	YKR044W					YGL134W
				YPL008W	YJR010W	YGR181W					YGL135W
				YPL005W	YBR218C	YAL049C					YGL136C
				YPL001W	YDR508C	YPL150W					YGL137W
				YPR001W	YHR144C	YDR079C-A					YGL138C
				YPR008W	YML073C	YLR127C					YGL139W
				YPR009W	YPR138C	YKL003C					YGL140C
				YPR018W	YKL007W	YMR174C					YGL141W
				YPR019W	YGR202C	YPR111W					YGL142C
				YPR020W	YEL007W	YPR110C					YGL143C
				YPR024W	YDR224C	YAL007C					YGL144C
				YPR026W	YNL231C	YKL222C					YGL145W
				YPR031W	YER169W	YNL199C					YGL147C
				YPR032W	YDR011W	YDR063W					YGL148W
				YPR035W	YOR236W	YPR022C					YGL149W
				YPR039W, YPR040W	YFL031W	YNL200C					YGL150C
				YPR041W	YML007W	YOL030W					YGL151W
				YPR046W	YGR279C	YGR216C					YGL152C
				YPR048W	YFR032C-A	YDR005C					YGL153W
				YPR051W	YBL055C	YDR472W					YGL154C
				YPR055W	YOL109W	YMR156C					YGL155W
				YPR056W	YGR148C	YHR035W					YGL156W
				YPR058W	YNL190W	YLR052W					YGL159W
				YPR062W	YPL177C	YGL233W					YGL160W
				YPR065W	YOL058W	YAR020C					YGL161C
				YPR066W	YJR104C	YJL105W					YGL164C
				YPR067W	YOR136W	YPL220W					YGL165C
				YPR071W	YOL006C	YML105C					YGL166W
				YPR072W	YPL079W	YBR036C					YGL168W
				YPR079W	YBR092C	YNL326C					YGL169W
				YPR083W	YPR125W	YKR023W					YGL170C
				YPR084W	YNR018W	YDR119W-A					YGL171W
				YPR086W	YOL044W	YOR080W					YGL172W
				YPR089W	YGR048W	YAL033W					YGL173C
				YPR097W	YGR047C	YMR073C					YGL174W
				YPR100W	YLR090W	YPR105C					YGL175C
				YPR103W	YLR089C	YIL084C					YGL176C
				YPR106W	YJR147W	YNL307C					YGL177W
				YPR108W	YDR007W	YNL306W					YGL178W
				YPR109W	YDR006C	YHR073W					YGL180W
				YPR114W	YPR145W	YGL092W					YGL181W
				YPR115W	YBL011W	YPL217C					YGL182C
				YPR116W, YPR117W	YPL075W	YIR036C					YGL183C
				YPR118W	YGR035C	YMR138W					YGL185C
				YPR122W	YJL011C	YKL207W					YGL186C
				YPR124W	YBR284W	YGL194C-A					YGL187C
				YPR125W	YKR099W	YDL057W					YGL188C
				YPR129W	YKR098C	YHR018C					YGL189C
				YPR135W	YER037W	YPL134C					YGL190C
				YPR140W	YLR303W	YGR207C					YGL191W
				YPR143W	YDR061W	YBR176W					YGL192W
				YPR149W	YAL005C	YOR215C					YGL193C
				YPR153W	YJL006C	YMR097C					YGL194C
				YPR154W	YLR342W	YDL091C					YGL195W
				YPR158W	YDR363W-A	YLR275W					YGL197W
				YPR159W	YML116W	YHR143W-A					YGL198W
				YPR160W, YPR160W-A	YIL148W	YJL103C					YGL199C
				YPR164W	YDR186C	YNR003C					YGL200C
				YPR169W	YGR169C-A	YPR095C					YGL201C
				YPR171W	YGR170W	YOL149W					YGL202W
				YPR172W	YML091C	YBR128C					YGL203C
				YPR175W	YML058W	YKR020W					YGL204C
				YPR178W	YML121W	YER188W					YGL205W
				YPR180W	YKL029C	YKL079W					YGL206C
				YPR183W	YKL180W	YHR199C					YGL207W
				YPR185W	YHL001W	YPR156C					YGL208W
				YPR187W	YNL289W	YMR220W					YGL210W
				YPR189W	YLR094C	YCR089W					YGL211W
				YPR191W	YGR162W	YOR079C					YGL212W
				YPR192W	YDR451C	YJL053W					YGL213C
				YPR198W	YDR452W	YOR241W					YGL214W
				YAL067C	YPR119W	YFL026W					YGL215W
				YAL049C	YLR438W	YGR004W					YGL216W
				YAL048C	YLR437C	YKL129C					YGL217C
				YAL044C	YJL194W	YLR103C					YGL218W
				YAL043C	YDR155C	YOL157C					YGL219C
				YAL036C	YDR156W	YOR030W					YGL220W
				YAL032C	YOL126C	YER089C					YGL221C
				YAL031C	YKL182W	YDR194C					YGL222C
				YAL029C	YNL066W	YDR195W					YGL223C
				YAL026C-A, YAL026C	YBR191W	YNR032C-A					YGL224C
				YAL025C	YDR046C	YHL024W					YGL225W
				YAL024C	YEL034W	YMR002W					YGL226C-A
				YAL022C	YMR284W	YPL124W					YGL226W
				YAL021C	YNL112W	YDR439W					YGL228W
				YAL020C	YDR216W	YBR295W					YGL229C
				YAL015C	YMR083W	YDR289C					YGL230C
				YAL014C	YKR042W	YJL121C					YGL231C
				YAL010C	YIL011W	YBR201W					YGL232W
				YAL007C	YDR211W	YOR334W					YGL233W
				YAR002C-A	YCR011C	YBR267W					YGL234W
				YAR007C	YNL251C	YMR253C					YGL235W
				YAR018C	YCR061W	YJL131C					YGL236C
				YBL107C	YGL031C	YBR111C					YGL237C
				YBL106C	YDR043C	YHR001W-A					YGL238W
				YBL105C	YKR094C	YNL163C					YGL239C
				YBL104C	YJR047C	YOR283W					YGL240W
				YBL101C	YML088W	YLR446W					YGL241W
				YBL091C-A	YPL112C	YHR158C					YGL242C
				YBL091C	YBR126C	YOL130W					YGL243W
				YBL088C	YGL169W	YLR443W					YGL244W
				YBL087C	YLR108C	YFL028C					YGL245W
				YBL086C	YLR109W	YJL087C					YGL246C
				YBL084C	YNL030W	YLR146W-A					YGL247W
				YBL083C, YBL082C	YDL049C	YFL011W					YGL249W
				YBL080C	YCR015C	YER016W					YGL250W
				YBL078C	YLL013C	YOR159C					YGL251C
				YBL067C	YNL209W	YDL168W					YGL252C
				YBL066C	YLR185W	YOR037W					YGL253W
				YBL061C	YER098W	YGL226W					YGL254W
				YBL057C	YDR144C	YKR045C					YGL256W
				YBL052C	YLR056W	YGL240W					YGL257C
				YBL051C	YBR133C	YOL008W					YGL258W
				YBL047C	YBR135W	YFR044C					YGL259W
				YBL045C	YLR058C	YHR207C					YGL260W
				YBL036C	YOR292C	YPL077C					YGR001C
				YBL035C	YPL143W	YGL041W-A					YGR002C
				YBL034C	YGR256W	YDL215C					YGR003W
				YBL029C-A	YGR255C	YDL018C					YGR004W
				YBL023C	YMR271C	YGR013W					YGR005C
				YBL022C	YLR153C	YPL006W					YGR006W
				YBL021C	YER165W	YLR015W					YGR007W
				YBL018C	YMR265C	YHR028C					YGR009C
				YBL014C	YML071C	YIL004C					YGR010W
				YBL010C	YIL009C-A	YDR009W					YGR011W
				YBL007C	YFL039C	YOR091W					YGR012W
				YBL006C	YOR369C	YEL018W					YGR013W
				YBL003C	YMR272C	YJR100C					YGR015C
				YBL001C	YER092W	YKR100C					YGR016W
				YBR001C	YDR348C	YBR223C					YGR017W
				YBR002C	YFR016C	YOR266W					YGR018C
				YBR004C	YGR028W	YPR062W					YGR019W
				YBR007C	YGR060W	YJL003W					YGR020C
				YBR008C	YLR300W	YJL004C					YGR021W
				YBR011C	YJR009C	YDL141W					YGR022C
				YBR015C	YLR332W	YCL047C					YGR023W
				YBR017C	YEL027W	YDR477W					YGR024C
				YBR023C	YJR115W	YKL028W					YGR025W
				YBR025C	YBL087C	YPL107W					YGR026W
				YBR029C	YBR119W	YOR164C					YGR027C
				YBR035C	YDR058C	YGR252W					YGR028W
				YBR036C	YLR048W	YDL021W					YGR029W
				YBR042C	YNL037C	YOR017W					YGR030C
				YBR043C	YOL025W	YDL161W					YGR031W
				YBR044C	YIL117C	YDL164C					YGR033C
				YBR045C	YHR216W	YEL026W					YGR034W
				YBR046C	YDR022C	YLR081W					YGR035C
				YBR052C	YHR181W	YNL145W					YGR036C
				YBR053C	YPL082C	YPR057W					YGR037C
				YBR055C	YGL030W	YCL009C					YGR038W
				YBR058C-A	YPL057C	YMR139W					YGR039W
				YBR060C	YHL029C	YHR081W					YGR040W
				YBR067C	YDR492W	YHR080C					YGR042W
				YBR069C	YDR490C	YGR235C					YGR045C
				YBR070C	YJL136C	YGR206W					YGR046W
				YBR079C	YDR210W	YLR218C					YGR047C
				YBR081C	YNL173C	YMR026C					YGR048W
				YBR085C-A	YNL172W	YDL188C					YGR050C
				YBR086C	YMR119W	YBR159W					YGR051C
				YBR088C	YML041C	YNL131W					YGR053C
				YBR095C	YMR145C	YCR044C					YGR054W
				YBR101C	YGL050W	YDL240W					YGR056W
				YBR102C	YHL027W	YIL053W					YGR057C
				YBR107C	YMR202W	YKL121W					YGR058W
				YBR109C	YPL117C	YPL132W					YGR061C
				YBR111C	YHR009C	YMR071C					YGR062C
				YBR112C	YHR010W	YHR204W					YGR063C
				YBR120C	YDL083C	YHR176W					YGR064W
				YBR122C	YMR302C	YDL156W					YGR065C
				YBR123C	YMR012W	YOL152W					YGR066C
				YBR127C	YBR195C	YCR019W					YGR067C
				YBR128C	YKL052C	YDL107W					YGR068C
				YBR129C	YKL051W	YFR006W					YGR069W
				YBR130C	YMR108W	YFL046W					YGR070W
				YBR132C	YDR098C	YMR140W					YGR071C
				YBR138C	YLR297W	YOR332W					YGR072W
				YBR140C	YIL056W	YJL057C					YGR073C
				YBR141C	YKR038C	YKL154W					YGR074W
				YBR150C	YOL020W	YDR135C					YGR075C
				YBR154C	YLR354C	YCR091W					YGR076C
				YBR156C	YIL149C	YDR178W					YGR077C
				YBR162C	YNL098C	YLR265C					YGR078C
				YBR164C	YJL012C	YPL158C					YGR079W
				YBR166C	YOR087W	YOL033W					YGR080W
				YBR170C	YHR047C	YOL063C					YGR081C
				YBR172C	YPR131C	YER059W					YGR082W
				YBR173C	YOL086C	YAR008W					YGR084C
				YBR182C	YER159C	YJR033C					YGR085C
				YBR185C	YMR163C	YKL039W					YGR089W
				YBR195C	YBR177C	YKR065C					YGR090W
				YBR197C	YDR226W	YER014W					YGR091W
				YBR204C	YDL229W	YNR007C					YGR092W
				YBR211C	YCR031C	YIL041W					YGR093W
				YBR216C	YML052W	YBL078C					YGR094W
				YBR219C, YBR220C	YCR012W	YGL021W					YGR095C
				YBR221C	YJL029C	YGR126W					YGR096W
				YBR222C	YNL035C	YFL058W					YGR098C
				YBR223C	YGR161C	YLR064W					YGR099W
				YBR229C	YGR161W-C	YDR362C					YGR101W
				YBR231C	YDL022W	YMR226C					YGR102C
				YBR234C	YDR385W	YBR245C					YGR103W
				YBR236C	YGL054C	YMR061W					YGR104C
				YBR239C	YBR210W	YBR255W					YGR105W
				YBR243C	YBL072C	YLR097C					YGR106C
				YBR245C	YPR074C	YOR122C					YGR109C
				YBR247C	YLR179C	YBL026W					YGR110W
				YBR248C	YLR180W	YLR148W					YGR111W
				YBR249C	YFR029W	YDR468C					YGR112W
				YBR254C	YOL054W	YCL061C					YGR113W
				YBR256C	YJL024C	YKL209C					YGR114C
				YBR258C	YJR094W-A	YKR078W					YGR115C
				YBR260C	YLL012W	YLR139C					YGR116W
				YBR262C	YDL007W	YOL007C					YGR117C
				YBR264C	YLL045C	YLR092W					YGR118W
				YBR269C	YIL094C	YDL193W					YGR119C
				YBR270C	YHR149C	YDR128W					YGR120C
				YBR273C	YJL178C	YBR041W					YGR122W
				YBR275C	YGR014W	YBR042C					YGR123C
				YBR280C	YCR051W	YBL019W					YGR124W
				YBR281C	YGL040C	YER115C					YGR125W
				YBR288C	YPL144W	YJL170C					YGR126W
				YBR291C	YPL145C	YER103W					YGR127W
				YBR296C	YER069W	YGL180W					YGR128C
				YCL061C	YPR109W	YCR037C					YGR129W
				YCL059C	YOL120C	YEL019C					YGR131W
				YCL056C	YJR101W	YLR267W					YGR132C
				YCL052C	YML063W	YJR072C					YGR133W
				YCL050C	YJR055W	YPR081C					YGR134W
				YCL045C	YFR036W	YHR139C					YGR135W
				YCL044C	YGR079W	YDL017W					YGR140W
				YCL038C	YKL060C	YPL099C					YGR141W
				YCL037C	YLR264W	YIL146C					YGR142W
				YCL035C	YPL081W	YER124C					YGR143W
				YCL031C	YGR108W	YKL139W					YGR144W
				YCL029C	YOR073W	YDR145W					YGR145W
				YCR002C	YHR005C-A	YDR064W					YGR147C
				YCR004C	YCR027C	YPL247C					YGR148C
				YCR007C	YPR013C	YLR200W					YGR150C
				YCR014C	YLR143W	YOL141W					YGR151C
				YCR015C	YFR009W	YDL237W					YGR152C
				YCR017C	YDR212W	YOR361C					YGR153W
				YCR020C, YCR020C-A	YGL071W	YPL122C					YGR154C
				YCR021C	YOR064C	YGL014W					YGR155W
				YCR023C	YOR065W	YMR089C					YGR156W
				YCR027C	YPR043W	YML077W					YGR157W
				YCR028C	YPR042C	YCR009C					YGR158C
				YCR028C-A	YBL033C	YOR391C					YGR159C
				YCR037C	YBL032W	YIL066C					YGR160W
				YCR042C	YGL037C	YPL139C					YGR162W
				YCR043C	YMR296C	YBR269C					YGR163W
				YCR044C	YBL015W	YKR077W					YGR164W
				YCR046C	YJR093C	YPR030W					YGR165W
				YCR054C	YFR025C	YLR299W					YGR166W
				YCR057C	YOR193W	YLR298C					YGR167W
				YCR059C	YLR010C	YPL070W					YGR168C
				YCR071C	YPL048W	YJR122W					YGR169C
				YCR072C	YGR193C	YPR034W					YGR170W
				YCR075C	YCR026C	YPR033C					YGR171C
				YCR076C	YPR031W	YLR356W					YGR172C
				YCR077C		YGL250W					YGR173W
				YCR084C		YER096W					YGR174C
				YCR090C		YJL085W					YGR175C
				YCR092C		YMR190C					YGR176W
				YCR095C		YMR178W					YGR177C
				YCR098C		YDR532C					YGR178C
				YCR099C, YCR100C, YCR101C		YCR088W					YGR179C
				YDL235C		YML094W					YGR181W
				YDL234C		YHR045W					YGR182C
				YDL226C		YOL070C					YGR183C
				YDL220C		YIL103W					YGR184C
				YDL217C		YHR168W					YGR185C
				YDL214C		YLR405W					YGR186W
				YDL213C		YLR032W					YGR187C
				YDL211C		YDR393W					YGR188C
				YDL205C		YGL243W					YGR190C
				YDL200C		YFR007W					YGR191W
				YDL199C		YKL092C					YGR193C
				YDL198C		YOR124C					YGR194C
				YDL190C		YML129C					YGR195W
				YDL188C		YPL105C					YGR196C
				YDL184C		YNL310C					YGR198W
				YDL183C		YBR111W-A					YGR199W
				YDL177C		YCL005W					YGR200C
				YDL175C		YGL164C					YGR201C
				YDL174C		YDR237W					YGR202C
				YDL171C		YMR155W					YGR203W
				YDL169C		YMR194W					YGR205W
				YDL167C		YFL048C					YGR206W
				YDL166C		YJR049C					YGR207C
				YDL164C		YOR181W					YGR208W
				YDL160C		YDR369C					YGR210C
				YDL153C		YDL099W					YGR211W
				YDL145C		YDR531W					YGR212W
				YDL144C		YGR140W					YGR213C
				YDL142C		YKL124W					YGR214W
				YDL140C		YHR096C					YGR215W
				YDL135C		YOL138C					YGR216C
				YDL121C		YLR390W					YGR217W
				YDL115C		YNL295W					YGR218W
				YDL113C		YLR088W					YGR219W
				YDL110C		YOL140W					YGR220C
				YDL106C		YJR010C-A					YGR221C
[truncated: 3,134 more rows]
